# Supplementary material for: Coastal Wild Grapevine Accession (Vitis vinifera L. ssp. sylvestris) Shows Distinct Late and Early Transcriptome Changes under Salt Stress in Comparison to Commercial Rootstock Richter 110
Source: Plants (Basel). 2022 Oct 12;11(20):2688. doi: 10.3390/plants11202688 (PMC9610063; doi:10.3390/plants11202688)
Supplement: Supplementary file 1 [file plants-11-02688-s001.zip]

Archive with 11 entries (11 files):
- Supplementary  Figure S1.png
- Supplementary  Figure S2.png
- Supplementary  Figure S3.png
- Supplementary  Figure S4.jpg
- Supplementary  Figure S5.pdf
- Supplementary Data S1.xlsx
- Supplementary Data S2.xlsx
- Supplementary Data S3.xlsx
- Supplementary Data S4.xlsx
- Supplementary Data S5.xlsx
- Supplementary Data S6.xlsx
