# Supplementary material for: Coastal Wild Grapevine Accession (Vitis vinifera L. ssp. sylvestris) Shows Distinct Late and Early Transcriptome Changes under Salt Stress in Comparison to Commercial Rootstock Richter 110
Source: Plants (Basel). 2022 Oct 12;11(20):2688. doi: 10.3390/plants11202688 (PMC9610063; doi:10.3390/plants11202688)
Supplement: Supplementary file 1 [file plants-11-02688-s001.zip › Supplementary Data S1.xlsx]

## Sheet: CONTROL_NBGEN
AS1B_1	AS1B_2	AS1B_3	r110_1	r110_2	r110_3			Table S1: Count of all expressed genes in Control.
1508	1301	1330	1415	1729	7259			AS1b	AS1b	AS1b	R110	R110	R110
0	0	0	0	0	0		No expressed genes	16672	17046	16797	16899	16891	17848
0	0	0	0	0	0		total genes	42416	42416	42416	42415	42416	42416
2047	1890	2204	4634	4305	7940		Expressed genes	25744	25370	25619	25516	25525	24568
0	0	0	0	0	0			MEAN	25390
1122	1087	1224	1104	1064	3933			SD	421
9356	6165	10159	7466	7785	7090
0	0	0	0	0	0
230	208	307	12	0	0
7	4	6	0	0	0
0	0	0	0	0	0
0	0	0	0	0	0
5808	3416	5464	4108	4968	703
6468	6042	6376	6315	7078	7978
0	0	0	0	0	0
0	0	0	0	0	0
2410	2049	2587	1445	3083	1932
0	0	0	0	0	0
0	5	0	10	19	24
1406	1473	1536	634	700	573
0	0	0	0	0	0
0	0	0	0	0	0
0	0	0	11	10	11
0	0	0	13	4	10
6161	7256	7456	15458	18334	6891
29	43	54	8	12	5
19569	15437	18984	14661	17491	4805
9603	10484	10853	4151	4791	1722
395	316	610	471	798	701
0	0	0	0	0	0
300	143	263	315	335	348
10816	9021	10848	14675	15300	8612
18	8	17	15	13	0
288	152	255	304	278	350
0	0	0	0	0	0
3	0	0	0	0	0
4771	4378	4264	3320	4155	5526
17	14	16	1	1	0
0	0	0	0	0	0
0	9	0	300	262	283
0	0	0	0	0	0
0	0	0	0	3	0
0	0	0	0	0	0
7	0	0	0	0	0
0	0	0	0	0	0
0	0	0	0	0	0
0	0	0	133	137	82
13877	11283	13692	13467	14540	22214
0	0	0	0	0	0
1741	1541	1672	2306	2331	1681
5110	4599	5016	4256	4767	6278
0	0	0	0	0	0
21	13	6	24	9	11
2046	1701	2209	1035	1087	212
982	681	1030	768	653	425
1387	1064	1383	1215	1226	1421
6764	7769	6511	4788	5437	4971
31453	20671	42514	22992	24939	25279
5814	6388	7584	6922	7938	11228
4894	4402	4467	3466	3785	3769
2165	1514	1951	1500	1627	1356
14655	12170	15271	9800	11240	9206
20011	14295	21012	18324	19929	8919
2591	2214	2407	1235	1312	1260
0	0	0	0	0	0
16107	14770	15069	17478	19229	12151
2	1	0	0	1	1
24	26	29	7	11	88
8	0	0	20	23	5
0	0	0	0	0	0
139	91	121	80	142	273
0	0	6	0	0	0
0	0	0	0	0	0
0	0	0	0	0	0
0	0	0	0	0	0
15	0	9	4	26	12
0	0	0	0	0	0
22	39	21	16	25	90
0	0	0	0	0	0
117	62	103	79	67	406
16285	13715	17762	13379	14258	10026
8	0	0	0	5	0
2274	2240	2207	1866	2117	1015
0	0	0	0	0	0
532	377	446	590	1006	264
1002	723	715	652	762	390
0	0	0	0	0	0
4647	4464	4221	3328	3997	2301
59	49	69	127	160	61
4278	3288	4386	3704	4005	4090
2255	2114	2068	446	581	297
0	0	0	0	0	0
0	0	0	0	0	0
0	0	0	0	0	0
1512	1555	1454	1857	1830	1588
1765	1387	1687	2019	2533	1550
0	0	0	0	0	0
0	0	0	0	0	0
0	0	0	0	0	0
2345	1996	1983	1991	2164	2454
0	0	0	0	0	0
520	439	369	733	809	1127
0	0	0	0	0	0
8569	8617	8450	5192	7777	2541
76	17	52	70	44	47
7041	5817	7495	6234	6808	4255
0	0	0	0	0	0
467	276	372	565	547	1003
11414	9688	12808	9600	10352	4918
2730	2331	2944	2750	2906	2312
4271	3879	4288	5144	6025	8060
4863	3837	5117	5303	5112	2138
4690	3511	4191	5128	5615	2960
0	0	0	0	0	0
0	0	3	2	0	3
3	1	1	0	0	0
0	0	0	0	0	0
0	0	0	0	0	0
0	2	1	2	2	0
0	0	0	11	11	6
0	0	0	0	0	0
519	483	566	514	606	371
3	27	9	0	3	0
11	6	2	6	3	6
41	28	33	64	75	34
806	766	795	1782	2106	3287
4	0	0	5	0	0
94	105	63	60	69	179
0	0	0	6	5	0
172	164	204	99	149	581
0	0	0	0	0	0
0	0	0	0	0	0
3274	2889	3227	2308	2252	1692
0	0	0	5	0	0
68	71	77	65	72	13
0	0	0	8	62	4
1445	1269	2011	576	609	530
380	318	580	168	172	38
2225	2077	2815	1093	1315	1235
2843	2759	3274	1784	1545	1535
0	0	0	0	0	0
0	0	0	0	0	0
0	0	0	0	0	0
43	29	18	135	106	176
20	16	32	44	58	78
6	14	5	62	31	63
468	345	505	846	1092	210
286	141	310	793	775	251
0	0	0	0	0	0
0	0	0	26	33	46
0	0	0	0	0	0
0	0	0	0	0	0
0	0	0	0	0	0
0	0	0	0	0	0
673	446	488	677	747	91
14	0	0	32	20	0
0	0	0	0	0	0
0	0	0	0	0	0
0	0	0	0	0	0
0	0	0	0	0	0
1350	800	933	2463	2855	1806
0	0	0	0	0	0
0	0	0	0	6	0
23	0	0	0	5	0
3360	3197	3898	2288	2872	438
10047	9259	9835	8754	9322	6834
1690	1232	1712	660	662	159
769	741	831	0	0	0
253	238	298	0	0	0
0	0	0	0	0	0
0	0	0	0	0	0
0	0	0	0	0	0
0	0	0	0	0	0
0	0	0	0	0	0
89	76	68	105	30	238
21	28	38	110	93	262
14865	13753	16806	12011	12826	8970
376	249	317	70	173	56
600	465	668	237	493	555
2319	2343	2332	1645	1994	1833
7266	6841	7216	5386	5772	5712
0	0	0	0	0	0
0	0	0	0	0	0
0	0	0	0	0	0
94	42	58	21	13	17
0	0	0	0	0	0
0	0	0	1177	1606	829
1743	1557	1637	16559	18809	19239
20684	18895	19196	1865	2215	306
2365	1842	2076	98	170	124
109	102	135	189	333	134
735	571	1044	2892	2769	7530
3159	2966	3831	84	99	1857
812	694	733	333	306	405
778	377	496	125	152	99
181	136	142	0	0	0
0	0	0	0	0	0
0	0	0	2146	2576	5067
1897	1524	1761	6689	7414	6003
4739	3444	5130	0	0	0
0	0	0	24	13	0
0	0	0	0	0	0
0	0	0	38	44	28
153	115	199	254	248	431
451	327	379	76	86	113
0	0	0	0	0	0
0	0	0	0	0	0
0	0	0	0	0	0
0	0	0	0	0	0
12048	10294	11628	11379	11464	5846
16	0	5	0	0	0
86	52	34	103	130	13134
349	49	33	266	276	43973
278	183	140	2609	1796	397
420	578	419	327	394	441
8	0	0	4	0	0
30	0	0	0	0	0
0	0	0	0	0	0
453	504	465	610	620	584
0	0	0	9514	10736	7426
13426	12705	12273	5	6	8
5	0	2	458	465	94
667	459	516	56	25	55
28	35	39	4978	5701	1775
4555	4335	4973	0	0	0
0	0	0	13085	13165	15184
10085	11010	11479	0	0	0
0	0	0	40	64	104
116	202	152	0	0	8
5	0	0	1224	1398	2728
3370	3015	3382	1482	1846	645
1709	1682	1750	0	27	24
7	0	0	825	697	575
496	544	460	0	0	0
0	4	2	11	4	20
0	0	0	0	0	0
0	1	0	36	28	72
127	164	165	1446	1888	2002
1835	1677	1904	34	44	19
135	127	109	983	898	2342
1331	1079	1050	1264	1404	1124
1996	1462	1537	617	512	694
651	464	982	1794	2093	2262
3439	3203	3729	1947	2012	1887
2284	2036	2212	45	43	71
24	18	34	7125	7883	10119
7429	6854	8361	299	216	168
1016	695	669	178	163	235
3141	2191	2547	4757	4976	5579
5384	4651	6233	866	795	1132
1028	993	876	0	0	0
0	0	0	1	2	1
3	7	0	2123	2364	2647
3225	3670	3403	0	0	0
0	0	0	965	1102	882
962	676	936	1079	996	1110
1261	937	926	1862	2161	2386
2883	2472	3166	30979	33450	17529
19829	15642	14943	0	0	0
5963	5124	6077	0	0	0
0	0	0	7115	7943	37428
0	0	0	0	0	0
9209	10049	12767	0	0	0
0	0	0	3	0	0
0	0	0	0	0	0
0	0	0	24	24	0
0	0	0	0	0	0
12	24	12	18	44	17
0	0	0	1685	1727	1854
21	21	17	579	626	32
2071	1678	1759	1153	1364	1087
881	1036	1075	1762	2002	379
1283	1292	1119	484	480	602
1764	1784	2087	4620	4976	3293
1699	1816	1632	6	4	0
6006	5374	6142	0	0	0
0	0	4	13240	12797	7100
0	0	0	9315	9137	6072
8798	6230	8508	1223	1326	222
9685	6878	9427	122	128	84
1817	1080	1149	4856	5094	605
0	5	5	2468	2701	3734
1644	1430	1245	3072	2733	368
2532	1956	2383	4259	4164	430
6488	6730	6621	753	714	2729
1920	1633	1776	5	4	0
644	642	636	0	0	17
2	4	7	46	22	246
0	5	0	5413	6557	5134
36	20	0	0	0	5
8526	8291	8213	5535	5878	5937
0	0	0	233	342	1326
7507	7210	7027	0	0	0
700	532	445	995	1148	1036
3862	2802	3790	0	0	0
912	857	1109	14	17	0
0	0	0	0	0	0
108	41	79	0	0	0
0	0	0	0	0	0
0	0	0	6	4	0
0	0	0	0	0	0
0	12	0	18	12	34
0	0	0	48	42	22
13	16	26	0	4	9
0	71	108	41	98	121
0	13	10	17	13	4
144	246	182	0	0	0
12	12	17	37	41	51
0	0	0	6	15	4
37	90	112	216	270	262
6	0	5	1060	1054	110
303	281	314	0	0	0
3400	2256	2906	36	71	78
0	0	0	5674	6841	6208
12	1	0	2144	2662	2404
21769	20576	28893	0	0	0
2486	2372	2533	0	0	0
0	0	0	51	34	0
0	0	0	0	0	0
96	12	55	0	0	0
0	0	0	394	317	116
5	0	0	0	0	0
1638	1064	1532	0	0	0
0	0	0	2669	2968	3311
117	85	109	2263	2401	1770
2679	2591	2835	22	0	5
2144	1814	1910	11276	12192	11005
42	0	13	1	0	0
15711	12918	19143	15623	17481	15690
4	1	0	947	986	1252
22894	18858	22023	1436	1546	5331
1154	1408	1600	41740	48708	94996
2097	1770	1822	2763	2816	2550
32865	30557	38646	0	0	0
3389	3183	3265	479	486	731
0	0	0	2203	2140	3298
764	517	606	24291	29571	3109
1855	1307	1607	1776	1847	1549
34312	39862	45953	334	290	37
1586	1321	1900	1857	1806	1901
312	282	322	0	0	2
1870	1392	1496	327	197	187
0	0	0	17002	18071	18155
399	209	292	412	249	226
22674	15296	28199	728	919	785
0	0	0	97	157	51
1207	1255	1158	0	0	0
154	164	180	0	0	0
0	0	0	0	0	0
0	0	0	1699	2068	1123
0	0	0	0	0	0
734	343	503	0	0	0
0	0	0	1460	1658	1724
36	0	21	10084	8232	1655
1317	1142	1442	784	1001	684
7576	4570	4453	0	4	0
1094	1188	1342	92	76	137
0	0	1	16932	19496	19058
78	51	107	0	0	3
20026	18183	23347	1853	1922	1626
19	0	9	0	0	0
4023	3663	3743	3447	2803	31878
0	0	0	848	1099	539
3188	2541	2566	1329	1071	2269
131	78	82	408	384	659
1255	836	1052	17538	16487	19725
474	433	421	24	24	8
18688	12857	23863	2772	2978	3411
8	23	0	517	592	682
2638	1831	3056	1018	966	1215
913	1368	1738	1638	1973	2013
974	766	1141	4397	4658	1023
1053	845	1225	0	0	0
4869	4125	5528	0	0	0
0	0	0	0	0	0
12978	11896	13224	0	0	0
0	0	1	5	0	0
0	0	0	0	0	0
0	0	0	111	108	63
11	5	28	0	0	0
0	0	0	0	0	0
44	47	63	0	0	0
0	1	0	0	0	0
0	0	0	2246	2363	1907
0	0	0	0	0	0
0	0	0	0	0	0
0	0	0	0	0	0
0	0	0	5227	5624	7073
0	0	0	1113	1081	739
5761	4683	5924	0	0	0
2744	1895	1888	0	0	0
0	0	0	596	632	465
0	0	0	1180	1560	485
1259	1140	1368	0	8	0
3091	2604	2594	0	0	0
0	0	0	0	0	0
0	0	0	0	0	0
0	0	0	1921	1953	2053
0	0	0	652	636	423
2660	2732	2449	255	320	92
614	531	602	5703	5775	5100
508	326	380	2715	2872	4783
5118	3931	5864	0	0	0
3455	3331	3312	3793	4180	4085
0	0	0	8849	9559	8872
5542	5113	5609	3742	4369	2225
12947	11050	12470	1212	1310	1615
3949	2068	3943	0	0	0
1240	1296	1200	1880	1853	1781
0	0	0	887	1051	604
1178	967	1256	0	0	0
986	785	1006	0	0	0
0	0	0	787	786	152
0	0	0	190	182	163
2176	1363	2488	6051	6628	2598
141	184	188	700	729	496
7475	5761	8258	177	208	248
1475	1108	1456	64	65	69
359	296	576	2250	2895	2968
60	55	68	0	0	5
3082	3528	3090	4562	5477	6330
0	4	0	0	0	0
5394	5802	5477	18	6	22
0	0	0	4076	4390	15392
0	4	0	537	634	2747
6521	7151	5991	1550	1573	2368
2140	2646	2090	0	0	0
202	149	137	29	29	126
0	0	0	0	0	0
113	126	115	28	32	0
0	0	0	2858	3232	1110
0	0	0	0	0	0
2594	2566	3111	5696	8799	4478
0	0	0	1340	1842	868
24617	23122	24171	0	0	0
49374	46584	48067	0	0	0
0	0	0	0	0	0
12	13	16	0	0	0
0	0	0	0	10	0
0	0	0	0	0	0
165	122	153	0	0	0
0	0	0	0	0	0
0	0	0	0	0	0
0	0	0	0	0	0
0	2	0	0	0	0
0	0	0	0	0	0
0	0	0	0	0	0
0	0	0	0	0	0
0	0	0	7190	7618	5385
32	0	0	0	0	0
10262	7674	10922	1809	1834	221
0	0	0	9103	9507	2736
2910	2810	2806	0	0	0
6873	5916	7565	17830	15159	4743
0	0	0	1862	2133	4951
20149	9809	14135	14653	16631	34658
2542	2391	2587	5283	6286	4577
17228	18004	17544	4246	5028	5837
4800	4801	3870	4001	4610	2766
3351	3610	3880	4151	4390	4060
8967	8804	8772	152	539	24
4143	3849	4166	7180	7400	4387
332	439	367	9225	9887	9789
6574	5533	5953	0	0	0
10942	7772	11893	4183	4097	4953
0	1	0	1099	878	3548
3707	2974	3819	2581	2813	2734
203	72	110	1521	1463	1257
3570	3041	3634	2046	2055	1848
710	298	492	75	55	78
2092	1080	2282	21	11	15
0	9	0	84	86	50
2	2	5	0	0	0
0	0	0	40	17	6
0	0	0	30	66	12
0	0	0	108	67	86
267	67	56	50	65	49
108	76	88	3059	4795	4535
43	46	77	4256	4895	2293
7925	12078	12739	8182	10334	316
4636	4597	5447	16	16	0
7070	4880	6774	2469	2642	2755
0	0	0	33435	30379	4529
2413	1981	2328	0	0	0
33742	15991	16670	0	0	0
0	0	0	0	0	0
0	0	0	0	0	0
0	0	0	0	0	0
0	0	0	91	96	78
0	0	0	1	0	0
30	56	46	0	2	0
0	0	0	0	0	0
0	3	0	3	0	0
0	0	0	2714	3331	2749
0	0	0	0	0	0
3401	3520	3754	0	0	0
0	0	0	2	1	0
0	0	0	0	6	0
0	0	0	0	0	0
0	0	0	0	0	0
0	0	0	14	0	8
0	0	0	0	0	0
400	376	325	15125	15649	18000
0	0	0	4197	4815	1959
14446	15938	13651	0	0	0
4929	4072	4212	9469	12413	25446
0	0	0	420	337	343
0	0	20	33	32	25
9291	7120	7483	0	0	0
297	277	546	133	122	15
7	19	36	0	0	8
0	0	0	0	0	0
73	40	30	4	8	20
0	0	0	2807	3129	4143
0	0	0	1188	1275	1104
28	15	16	800	1243	74
3516	3087	3500	6405	7388	5783
1865	1633	1880	0	0	0
3161	2974	4149	1876	2107	1706
9903	10283	9296	0	0	0
0	0	0	219	308	57
2729	2506	2441	0	0	0
25	27	31	0	0	0
305	300	237	26696	29321	5030
0	0	0	0	0	0
0	0	0	130	81	38
25792	18812	26877	3271	3755	1839
0	0	0	0	0	0
14	22	34	0	0	0
3969	4223	4051	2649	2994	5843
0	0	0	123	153	946
0	0	0	0	0	0
4049	4091	4812	0	0	0
183	112	120	0	0	0
0	0	0	26	13	2
0	0	0	1440	1633	647
0	0	0	0	0	0
196	146	245	0	0	0
2408	1025	1725	1445	1270	358
0	0	0	114	116	243
0	0	0	0	0	0
1618	1020	1481	2445	2709	1981
267	56	105	1553	1555	2433
0	0	0	1016	984	622
3090	2682	2506	0	0	0
1699	1467	1475	2015	2020	1552
1348	1285	1096	0	0	0
0	0	0	0	0	0
2466	2308	2347	0	0	0
0	0	0	0	0	0
0	0	0	0	0	0
0	0	0	3	0	2
0	0	0	0	0	0
0	0	0	0	0	0
14	0	0	0	0	0
0	0	0	473	481	713
0	0	0	0	0	0
0	0	0	1227	1635	888
724	664	707	25799	32089	4304
0	0	0	2105	2354	1032
1930	1907	2118	6006	6654	6948
49513	50215	50855	0	0	0
2482	2256	1838	4	0	0
6964	5509	6757	16	12	8
0	0	0	8511	8487	11045
17	3	15	2312	2239	498
8841	6239	8682	5009	4882	5626
436	555	409	6904	6829	68
4646	3510	4468	0	1	0
1399	1429	1419	3126	3561	2489
1112	512	623	10785	12028	13223
4504	4099	4590	30	64	67
9503	7977	10023	2489	2159	2101
0	0	0	50304	47419	41513
0	0	0	79	116	74
30621	29676	32717	59	94	5
169	121	112	202	178	88
621	359	265	108	153	130
206	155	149	0	0	0
0	0	0	403	506	1065
0	0	0	4931	5110	5607
827	262	624	1	1	1
4737	3219	4671	625	580	365
1	0	1	3037	3245	1505
434	244	362	3	0	0
1956	1880	2501	0	0	0
83	58	61	13	4	0
0	0	0	35	38	34
0	0	1	917	616	70
455	389	563	5431	6462	6282
1512	446	420	134	153	178
6972	6215	6794	9325	10541	8099
157	150	174	74059	85663	85384
8794	8137	7865	0	0	0
73874	68473	83655	1884	2240	1267
0	0	0	541	685	338
3517	2710	3064	0	0	0
589	410	514	0	0	0
0	0	0	0	0	0
0	0	0	1443	1617	1621
0	0	0	2482	2844	1506
687	642	594	1957	2224	2344
2273	1486	2140	90	114	75
2	0	0	0	0	0
17	13	17	0	0	0
0	0	0	1647	1743	2486
0	0	0	0	0	0
2236	1719	1766	0	5	0
0	0	4	3988	4691	4182
38	4	54	1120	1521	955
2584	3155	3844	17977	22171	11318
783	818	720	701	819	760
16883	12365	16076	14809	20262	8620
1121	731	1062	2083	2212	2101
20323	16865	18455	4993	5651	1019
3407	3169	3029	19503	22104	13637
7057	6588	6540	1370	1751	1462
39482	40274	38060	9128	10253	7488
1868	1389	1410	7898	7788	2330
4808	3597	5016	1513	1685	811
6908	5119	7779	2163	2372	2196
2338	2333	2692	13592	14706	17737
2278	2309	2490	14262	17636	2746
14912	12960	16767	1684	2024	978
14321	14793	13981	3689	3981	5020
2332	2152	2355	17272	19356	13288
3766	2751	3922	291	317	159
21556	19022	24920	0	0	0
253	155	114	0	0	0
0	0	0	0	0	0
0	0	0	15	22	16
0	4	0	0	0	0
11	9	28	0	0	0
0	0	0	4	3	0
0	0	0	0	0	0
0	0	0	0	0	0
0	0	0	1960	2442	5948
0	0	0	0	0	0
2313	2248	2355	0	0	0
2	0	0	0	7	10
0	0	0	939	1286	1017
0	10	0	502	485	386
1531	1116	1113	20	43	8
740	790	772	51	58	53
24	12	13	1232	1225	2571
235	125	276	112	116	83
1897	2399	2807	0	0	0
229	285	329	403	324	130
0	0	0	626	659	190
464	320	377	1087	1339	366
1062	1181	1352	125	186	51
1095	1174	1054	0	0	0
142	164	185	0	0	0
0	0	0	0	0	0
0	0	0	0	0	0
0	0	0	0	0	0
0	0	0	0	0	0
0	0	0	0	0	0
0	0	0	2955	3809	3737
0	0	0	7808	7858	5616
3785	3709	3534	0	0	0
9754	8495	10337	0	0	0
0	0	0	1033	314	1013
0	0	0	0	0	0
211	3236	137	0	0	0
0	0	0	0	0	0
0	0	0	0	0	0
0	0	0	1435	2751	179
0	0	0	1259	7781	42
1409	1748	2088	0	0	0
25028	37960	38794	0	0	0
4	4	10	0	0	0
0	0	0	33	79	80
6	6	10	10	28	10
0	0	0	5	2	0
36	12	20	8	2	0
17	12	14	374	366	252
0	0	0	0	0	0
491	302	455	0	0	0
0	0	0	3255	3574	4061
0	0	0	0	0	0
4210	3343	4489	1341	1257	702
0	0	0	23	34	9
1671	1334	1721	0	4	0
14	6	0	0	26	0
4	0	0	29	46	4
0	0	0	8	11	0
0	0	0	408	623	47
0	0	0	0	0	0
1169	513	900	2310	2617	6141
0	0	0	0	0	0
2173	1618	2024	31	21	7
0	0	0	37	19	24
110	88	138	0	0	0
0	0	0	1273	1346	1736
0	0	0	6949	7593	7243
3815	2884	3616	0	0	0
6885	5237	7916	0	0	0
0	0	0	0	0	0
0	0	0	0	0	0
0	0	0	89	96	0
0	0	0	0	0	0
150	64	72	0	0	0
0	0	0	8194	9282	13211
0	0	0	0	0	0
10298	7773	12792	0	0	0
0	0	0	0	0	0
0	0	0	408	444	48
0	0	0	24575	28235	3937
218	258	162	54752	63355	32248
28921	26071	34035	1214	1199	573
57540	55891	60731	9	5	6
456	589	619	144	82	294
13	5	3	0	0	0
102	148	191	28	44	32
0	0	0	10156	12532	4462
27	13	22	0	0	0
13475	14017	15766	0	0	0
0	0	0	0	0	0
0	0	0	216	190	0
0	0	0	0	0	0
326	144	257	0	0	0
0	0	0	0	0	0
0	0	0	48	58	72
2	2	5	75	59	79
3	2	8	0	0	0
4	9	8	0	0	0
0	0	0	13	13	0
0	0	0	0	0	0
5	0	0	2705	2688	2498
0	0	0	737	838	720
5476	4503	4827	425	633	512
1480	1206	1703	0	0	0
356	343	430	7706	8179	1950
0	3	8	2256	2317	1596
7410	5741	7706	0	0	0
2911	2251	3176	1746	1958	2727
0	0	0	250	267	64
1747	1910	1910	12536	13617	19064
554	665	681	0	0	0
15727	11930	17518	0	0	0
0	0	0	0	7	0
0	0	0	0	0	0
0	0	0	373	422	238
0	0	0	0	0	0
337	339	452	1821	2286	1648
0	0	0	2466	2466	2677
4570	3239	5340	5842	6726	4355
2315	1733	2455	8	5	5
8495	7804	7824	11617	14560	3569
57	14	48	270	611	20
27582	21782	20178	1513	1675	1559
2049	1722	2050	6631	7233	2744
1775	1600	1932	22	23	0
10770	9029	10572	1252	1470	756
0	10	8	1307	1237	1007
742	583	627	10769	11383	6294
1453	854	1133	3314	3118	1973
15251	10742	13233	7922	8670	6490
3154	1914	2023	0	0	16
7247	7475	7815	226	205	198
0	0	0	993	1088	1217
188	127	194	566	675	642
1067	908	1136	0	0	0
1135	1012	1151	0	0	0
0	0	0	142	127	114
0	0	0	0	0	19
9	2	0	309	289	342
0	0	0	0	0	16
464	391	409	8803	10205	2507
0	0	0	289	285	191
4506	4216	5402	31	72	0
261	293	279	4296	5105	7472
37	77	97	267	282	205
4914	4636	5028	8142	8972	91956
249	142	189	1165	1085	4802
12136	14230	14109	5662	6669	9051
1311	1283	1228	5864	6575	10688
5161	4686	4863	18110	18208	103641
7591	7909	7732	0	0	0
20583	25264	24251	124	89	17
0	0	0	68	60	59
82	52	63	13	9	4
21	19	25	1859	2271	430
0	0	0	38731	42603	34800
2980	3112	2616	11	7	14
40267	40587	37048	2262	2364	3815
0	11	0	0	0	0
2809	1950	2700	25	18	22
0	0	3	0	0	0
0	0	0	0	0	0
0	0	0	268	252	252
0	0	0	0	0	0
286	224	296	45	92	70
300	187	243	8398	9641	8074
14	12	27	0	0	0
9675	8444	9008	0	0	0
0	0	0	0	0	0
0	0	0	0	0	0
0	0	0	913	1042	124
0	0	0	7220	7826	11008
633	893	942	1843	2005	1394
1553	1943	1779	218	129	82
8099	7922	7876	0	0	0
1567	1369	1680	0	0	0
163	119	151	0	0	0
0	0	0	292	311	31
0	0	0	0	0	0
0	0	0	5910	7020	5297
0	0	0	0	0	0
0	0	0	10606	11581	13876
3968	4238	5386	8072	8513	11177
0	0	0	3810	3739	5240
10942	7746	12044	150	229	121
11580	7136	12941	0	0	0
4798	4090	5501	91	153	2352
189	139	225	1278	1649	875
0	0	0	586	809	1060
270	254	260	1007	977	1016
2198	2028	1876	1857	1721	951
694	815	772	684	835	823
1471	1158	1199	1376	1553	863
2229	1674	2292	0	0	0
584	506	746	328	406	175
992	933	1112	5419	5898	3096
0	0	0	18	11	0
263	165	136	18	36	7
6705	5821	7118	9720	9056	2287
0	0	1	0	0	0
0	0	0	1236	1442	797
11612	8924	8748	712	765	21
0	0	0	68524	61112	8096
1468	1113	1219	10	17	0
1137	830	1129	575	489	161
39105	22910	21712	767	841	307
16	8	20	2864	3084	2048
540	453	514	11458	9885	1756
1088	971	855	0	0	0
2761	2632	3120	0	0	0
2488	912	955	2056	1999	1905
0	0	0	0	0	0
0	0	1	18892	20973	35229
2014	1827	2479	4187	5003	3024
9	9	0	3562	4730	144
23278	22270	23004	761	690	269
8686	6674	9491	393	533	413
4600	3477	3817	990	1005	961
870	872	946	0	0	0
488	488	736	444	488	401
349	263	325	147	133	127
69	40	57	0	0	0
435	491	673	65	76	38
131	129	204	3247	3956	2285
0	0	0	116	110	87
71	54	40	0	4	2
2023	1631	2219	0	0	0
181	84	149	4	10	0
0	0	0	0	0	0
808	565	1055	0	0	0
10	9	0	0	1	1
0	0	0	2057	2394	773
8136	7382	7963	261	284	114
0	0	0	2533	2615	1536
0	0	0	1171	1398	969
3799	2831	3170	1308	1349	833
181	340	328	8383	8971	10861
2111	1791	2317	1156	1489	493
882	648	615	158	184	28
1357	1127	1362	1517	1754	556
9108	7522	9642	24	22	2
800	1119	1016	124	150	21
157	244	194	485	559	314
1107	925	1089	22878	26188	14650
18	8	13	3714	3820	4785
0	0	0	30	51	43
826	470	738	0	0	0
34671	28535	36849	1397	1534	25
4617	4208	5141	12685	14823	14570
12	11	28	0	0	0
0	0	0	1825	2270	1583
2658	1863	2810	0	0	0
17533	16805	19983	458	757	280
0	0	0	0	4	4
2077	1580	2111	0	0	0
0	0	0	0	0	0
264	187	196	0	0	0
16	0	0	0	0	0
0	0	0	2113	2581	2789
0	0	0	1347	1322	848
0	0	0	4	0	0
0	0	0	5336	6334	2422
2736	2278	2553	0	0	0
2473	1807	2352	7	2	10
0	0	4	0	0	0
5839	4826	6277	78	58	30
0	0	0	55	66	25
214	290	232	0	0	0
0	0	0	977	1030	1378
89	33	61	144	246	120
120	59	115	10167	11981	14666
0	0	0	4248	4605	8364
2579	2189	2124	12104	13303	15390
213	213	152	4777	4851	5753
13313	10858	12281	20	15	12
8329	8845	8778	0	0	0
15050	12063	18080	141	99	147
5332	4862	5204	67	49	11
0	0	0	3358	3820	4213
0	0	0	987	1408	1238
506	377	510	0	0	0
7	5	13	8396	9198	10834
4069	3095	4039	3599	3353	4564
1143	1057	1116	2509	2948	3383
0	0	0	4539	5233	2919
7590	7157	8250	2650	2340	4356
3537	2534	3533	0	0	0
3567	3562	3248	209	176	395
5366	4333	5671	1851	1863	2189
2274	1414	2505	368	508	79
0	0	0	2685	3004	3227
198	214	191	197	189	44
1936	1332	2000	16783	17196	38616
658	480	708	0	0	0
3389	2584	3477	0	0	0
181	236	231	1705	2216	1924
22483	13652	24300	10692	11660	8766
0	0	0	1243	1300	971
0	0	0	0	0	0
1797	1808	1631	0	0	0
13865	11014	14618	0	1	0
1560	1392	1258	4790	5858	3110
0	0	0	3094	3640	700
0	0	0	16	86	0
0	0	0	1454	1360	1713
3964	3574	4800	3458	3777	1932
4751	3676	4061	0	0	0
247	180	192	8616	9150	14428
2018	1769	2021	3496	3140	1418
5221	4316	5131	1316	1240	1127
0	0	0	0	0	0
9331	8437	9573	0	0	0
3892	2650	2773	0	0	0
1301	1312	1723	10559	10996	14668
0	0	5	1939	1816	3022
5	7	16	399	491	170
0	0	0	0	0	0
11287	7731	12150	0	3	0
3397	3303	2995	3724	4252	3020
332	292	228	0	2	0
0	0	0	1755	1145	640
0	0	0	0	0	0
5227	4947	5109	0	0	0
0	0	0	9696	9355	10495
1028	664	731	2324	2505	864
0	0	0	7792	8647	4801
0	0	0	1275	1676	630
0	0	0	575	547	196
5592	4705	6374	9982	10836	10735
2703	3200	2922	2273	2731	3424
8328	8313	8828	3131	3372	3801
1506	1326	1660	1335	2154	1667
290	175	360	8	8	2
11589	11179	10864	0	0	0
2448	2232	2245	7387	7380	1056
2234	1812	2596	0	0	0
2033	1986	2299	5706	6382	4507
35	56	49	0	0	0
0	0	0	32	81	24
0	0	0	0	0	0
8267	7888	7410	165	276	52
0	0	0	19	0	0
14	11	22	157	100	63
0	0	0	0	0	0
964	1011	983	134	130	84
273	149	289	0	0	0
371	392	530	8	56	7
0	0	0	0	4	0
418	470	490	0	0	4
0	0	0	0	0	0
0	0	0	370	536	47
59	96	99	0	0	8
1	4	5	0	0	0
0	8	4	0	2	0
0	0	0	0	0	0
596	571	594	75	67	56
0	0	0	1557	1511	1281
0	0	0	5	6	0
0	0	0	1	3	6
0	0	0	1639	1881	1141
1518	1193	1385	15	11	3
3	0	0	460	389	181
16	8	11	9	26	3
2460	2475	2388	257	220	103
34	25	29	205	178	44
86	104	99	22	20	50
31	21	26	206	161	308
268	242	293	386	273	19
320	140	142	410	407	545
18	28	26	945	1136	932
24	24	12	288	305	246
720	272	432	325	389	156
376	440	552	46	135	0
1343	1012	1166	327	275	114
438	289	414	529	433	129
326	360	401	74	57	114
29	43	59	0	0	0
227	90	329	0	0	0
756	635	768	823	922	1230
214	243	329	0	0	0
0	0	0	0	0	0
0	0	0	8341	6500	1978
1024	969	870	0	0	0
0	0	0	963	999	1201
0	0	0	1577	1686	1823
4763	2888	3313	0	0	0
0	0	0	0	0	0
965	980	1202	0	0	0
3030	2664	2280	0	0	0
0	0	0	0	0	0
0	0	0	1	11	5
0	0	0	498	506	419
0	0	0	0	0	0
0	0	0	0	0	0
15	5	8	236	187	129
638	490	516	0	0	0
18	18	8	301	495	4
0	7	0	2335	2638	3241
165	161	242	0	0	0
0	0	0	0	0	0
359	368	401	497	584	241
1367	1336	1489	0	4	0
0	0	0	0	0	0
0	0	0	979	1187	598
744	609	796	0	0	0
4	4	0	87	114	70
0	0	0	1257	1234	2424
1385	1233	1300	416	383	773
0	0	0	0	0	0
219	182	212	0	0	0
3177	3575	3342	0	0	0
209	173	170	12	0	0
0	0	0	0	0	0
0	0	0	0	0	0
3	3	0	0	0	0
5	5	9	0	0	0
0	0	0	0	0	0
0	0	0	1992	2072	1272
0	0	0	0	0	0
0	0	0	0	0	0
0	0	0	1390	1461	639
0	0	0	876	973	44
2634	2220	2873	0	0	0
0	0	0	0	0	0
0	0	0	2996	3489	2090
1795	1684	1825	2874	2954	3825
1185	972	850	0	0	0
0	0	0	25175	26548	24005
0	0	0	1209	1411	1505
4427	3266	4075	4879	4968	3101
4280	4853	4611	3685	3792	7042
0	0	0	24582	26898	17707
27724	24085	26635	44	38	56
1208	1072	1147	0	0	0
5232	4530	5139	0	0	0
2987	2771	3213	335	338	64
34219	32651	30160	2	0	0
84	48	14	0	0	0
0	0	0	0	0	0
0	0	0	0	0	0
580	478	692	0	0	0
0	0	0	5	6	0
0	0	0	7	17	9
0	0	0	0	0	0
0	0	0	0	0	0
21	34	19	25278	29618	15259
0	7	0	389	406	12
7	1	3	9	0	0
0	0	0	2636	2992	1168
5	2	4	0	0	0
24142	20018	23387	4816	5171	4979
132	132	192	3776	4245	4527
0	0	0	0	0	0
2590	2003	2481	264	217	153
0	0	0	336	262	512
6739	5534	5942	13535	18173	1433
3038	2821	2742	190	183	99
0	0	0	2606	2994	4067
85	86	74	0	0	0
398	279	409	0	0	0
15686	12126	16654	0	0	0
6	0	0	195	234	200
3293	2786	2926	0	0	0
0	0	0	0	10	0
0	8	6	0	0	0
0	0	0	3741	4168	1247
176	163	219	511	540	94726
3	0	0	0	9	0
0	0	0	6585	7109	6869
8	0	1	2422	3028	2072
4481	4710	4544	4705	5088	3283
274	21	43	7510	8784	3790
0	0	0	61	87	52
7402	5962	7665	26725	30082	15522
2080	1954	2142	16502	20908	11341
8918	8045	10267	4216	5150	4519
11561	8706	9619	0	0	0
35	38	33	3177	3255	3075
52132	54910	58310	0	0	0
27330	31440	35027	3132	2971	1583
3247	3236	3825	236	251	16314
0	0	0	792	828	544
2418	1638	1459	389	408	542
0	0	0	1194	1094	699
3651	3286	3453	584	597	181
482	305	471	316	283	101
943	549	1065	6404	6418	6011
214	255	335	88	116	5
794	781	730	0	0	0
801	625	972	0	0	0
118	38	66	0	0	0
7460	5334	7406	0	0	0
508	181	203	0	0	0
37	24	22	0	0	0
4	0	0	4151	4480	1858
0	0	0	927	1280	1846
0	0	0	0	0	5
2	3	0	1746	1318	245
6	0	5	2896	3111	1337
2598	1336	2300	1655	1634	1571
1307	1338	1271	1077	1208	1675
6	7	7	461	476	1328
1053	552	536	0	0	0
4030	3232	3225	7991	8962	12837
2254	1710	2204	283	318	233
1462	1064	1204	11795	13255	12739
1006	1247	1404	780	848	499
0	0	0	4806	5440	5600
8649	8102	8842	581	736	62
435	232	216	24	34	12
18383	15580	22983	9067	10838	6105
850	749	651	20164	21827	16211
5755	4528	6061	600	594	733
737	520	680	3023	3994	3621
20	8	0	1101	1092	16
13373	12106	15044	1229	1239	1353
25668	27776	25023	0	0	0
631	649	827	3386	3435	2285
5042	5418	5412	246	120	18
1439	1041	1208	12714	13403	7927
1313	767	1511	5458	7333	5542
0	0	0	4907	5816	2286
3363	2890	3232	1284	1534	1213
38	0	8	223	246	50
9783	6968	7411	18676	19987	26884
11914	14182	13769	0	0	0
6516	3674	3997	7930	8939	9132
1642	1199	1466	252	220	320
84	47	73	3792	4213	12545
16430	14503	14558	12009	13331	18814
0	0	0	12248	13020	22664
7976	8398	8011	286	397	7149
271	231	201	1508	1539	680
5774	5489	6878	23921	25823	18150
14814	11740	15151	877	1128	402
11971	11893	14397	0	0	0
429	361	307	9044	9693	9421
1110	990	995	3165	3652	2750
33550	32529	31114	0	0	0
562	439	508	0	0	0
0	0	0	4281	4920	4176
12416	8934	12908	178	220	71
4405	3461	4989	3526	6368	51
0	0	0	148	216	193
0	0	0	439	457	751
4098	3314	3589	239	224	200
281	136	152	1118	1084	909
7989	4431	4410	1022	1093	1611
0	0	0	1918	2560	122
1622	1741	1682	19	18	21
7	15	17	7550	6628	822
783	627	643	94	75	220
741	595	877	5628	6161	39727
1923	1834	1563	167	168	124
2	10	2	0	0	0
6054	5170	5118	0	2	1
42	108	76	14968	16415	15184
2896	3870	4005	371	223	673
138	139	135	0	0	0
0	0	0	4	0	6
0	0	0	724	877	800
15203	13873	16957	64	57	152
98	193	241	0	0	0
0	0	0	0	0	0
0	0	0	0	0	0
852	678	656	0	0	0
937	590	699	18063	21022	23013
0	0	0	89	54	3
0	0	0	579	674	642
0	0	0	155	234	336
10092	9242	11008	0	0	0
22106	20601	21471	0	0	0
0	0	0	23	23	46
0	0	0	0	0	0
997	736	930	3711	4390	2479
0	0	0	6764	7105	4042
0	0	0	0	0	0
139	97	104	30	6	0
0	0	0	252	320	233
3594	3148	3742	0	0	0
6144	5244	5615	0	0	0
0	0	0	376	516	57
6	6	16	0	0	0
498	396	490	0	0	0
0	0	0	0	0	0
0	0	0	0	4	8
554	361	420	521	571	343
0	0	0	1175	1369	800
0	0	0	0	0	0
0	0	0	0	0	0
6	29	7	0	0	0
664	462	569	0	0	0
3038	2810	2652	901	1256	146
0	0	0	0	0	0
0	0	0	11626	11739	19371
0	0	0	13945	14684	18966
69	44	109	1	2	1
0	0	0	0	0	0
925	740	1123	0	0	0
0	0	0	0	0	0
12684	8806	16846	0	3	0
17592	15401	17830	0	0	0
0	0	0	0	0	0
4	0	0	0	0	0
0	0	0	0	0	0
0	0	0	0	0	0
0	0	0	1150	1258	1196
0	3	0	0	0	0
0	0	0	0	0	4
0	0	0	2439	2399	2150
0	0	0	858	1238	428
0	0	5	0	0	0
0	0	0	0	0	0
1328	1413	1258	205	247	35
0	0	0	0	0	0
110	102	132	167	114	0
2047	1837	2059	3419	3833	2862
1047	1067	1215	20	4	0
0	0	0	526	480	172
87	128	128	0	0	0
38	35	48	250	185	105
0	0	0	0	0	0
323	348	359	0	0	0
2700	3154	2648	1920	2657	1086
44	48	52	7989	8975	15172
2153	1810	2301	6694	7249	3913
0	0	0	0	0	0
265	378	457	0	0	0
0	0	0	29	45	16
9	12	12	10	27	172
3741	3055	3590	2194	3386	1368
9229	8144	10548	6602	8898	4807
6096	10243	11310	70610	105026	61200
0	0	0	57399	77281	25248
0	0	0	0	4	0
0	0	29	0	61	324
150	82	63	0	0	0
6678	6639	7067	0	3	4
10795	13103	12437	86	25	67
56393	39229	35124	4560	4942	7303
80601	64227	57648	17569	18307	4983
0	0	0	325	334	93
77	19	34	227	193	37
0	0	0	48	47	66
0	0	2	16	22	8
27	29	34	0	0	0
4850	3689	3730	0	0	0
27780	33308	50214	3922	4951	1219
100	40	52	103	192	97
112	39	26	78	91	98
4	0	0	117	72	60
22	22	16	2475	5377	24
0	0	0	0	0	0
0	0	0	0	0	0
5761	4519	4768	0	0	0
85	96	96	0	0	0
32	20	27	1097	903	1499
46	38	36	1	0	2
983	1705	1406	0	0	0
155	193	192	0	0	0
0	0	0	435	359	33
0	0	0	0	2	0
0	0	0	0	0	0
1222	842	1073	0	0	0
2707	2276	2262	0	0	0
5	9	8	0	0	0
0	0	0	0	0	0
1028	1120	908	0	0	0
1	0	1	0	0	0
0	0	0	0	0	0
0	0	0	0	0	0
0	0	2	0	0	0
2	1	0	481	486	578
0	6	3	4790	5536	1710
0	0	0	70	80	9
0	0	0	0	0	0
0	0	0	0	0	0
0	0	0	1682	1375	1114
0	0	0	3048	3548	7084
513	479	537	1	1	0
7483	6287	6630	0	0	0
118	139	84	2789	3399	2711
0	0	0	0	0	0
2201	1700	1925	8	8	16
2590	2609	2497	4943	5272	4239
2578	1683	2075	0	0	0
0	0	0	117	88	219
3709	4204	4020	1689	1300	70
16	10	0	0	0	0
165	112	165	0	0	0
5312	3963	4611	1199	1938	843
140	96	156	0	0	0
12689	24673	18174	0	0	9
0	0	0	0	0	0
0	0	0	0	0	0
102	67	74	268	128	1421
0	0	0	0	0	0
0	0	0	0	0	0
0	0	0	1292	1665	941
0	0	0	9916	10963	10825
78	91	129	2156	1852	11699
0	0	0	1442	1546	391
0	3	0	0	0	0
2259	2321	2538	180	211	979
11284	10576	12107	6879	8256	7777
6270	3726	6126	578	416	257
2275	1306	1984	15991	18388	7828
0	0	0	2034	2254	1216
414	245	306	301	342	539
9065	10472	9849	135	122	506
712	308	569	26557	23126	3418
14143	10052	14503	0	0	0
2816	2830	3039	1479	1573	707
483	425	328	4265	4564	6630
113	104	108	488	470	508
18589	15855	18429	3	10	4
0	0	0	4297	4587	1482
1870	1353	1625	4	0	4
4635	3189	5321	167	182	156
801	561	589	9524	11102	9789
16	0	0	286	221	343
5761	4954	5792	0	0	0
0	0	0	1882	1825	1287
139	152	132	2813	3109	2550
11602	10973	10634	1049	943	3864
0	0	0	2295	2515	1111
0	0	0	119	160	219
2271	2098	2493	99	148	272
3753	3076	3416	1664	2118	4228
2181	1485	1691	124	184	31
4233	3604	5263	3089	3915	2710
548	458	535	0	0	0
285	78	116	2688	2771	3146
1326	1138	1237	7967	8756	7821
0	0	0	189	218	1171
4045	3718	5028	0	0	0
0	0	0	10879	11449	7795
2490	2980	3593	0	0	0
11301	10406	9493	0	0	0
406	282	341	0	0	0
923	866	833	0	0	0
12176	9716	11916	0	0	0
0	0	0	0	0	0
0	0	0	0	0	0
0	0	0	0	0	0
0	0	0	0	0	0
0	0	0	0	0	0
0	0	0	5710	5977	5524
0	0	0	0	0	0
0	0	0	2977	2971	2426
0	0	0	2964	3421	1086
0	0	0	5314	5707	3795
3897	3195	3979	624	614	158
0	0	0	0	0	0
2694	2275	2404	9427	10951	983
3395	3019	3056	52	109	156
6205	5860	6726	8	14	15
1847	884	1192	31	17	5
0	0	0	36	21	27
15631	12220	13213	42	64	55
78	33	62	0	0	0
53	33	39	50	86	41
45	36	56	8	2	0
25	18	27	0	0	0
54	39	29	3	2	6
13	0	0	565	558	84
195	168	286	9	10	12
0	0	0	0	0	0
67	76	110	0	4	0
0	0	0	0	0	0
900	756	890	1802	1818	1525
19	0	8	0	0	0
0	0	0	770	1111	50
0	0	0	0	0	0
0	0	0	0	12	4
4205	4980	4471	0	6	4
0	0	0	6813	7217	8443
1212	1342	1285	8746	9634	9961
0	0	0	0	0	0
0	0	0	0	0	0
0	0	0	12	0	4
6677	5556	7229	0	0	0
8273	7073	7959	0	0	0
0	0	0	2141	2596	1513
0	0	0	5775	6363	2359
29	20	12	5	1	6
0	0	0	4184	6094	522
0	0	0	0	0	0
3330	3079	3189	6905	7568	7278
5392	4430	4224	0	0	0
9	4	4	8670	9366	8102
7110	5707	5702	14181	15671	298
0	5	4	1007	1001	1163
6723	6036	6830	1730	1751	924
0	0	0	0	0	0
7096	5414	6205	24	37	8
17042	17457	16280	1481	1560	916
519	517	451	20	13	0
3016	2172	3084	366	317	289
0	0	0	0	0	0
0	39	0	0	0	0
1449	1263	1558	0	0	0
0	0	0	0	0	0
80	64	51	14	16	0
0	0	0	0	0	0
0	0	0	0	0	0
0	0	0	0	0	0
0	0	0	162	338	118
238	96	149	40	49	24
0	0	0	684	849	506
6	5	4	418	384	535
0	0	0	1307	1356	413
382	242	420	0	0	3
116	49	54	0	3	0
766	684	774	0	0	0
589	517	544	326	398	537
723	501	801	4	0	7
1	2	0	1136	813	2181
7	5	12	26376	29870	24789
0	0	0	5162	5464	3927
478	364	469	0	0	0
0	0	0	32	54	62
620	811	1177	3911	3876	3085
0	0	0	385	375	311
30409	37530	42857	248	266	12
5941	5049	5684	10871	12649	11353
0	2	0	4584	6267	755
9	9	15	10532	11798	10028
7585	5883	7388	2203	2327	2239
242	179	365	14208	15691	12525
303	610	988	3661	3511	3745
11957	12449	13262	0	8	0
7770	9424	10713	1075	1057	1875
12541	12047	13354	4708	5351	14399
2717	2722	2561	10896	12747	12053
21435	22166	21488	2631	2749	231
3277	3047	3013	0	0	0
0	0	0	131	139	41
1269	845	907	5949	6350	6984
4792	3584	3735	0	0	0
15094	15507	18608	0	0	0
2999	2389	3171	0	0	0
0	0	0	0	0	0
69	51	85	0	0	0
8253	7750	8133	5	4	1
0	0	0	498	491	230
0	0	0	1720	2268	3360
0	0	0	611	572	780
0	0	0	0	0	0
0	0	0	13	0	12
0	2	3	295	224	509
181	254	255	4717	5088	2213
2795	3169	2664	63926	81879	72429
476	488	471	3495	4106	4630
0	0	0	622	590	255
53	31	55	445	363	451
306	202	293	748	896	62
7762	8408	7823	341	374	404
68255	61389	78948	1881	2237	263
3597	2818	3169	246	273	324
625	623	657	0	0	0
665	384	465	0	0	0
1109	1209	1077	0	0	0
263	288	310	0	0	0
2927	2178	3407	0	0	0
137	170	212	0	0	0
0	0	0	0	0	0
0	0	0	4656	4633	4090
3	0	2	153	126	128
0	0	0	0	0	0
15	5	6	10	3	0
0	0	4	1149	791	1115
0	0	0	0	0	0
10526	11714	11835	0	0	0
176	283	195	0	0	0
0	0	0	2011	1602	925
6	0	3	5553	5117	3569
1208	1479	1371	79	59	28
0	0	0	0	0	0
0	0	0	0	6	0
231	121	139	0	0	0
3848	4758	5979	0	0	0
1185	1751	1851	0	0	0
25	19	52	0	0	0
0	0	0	0	4	0
0	0	0	0	0	0
0	0	0	0	0	0
0	0	0	4	4	2
0	0	0	0	0	0
0	0	0	0	0	0
0	0	0	0	0	0
0	0	0	0	0	0
0	0	0	3620	4103	2326
67	8	23	3203	3257	4674
0	0	0	18789	20336	1617
0	0	0	3176	3397	2207
0	0	0	570	510	241
0	3	0	7123	7739	13464
6437	6098	5909	8068	8780	9130
3148	2848	2969	0	12	0
23073	16832	18443	6702	7987	4500
5390	4206	4620	1307	1785	126
1099	925	1179	378	389	224
7299	5190	8102	433	838	505
10303	8558	10916	745	755	240
0	4	0	12299	13909	5748
9770	9105	9165	15375	17274	17013
1569	1039	1339	468	349	226
198	119	212	0	0	0
403	314	354	96	76	47
1056	1052	942	866	907	62
13707	10717	13155	8749	9321	5980
24063	24996	22357	32	29	27
962	864	869	0	0	0
0	0	0	1297	1618	1560
190	107	215	4243	4848	3430
1015	837	935	205	248	10
11775	12201	13160	0	0	0
92	87	123	17	13	0
0	0	0	9	21	0
1232	1028	1283	0	0	0
2395	1903	2176	19	37	36
260	307	434	4983	5700	6183
0	0	0	0	0	0
129	46	30	14064	14930	13638
0	0	0	0	0	0
0	0	0	0	0	0
5	0	2	0	0	0
0	0	0	0	0	0
0	0	0	0	0	0
0	0	0	0	0	0
0	0	0	0	0	0
0	0	0	597	628	546
0	0	0	2419	2414	1192
0	0	0	22986	25133	74378
0	0	0	5514	5537	2468
0	0	0	16	12	2
0	0	0	18	42	14
474	376	498	75	52	12
2505	2448	2824	95	181	26
20878	18712	23130	2200	4601	80
5339	4196	5730	4028	5384	0
14	19	30	99	127	168
2	5	2	1049	1039	847
109	52	32	9	4	8
84	60	41	0	0	0
5257	4644	4750	2502	2764	2023
0	0	0	1936	1707	1496
89	49	137	288	358	554
1078	873	816	0	0	0
11	22	10	0	2	4
0	0	0	4	0	0
1392	968	1274	1524	1716	904
1099	966	961	0	0	0
207	249	181	8294	10295	2679
0	0	0	2378	1430	233
0	0	0	0	0	0
0	0	0	0	0	0
3008	3203	3240	32	31	8
0	0	0	0	0	0
33886	45477	55239	981	1058	1301
2200	2659	3930	237	275	428
0	0	0	0	0	0
0	0	0	0	0	0
33	26	0	0	0	0
0	0	0	0	0	0
1905	1444	1923	0	12	0
541	564	545	58	63	18
812	535	1038	0	0	3
1018	522	1221	0	0	0
0	0	0	36	14	3
1595	889	1660	0	0	0
118	83	66	49	55	7
201	211	113	79	95	55
0	0	0	0	0	0
0	0	11	1017	1179	668
134	75	84	0	0	0
15	9	0	0	0	0
244	231	173	0	0	0
245	57	132	0	0	0
13	0	0	38	27	29
2992	1625	1340	0	0	0
0	0	0	0	0	0
2	2	0	0	0	0
0	0	0	0	0	0
0	0	0	24	0	22
10	18	5	0	0	0
0	0	0	111	102	25
0	0	0	0	0	0
0	0	0	0	0	0
0	0	0	557	315	3455
0	0	0	0	0	0
0	0	0	57	109	71
827	313	534	0	2	0
0	0	0	332	152	442
4	2	0	8	61	42
324	558	479	0	0	0
0	0	0	4	0	0
48	26	26	149	143	16
7	2	7	3	2	1
368	442	499	732	722	680
422	397	415	457	487	428
0	0	0	71	38	34
14	7	11	0	0	0
82	132	102	0	0	0
3	6	7	937	638	432
990	992	880	0	0	0
402	302	401	291	334	46
130	53	87	1980	2338	782
0	0	0	820	871	565
0	0	0	3172	3405	925
778	600	590	17	42	0
0	0	0	7301	8666	4590
340	228	215	2731	2825	1696
1688	974	1443	1379	1401	1113
874	585	600	7238	7277	10854
6070	5171	5825	1055	1216	79
103	0	23	1893	1951	394
13379	11611	14424	0	0	0
2585	1719	2199	0	0	0
1224	966	1245	3944	4748	3844
6666	6312	6736	2945	3389	2186
1867	1933	2413	0	0	0
2998	2334	2658	0	0	0
0	0	0	32	42	8
0	0	0	612	585	5
4766	2736	3870	965	1090	753
2994	3268	2761	1084	1432	1121
0	8	4	2033	2123	2237
0	0	0	7	14	0
56	66	33	1421	1435	1857
952	433	522	0	0	0
1010	758	1071	0	0	0
2120	2203	2385	8055	8640	1623
2533	2070	2215	0	0	0
16	7	6	3	25	0
1721	1505	1599	0	0	0
20	0	0	1	0	1
0	0	0	0	0	0
9466	6354	8693	1708	2245	1268
0	0	0	0	0	0
26	40	40	0	0	0
0	0	0	0	0	0
0	0	0	773	863	863
113	107	96	0	0	0
1897	1883	2124	0	0	0
0	0	0	1058	1402	43
0	0	0	0	0	0
0	0	0	0	0	0
1191	1093	1122	6561	7429	10016
180	24	16	1084	1040	1496
0	0	0	0	0	0
4011	3100	2753	0	0	0
1420	1394	1350	3509	4078	4608
0	0	1	19	42	11
6958	6941	6895	539	708	142
1642	1296	1484	2574	2972	2466
0	0	0	0	2	8
0	0	0	0	0	0
4143	3924	4123	12	1	0
81	50	75	3154	3742	3977
1358	1093	764	2868	3149	2240
4711	3348	3711	0	0	0
0	0	2	5	0	0
0	0	0	156	154	65
20	7	19	7695	8720	8361
2620	2130	2408	0	0	0
3504	2384	3684	5242	5675	2803
0	0	0	4	0	53
0	3	0	0	0	0
1234	1158	1257	0	0	0
16603	15032	16290	31	51	29
12	8	6	38	6	4
5330	4090	5426	0	0	0
4	11	0	3843	3760	169
0	0	0	5535	6005	4194
0	2	0	0	0	0
0	28	26	22902	23662	31482
0	0	0	3492	3699	2588
0	0	0	0	3	8
4750	3758	5436	518	635	18
5529	5108	5960	3934	3562	403
3	2	0	175	150	134
28035	23231	30070	1947	2177	769
3856	3834	3998	15711	18320	9938
4	22	14	47	18	0
743	516	720	2649	2871	2305
5757	3454	3874	0	0	0
236	313	386	0	0	0
2235	2327	3377	2217	3222	1924
18011	17112	17386	5536	6215	5655
108	64	81	2	0	0
2933	2472	2236	8	27	44
0	0	0	43	24	0
0	0	0	3126	3560	182
2226	2002	2526	1031	1051	1055
8611	8154	8017	0	0	0
0	0	0	104	56	958
24	33	32	6323	6576	7715
33	23	31	3149	3580	1660
0	0	0	2479	2993	1315
1419	1320	1153	0	0	0
0	0	0	133	106	148
15	0	13	14329	15408	13249
7352	6653	7714	786	624	46
3162	3405	3137	0	5	9
3425	2826	3003	41	30	99
0	0	0	0	0	0
177	112	228	7026	7267	7100
16777	16600	16422	89	123	51
1648	1011	1273	7166	8013	10117
13	17	0	7402	8895	4213
45	18	15	931	928	175
0	20	8	489	630	11730
7425	6118	9062	530	664	1018
136	107	230	0	0	0
8718	6544	8213	8	25	34
12990	11613	11317	1295	1445	1152
2927	2117	2354	1006	1158	873
599	465	602	1365	1267	36
687	604	721	147	127	29
0	0	0	231	223	48
11	35	32	1341	1410	1157
1321	1129	1238	790	768	981
753	744	900	0	24	0
1661	1184	944	1067	1315	689
132	54	69	0	0	0
98	39	86	1507	1447	1438
1452	1111	1367	930	1082	497
672	570	626	161	164	111
0	0	0	52	22	38
1394	2300	1488	22	26	77
0	0	0	7957	9022	16158
1473	1115	1246	0	0	0
1137	873	1298	0	0	0
65	50	66	598	710	361
156	194	218	18	13	0
60	36	46	122	30	509
1267	821	781	0	0	0
0	0	0	0	0	0
0	0	0	1570	1612	956
591	735	955	0	0	0
0	0	0	0	0	0
82	93	61	0	0	0
0	0	0	0	0	0
0	0	0	0	0	0
478	146	616	0	0	0
3	0	0	0	16	0
0	0	0	403	521	165
0	0	0	0	0	0
0	0	0	0	0	0
5	6	4	0	0	0
0	0	0	0	0	0
144	120	214	179	190	266
1133	1048	941	0	0	0
0	0	0	584	514	774
0	0	0	5002	6075	20754
0	0	0	2512	2691	377
0	0	0	3	0	0
48	23	54	0	0	0
0	0	0	6252	6647	7223
951	710	1238	920	1017	873
8333	7435	6594	0	0	0
1859	1148	1604	5584	6097	6605
11	11	0	1368	1264	1065
0	0	0	5133	6050	9968
8903	6758	9747	2402	3409	2862
918	1002	943	0	0	0
0	0	0	5073	5580	9731
5446	4829	5108	204658	235771	46208
2513	2072	2440	2235	2217	6956
5258	4879	5240	0	0	0
3268	2902	3157	8512	8268	8922
4	0	8	476	551	100
4509	4328	4505	0	0	0
269448	270191	277222	0	0	0
2569	2006	2159	59	19	0
0	0	0	2425	2727	1800
8090	6246	9557	3325	3472	4319
150	129	118	0	0	0
0	0	0	214	174	129
0	0	0	9	0	0
0	5	0	4	5	0
3097	2511	3636	369	316	281
4754	4289	4253	6441	6536	2913
0	0	0	8	12	0
5	3	0	0	0	0
6	0	3	12	24	0
0	0	0	0	0	0
200	244	224	444	570	120
12108	13619	12226	0	0	0
4	12	0	5604	5822	6653
0	0	0	404	345	273
153	98	90	0	2	0
0	0	0	3973	4348	7127
718	738	886	109	122	124
127	90	45	1723	1898	3666
10217	8248	9364	171	174	37
168	99	156	3748	3676	3720
0	2	0	603	585	569
4142	2733	4802	8517	9346	14287
78	76	108	753	764	1470
2182	1299	2682	6	0	0
295	280	285	0	0	0
3779	3419	3460	23	34	0
397	361	391	39	72	32
8658	6784	8977	181	195	394
428	329	555	0	0	0
0	0	0	0	0	0
0	0	0	0	0	0
144	68	82	0	0	0
0	6	6	0	0	0
89	71	79	24441	24814	29523
0	0	0	21	17	9
0	0	0	32	29	4
0	0	0	0	0	0
0	0	0	3	4	1
3	0	0	48	30	0
24477	21702	25287	0	0	0
2	24	14	6	0	0
70	39	76	4320	4461	2995
0	0	0	0	0	0
14	4	8	56	62	400
61	57	46	32	40	22
0	0	0	4325	4632	562
1	0	1	13663	12783	2970
4187	4698	3880	4169	5423	2263
13	0	21	3269	4055	794
401	271	181	10932	11851	6740
208	104	48	640	634	476
2893	2373	2146	1616	1764	903
7453	6322	5823	0	0	0
15234	14379	13180	128	158	72
9623	9075	7608	38	54	102
18000	16641	15540	5236	6022	3875
1742	1385	1807	0	0	0
2409	2125	2226	8	15	6
0	0	0	0	0	0
22	34	57	148	160	212
40	19	19	21	23	27
2	1	3	0	0	0
0	0	0	26	20	13
83	30	28	0	0	0
0	0	0	8	8	0
2811	1309	1445	6769	8554	4013
510	306	274	552	720	29
0	0	0	0	0	0
385	185	198	19018	28426	4314
0	0	0	7	6	2
0	0	0	184	190	57
9038	10472	13663	972	1310	29
1426	827	1412	2954	3847	65
0	0	0	5300	6773	191
98308	93239	149996	883	1062	26
144	71	101	856	931	379
378	283	353	4395	4778	4235
4202	2779	4630	835	651	222
6078	2201	4971	2	0	0
8369	3150	7137	0	0	0
970	380	739	5964	6354	7056
1881	2151	2392	1544	1533	704
6056	5961	5712	5965	6613	4016
444	250	395	0	0	0
0	0	0	0	0	0
0	0	0	0	0	0
8336	7822	7440	1727	1797	2698
1844	1501	1624	2938	2699	2711
6253	5939	5708	2	6	4
0	0	0	0	0	0
0	0	0	21798	25937	27345
0	0	0	0	0	0
554	369	520	0	0	0
4262	3693	3816	0	0	0
0	0	1	0	0	0
0	0	0	1410	1575	1069
30464	29185	36260	0	0	0
0	0	0	4	0	0
0	0	0	361	440	466
0	0	0	0	0	0
4	0	0	1235	1192	719
1305	1148	1213	3330	3932	1911
0	0	0	0	0	0
0	0	0	4	4	8
622	756	643	0	0	0
0	0	0	3302	3626	4876
1496	965	1170	4554	4777	3642
4464	2854	4085	0	0	0
0	0	0	0	0	0
16	8	44	24	22	0
0	0	0	109	152	78
4051	3865	3870	105	44	53
4665	3680	4435	300	288	112
0	0	0	932	882	756
0	0	0	0	0	0
805	806	723	19	21	20
46	50	47	0	0	0
34	31	41	487	411	495
0	19	25	1755	1921	996
1153	1020	1124	0	0	0
0	5	0	0	0	0
14	71	14	0	0	0
0	0	0	0	0	0
277	177	275	10450	10449	16960
590	375	501	624	699	536
4	4	0	0	0	0
0	0	0	0	0	0
0	0	0	0	0	0
0	0	0	35	35	0
0	0	0	3	0	0
9654	6907	10390	0	0	0
610	627	558	929	1081	608
0	0	0	4085	4195	2976
0	0	0	891	996	646
0	0	0	73	62	0
0	0	0	1101	1208	954
0	0	0	32372	38515	52463
0	0	0	0	0	0
3821	3518	4715	6005	7761	4168
3990	2724	3920	0	0	0
1161	1253	1395	0	0	0
0	0	0	877	1206	4012
1162	847	1301	8	15	3
32453	31191	31642	8650	6536	13214
0	0	0	3378	3803	3102
11732	11690	11137	609	79	102
0	0	0	61	44	18
0	0	0	4605	4350	3859
2508	4451	3843	0	0	0
37	0	11	0	0	0
21142	17089	17474	0	0	0
3388	3418	2911	17569	20467	4821
0	0	0	2354	2536	311
1193	758	1262	258	480	1342
6	13	15	842	845	845
5480	4346	6440	19	27	7
0	0	0	403	408	404
0	0	0	4	10	0
0	0	0	5385	5368	5397
26420	15919	22193	4	0	0
2448	2186	2657	26756	35524	498795
438	436	383	0	0	0
996	845	916	884	1216	264
48	28	25	44649	50847	12427
496	383	586	10389	11590	15330
28	0	24	7517	8354	9286
4745	3168	4278	5455	6061	5633
0	0	0	94	83	47
30507	26644	34584	95	105	149
0	0	0	1028	1122	677
1344	1062	1268	24	22	91
79056	76370	72688	7360	7968	8273
11189	9241	13575	2279	2321	2596
7548	7029	7723	5509	6085	10884
6102	5893	6196	0	0	0
15	12	9	36355	40129	54358
79	132	102	3935	4348	1026
1481	1264	1400	881	972	709
81	35	83	8431	10039	8958
18219	18919	17982	0	0	0
2388	2055	2488	6252	7113	9591
4736	4246	4929	948	1417	16
0	0	0	13	0	0
45260	36136	56222	0	0	0
15443	13279	14489	0	0	0
1400	1552	1588	36	2	0
11319	10317	10926	87	101	95
0	0	0	2336	2028	2317
8349	7308	7901	1042	1489	1177
1152	564	777	1244	1442	685
0	0	0	3811	4161	6197
[truncated: 40,417 more rows]

## Sheet: TREATMENT_NBGEN
AS1B_13	AS1B_14	AS1B_15	AS1B_16	AS1B_17	AS1B_18	AS1B_19	AS1B_20	AS1B_21	AS1B_22	AS1B_23	AS1B_24	AS1B_25	AS1B_26	AS1B_27	r110_13	r110_14	r110_15	r110_16	r110_17	r110_18	r110_19	r110_20	r110_21	r110_22	r110_23	r110_24	r110_25	r110_26	r110_27			Table 2: Count of all expressed genes in Treatment.
1566	1366	1867	2294	1485	1290	1498	1856	1043	1384	1417	1177	1421	1157	1189	2160	1717	1164	1397	1900	1435	1081	1217	1624	1393	1337	1233	1693	1403	1692			AS1B 3g1	AS1B 3g1	AS1B 3g1	AS1B 3g7	AS1B 3g7	AS1B 3g7	AS1B 5g0	AS1B 5g0	AS1B 5g0	AS1B 5g1	AS1B 5g1	AS1B 5g1	AS1B 5g7	AS1B 5g7	AS1B5g7	R110 3g1	R110 3g1	R110 3g1
0	0	0	0	0	0	0	0	0	0	0	0	0	0	0	0	0	0	0	0	0	0	0	0	0	0	0	0	0	0		No expressed genes	17333	17030	17053	17297	16837	16740	16591	16502	17503	16659	16600	16797	16799	17008	16804	16941	16800	16970
0	0	0	0	0	0	0	0	0	0	0	0	0	0	0	0	0	0	0	0	0	0	0	0	0	0	0	0	0	0		Total genes	42416	42416	42416	42416	42416	42416	42416	42416	42416	42416	42416	42416	42416	42416	42416	42416	42416	42416
2397	2469	2373	2408	1655	1933	2150	2900	2204	1850	2427	1958	2225	2051	1857	5683	4424	3031	4376	4867	4409	4744	3745	5301	4217	3657	3870	3900	4313	4819		Expressed genes	25083	25386	25363	25119	25579	25676	25825	25914	24913	25757	25816	25619	25617	25408	25612	25475	25616	25446
0	0	0	0	0	0	0	0	0	0	0	0	0	0	0	0	0	0	0	0	0	0	0	0	0	0	0	0	0	0			MEAN	25526
1495	1571	1612	1725	854	832	1060	1674	874	1011	990	953	1108	1218	957	1428	1166	654	865	1304	780	813	662	1180	864	734	834	1082	1371	938			SD	227							25526	227	25526 ± 227
6000	7506	8290	8155	7169	7269	9552	10319	7428	8418	8764	8000	6752	6423	8841	8157	7831	6846	7868	6411	7752	7546	7563	6315	8679	7711	8674	8583	6884	8207
0	0	0	0	0	0	0	0	0	0	0	0	0	0	0	0	0	0	0	0	0	0	0	0	0	0	0	0	0	0
341	246	152	159	168	270	188	201	129	278	305	408	323	218	236	14	10	14	6	0	16	12	4	0	6	4	10	11	8	14
8	11	7	5	6	6	3	7	3	2	3	17	17	5	11	0	0	0	0	0	0	0	0	0	0	0	0	0	0	0
0	0	0	0	0	0	0	0	0	0	0	0	0	0	0	0	0	0	0	0	0	0	0	0	0	0	0	0	0	0
0	0	0	2	0	0	0	2	0	0	3	0	0	0	0	0	0	2	0	0	0	0	0	0	0	0	0	0	0	0
3246	4609	3169	3227	3573	5164	4835	6501	2902	5676	4994	4871	5159	3032	4018	5219	5035	4408	5036	3813	4924	4236	4404	3616	5145	4079	4535	5079	4406	4811
7974	6048	7151	7202	5991	6342	6975	8717	7744	6969	6867	6742	6695	6406	6484	7589	7686	5827	6827	7097	6850	7616	6610	7452	7539	6817	7669	6963	7167	8501
0	0	0	0	0	0	0	0	0	0	0	0	0	0	0	0	0	0	0	0	0	0	0	0	0	0	0	0	0	0
0	0	0	0	0	0	0	0	0	0	0	0	0	0	0	0	0	0	0	0	0	0	0	0	0	0	0	0	0	0
2193	2599	2105	1850	2038	2218	3112	3124	2831	2752	2911	2583	2299	2324	2766	2897	2794	2091	2722	2547	2764	2757	2611	2480	2537	2396	2720	2550	2175	3052
0	0	0	0	0	0	0	0	0	0	0	0	0	0	0	0	0	0	0	0	0	0	0	0	0	0	0	0	0	0
0	0	2	4	6	31	0	4	0	2	2	0	4	2	3	18	16	21	10	12	31	8	12	4	4	28	22	25	12	14
1806	1383	4909	3203	3239	3050	3242	4722	1969	3058	1757	2101	2413	2740	3939	1640	1467	833	1405	1560	1322	1366	1802	904	1368	1153	2243	2552	3033	1892
0	0	0	0	0	0	0	0	0	0	0	0	0	0	0	0	0	0	0	0	0	0	0	0	0	0	0	0	0	0
0	0	0	0	0	0	0	0	0	0	0	0	0	0	0	0	0	0	0	0	0	0	0	0	0	0	0	0	0	0
0	0	0	0	0	0	0	0	0	0	0	0	0	0	0	10	0	0	0	1	0	0	4	8	0	2	0	0	4	0
0	0	0	0	0	0	0	0	0	0	0	0	0	0	0	7	12	0	10	0	14	4	0	4	7	10	0	0	0	6
8615	7376	8082	10675	6469	5993	4674	7638	5962	5234	4989	5191	5331	4394	4659	20171	21599	20854	17408	18998	16439	18278	17578	13501	20329	18676	18555	17576	20559	16795
42	18	30	38	25	43	32	36	50	25	39	40	27	30	25	6	0	42	16	6	23	0	26	0	34	16	8	12	32	20
18468	19700	18396	17059	13418	14218	18303	19424	15006	15314	15410	17769	12015	12108	16993	14596	15037	14577	13719	11555	13167	13249	13432	9436	13302	12144	12453	12098	10543	13449
12145	11229	8843	16989	12116	11253	5585	11655	7281	7327	6235	7387	7162	5094	6145	5518	6078	5357	4317	4687	4509	4980	4862	3640	5000	4452	5018	4848	5337	4425
452	369	465	717	583	496	98	353	971	205	180	187	114	454	273	1256	1052	653	913	848	851	621	859	932	804	569	570	1039	1009	1006
0	0	0	0	0	0	0	0	0	0	0	0	0	0	0	0	0	0	0	0	0	0	0	0	0	0	0	0	0	0
298	278	109	185	251	267	241	299	231	344	266	221	224	190	250	396	483	381	353	345	439	458	488	331	429	424	448	445	433	520
10627	10993	9689	8590	10834	11367	13106	13104	12768	12384	13193	12120	12077	11059	11738	14070	14966	13133	15830	14109	14954	14914	13419	13728	14713	13875	15114	15036	14748	17232
25	0	4	7	11	20	7	19	2	9	22	6	16	11	20	13	7	0	0	0	12	13	14	18	25	24	23	8	0	6
253	279	262	257	235	295	248	477	349	282	286	285	270	228	356	303	397	318	364	300	332	391	324	393	314	268	355	310	278	405
0	0	0	0	0	0	0	0	0	0	0	0	0	0	0	0	0	0	0	0	0	0	0	0	0	0	0	0	0	0
0	0	0	0	0	0	0	0	4	0	0	0	0	0	0	0	0	0	0	0	0	0	0	0	0	0	0	0	0	0
5466	4141	4523	4941	5069	4926	4553	5629	4451	4902	4623	4821	4590	5172	4816	3962	4671	4188	4130	4453	3630	4772	3692	4137	3546	3295	4249	4095	4461	4426
20	14	24	24	46	21	26	21	4	26	61	16	34	20	26	3	5	1	0	7	3	0	3	2	0	1	0	0	1	0
0	0	0	0	0	0	0	0	0	0	0	0	0	0	0	0	0	0	0	0	0	0	0	0	0	0	0	0	0	0
0	0	0	0	7	0	0	0	0	0	0	0	0	0	5	214	367	196	379	216	235	248	212	266	219	259	312	290	281	222
0	0	0	0	0	0	0	0	0	0	0	0	0	0	0	0	0	0	0	0	0	0	0	0	0	0	0	0	0	0
0	0	0	0	0	0	0	0	0	0	0	0	0	0	0	2	1	2	4	0	0	2	0	0	0	0	2	2	0	1
0	0	0	0	0	0	0	0	0	0	0	0	0	0	0	0	0	0	0	0	0	0	0	0	0	0	0	0	0	0
1	3	26	0	9	0	0	12	0	0	13	0	0	4	16	0	0	0	0	0	0	0	0	0	0	0	0	0	0	0
0	0	0	0	0	4	0	0	0	0	0	0	0	0	0	0	0	0	0	0	0	0	0	0	0	0	0	0	0	0
0	0	0	0	0	0	0	0	0	0	0	0	0	0	0	0	0	0	0	0	0	0	0	0	0	0	0	0	0	0
0	0	0	0	0	0	0	0	0	0	0	0	0	0	0	262	248	125	204	207	196	159	171	137	143	127	184	175	193	204
13561	12943	15930	13843	12794	13184	15140	17215	18979	14142	15690	14976	12839	15270	15531	14397	16467	14698	17163	14479	16025	15530	14690	14243	16295	13683	18507	16873	16378	16693
0	0	0	0	0	0	0	0	0	0	0	0	0	0	0	0	0	0	0	0	0	0	0	0	0	7	0	0	0	0
2164	1888	2376	1728	1640	1665	1892	2431	1993	1833	2063	1866	1918	2235	1819	2459	2417	1722	2113	2408	2022	2431	1997	2510	2352	2165	2081	2166	2117	2632
4999	4756	4627	4628	5000	5476	4854	6478	5434	5250	4689	4807	5018	5429	4907	4278	5935	4894	5227	5515	4342	4857	4713	4499	4625	4674	5527	4874	5038	5486
0	0	0	0	0	0	0	0	0	0	0	0	0	0	0	0	0	0	0	0	0	0	0	0	0	0	0	0	0	0
25	14	0	12	20	21	24	41	32	18	6	14	9	28	5	36	24	24	18	20	24	16	19	12	19	19	18	25	14	0
1169	1423	942	971	2069	1963	1639	1921	857	1939	1614	1758	1691	895	1470	1078	1387	1719	1364	654	1305	1019	1192	49	949	846	1095	1361	1286	670
835	746	686	629	859	99	1007	1192	1006	1135	985	1030	792	836	918	683	834	633	836	43	759	476	566	76	846	650	797	822	595	653
1128	1233	1096	1093	1370	1434	1322	1712	1379	1383	1356	1249	1116	1172	1464	936	1272	1046	1351	1160	1213	1386	1385	1215	1366	1027	1556	1236	1326	1581
10310	7049	7866	6891	6742	6737	6479	7798	7297	6703	7227	7207	7100	7705	6218	4676	6861	4085	4775	5556	4880	6270	4844	5618	4202	4607	4248	4758	6381	5693
13046	25424	21169	23946	22155	24403	30456	32993	25773	28302	30215	26369	20300	21089	30699	27870	24585	21240	25779	22530	28286	23276	27542	20829	30241	26378	30222	32892	26197	30741
6970	7595	8528	9101	6076	5796	5513	8250	11006	5871	5201	5752	4688	6522	6214	12113	9902	7301	8726	10783	8128	8274	8111	8898	8436	8208	8917	7368	8187	8929
4441	4156	4262	3848	4872	4279	3905	5234	4031	5105	4410	4377	5249	4413	3974	3409	4971	4109	3481	3907	3513	4231	3597	3821	3705	3818	4476	4151	4998	4479
1828	1629	1560	1862	1751	1897	1792	2425	2184	2046	2002	2052	1911	1560	1995	1784	1733	1463	1830	1949	1872	1975	1795	1524	1789	1535	1779	1911	1814	1981
11497	12895	12112	11961	11708	12129	12339	15468	11679	13008	12691	12518	11063	11848	14582	11119	10771	10531	10271	10535	10122	10746	9899	9930	10822	9476	10910	10568	10740	10730
13928	16526	16127	14674	16381	15215	16476	17235	13551	15672	15441	15919	11160	13080	16265	20295	19477	16774	18987	15667	19361	16317	14206	15511	17551	14939	17405	16086	12626	17134
2830	2343	2845	2907	2369	2680	2398	3057	2858	2278	2236	2532	2160	2254	2443	1538	1495	1449	1231	1462	1230	1398	1360	1322	1657	1278	1543	1506	1464	1512
0	0	0	0	0	0	0	0	0	0	0	0	0	0	0	0	0	0	0	0	0	0	0	0	0	0	0	0	0	0
21317	16267	15866	16344	14767	16673	13667	19414	13778	14307	16079	14168	15078	14773	11856	15751	20852	15664	17441	19272	17618	20745	17551	16486	14469	13636	16241	12581	14535	16148
2	1	0	0	0	0	1	0	0	1	0	0	2	0	1	0	0	1	0	0	0	0	0	1	0	1	2	1	0	0
17	19	10	2	16	7	6	22	37	10	10	17	11	38	22	22	11	9	10	11	5	8	23	25	17	6	9	13	33	13
0	0	8	0	5	24	4	0	0	0	0	0	0	0	0	35	24	12	40	8	58	46	8	28	28	13	28	8	5	76
0	0	0	4	0	0	0	0	0	0	0	0	0	0	0	0	0	0	0	0	0	0	0	0	0	0	0	0	0	0
156	115	105	158	97	157	345	252	94	204	272	174	155	220	161	92	57	94	54	114	86	105	110	110	203	175	176	112	95	238
0	11	0	0	3	3	0	0	4	6	0	0	0	0	0	0	0	0	0	0	0	0	0	0	0	0	0	0	0	0
0	0	0	0	0	0	0	0	0	0	0	0	0	0	0	0	2	1	0	0	0	0	0	0	0	0	0	0	0	0
0	0	0	0	0	0	0	0	0	0	0	0	0	0	0	0	0	0	0	0	0	0	0	0	0	0	0	0	0	0
0	0	0	0	0	0	0	0	0	0	0	0	0	0	0	0	0	0	0	0	0	0	0	0	0	0	0	0	0	0
12	0	13	11	5	4	14	12	12	22	26	12	14	14	20	0	5	9	4	7	0	8	9	8	28	12	16	0	4	16
0	0	0	0	0	0	0	0	0	0	0	0	0	0	0	0	0	0	0	0	0	0	0	0	0	0	0	0	0	0
25	29	20	19	12	24	19	42	31	19	34	18	28	62	16	23	22	39	17	37	16	17	75	18	38	43	26	22	24	34
0	0	0	0	0	0	0	0	0	0	0	0	0	0	0	0	0	0	0	0	0	0	0	0	0	0	0	0	0	0
67	70	28	48	57	75	82	69	35	100	46	65	70	225	78	67	117	118	118	90	108	117	160	101	141	104	112	125	136	155
13290	14024	10424	12934	17228	17051	13522	19137	9801	14892	13401	12695	13288	12318	13460	13768	18484	16425	16344	15248	14576	15334	15789	11721	15270	14061	20068	14953	15067	13679
0	0	0	0	0	0	9	0	0	0	12	0	0	0	0	0	0	5	5	0	0	0	14	0	9	0	0	5	0	5
2296	2090	1317	1697	2168	2668	2523	2961	1418	2369	2362	2171	2409	1776	1737	1919	2468	2573	2290	2179	1882	1802	2131	1590	2047	2031	2225	2062	2128	1853
0	0	0	0	0	0	0	0	0	0	0	0	0	0	0	0	0	0	0	0	0	0	0	0	0	0	0	0	0	0
439	600	257	315	440	583	510	747	245	661	499	607	594	626	484	762	703	840	806	575	681	807	928	611	832	763	975	671	494	785
706	724	508	584	945	901	831	1163	692	1052	916	892	893	803	966	786	910	654	909	678	692	756	770	748	936	806	826	816	845	955
0	0	0	0	0	0	0	0	0	0	0	0	0	0	0	0	0	0	0	0	0	0	0	0	0	0	0	0	0	0
4534	3931	3878	4480	4474	4478	3580	5335	3504	4332	4090	4217	4227	3422	3458	4189	4644	3731	3772	3678	3555	3895	3564	3484	4467	3435	4226	3133	3793	3731
36	52	39	26	14	27	15	32	53	16	58	42	19	49	44	178	165	256	152	141	114	101	247	126	174	130	190	285	221	246
4156	4199	5209	4581	3642	3416	4245	5082	4862	3557	4388	3941	3424	3482	4026	4256	3669	2927	3571	3851	3715	4179	3335	3578	3824	3286	3683	3494	3298	4367
1913	1833	1339	1005	1762	1831	1941	2310	1532	2277	1945	1859	2020	1733	1790	589	533	618	550	653	499	673	589	638	724	669	737	590	552	660
0	0	0	0	0	0	0	0	0	0	0	0	0	0	0	0	0	0	0	0	0	0	0	0	0	0	0	0	0	0
0	0	0	0	0	0	0	0	0	0	0	0	0	0	0	0	0	0	0	0	0	0	0	0	0	0	0	0	0	0
0	0	0	0	0	0	0	0	0	0	0	0	0	0	0	0	0	0	0	0	0	0	0	0	0	0	0	0	0	0
1931	1530	1257	1471	1589	1679	1404	1792	1306	1758	1559	1332	1535	1075	1197	1900	2384	1938	1943	1726	1635	1393	1381	1436	1783	1498	1715	1805	1697	1770
1468	1580	1544	1332	1572	1606	1540	1920	1804	1592	1605	1687	1255	1424	1470	2501	2987	2403	2494	2601	2601	2551	2568	2250	2722	2325	2746	3209	2568	2487
0	0	0	0	0	0	0	0	0	0	0	0	0	0	0	0	0	0	0	0	0	0	0	0	0	0	0	0	0	0
0	0	0	0	0	0	0	0	0	0	0	0	0	0	0	0	0	0	0	0	0	0	0	0	0	0	0	0	0	0
0	0	0	0	0	0	0	0	0	0	0	0	0	0	0	0	0	0	0	2	0	0	8	0	6	4	6	4	0	0
2359	2316	1988	1901	2051	2357	2105	2543	1926	2361	2130	2032	2269	2454	2281	2209	2096	2014	2174	2350	2252	2116	1825	2113	2193	2089	2503	1876	2045	2250
0	0	0	0	0	0	0	0	0	0	0	0	0	0	0	0	0	0	0	0	0	0	0	0	0	0	0	0	0	0
651	442	805	462	271	312	399	570	462	355	484	416	348	383	431	861	731	520	671	905	704	674	611	767	528	546	538	494	603	681
0	0	0	0	0	0	0	0	0	0	0	0	0	0	0	0	0	0	0	0	0	0	0	0	0	0	0	0	0	0
10982	7462	8068	9699	9170	10654	8317	14047	6827	9154	7333	9359	9250	9179	11624	8722	8694	5855	7015	8254	6416	8373	7429	6069	7197	7069	7962	9571	10315	7757
47	40	62	24	46	68	48	46	50	77	50	44	64	77	32	46	39	46	37	46	79	49	82	23	57	18	56	42	77	36
7504	6969	6122	5661	5200	5831	5931	7160	6375	6217	7102	6695	5678	6433	5643	6259	5934	4266	5504	5942	5296	6565	5697	6437	6191	5465	5088	5903	6919	7388
0	0	0	0	0	0	0	0	0	0	0	0	0	0	0	0	0	0	0	0	0	0	0	0	0	0	0	0	0	0
928	687	896	935	369	417	449	615	402	357	351	408	368	293	369	564	428	333	394	654	415	397	373	475	455	329	399	366	414	503
10907	11017	13277	15162	9927	10646	9688	14352	11588	10433	11167	10443	9359	9783	10835	12172	10296	10026	10702	10007	10886	10452	10501	9594	11688	9263	10705	11439	11336	10920
1956	2599	2176	2483	3110	2579	2921	3545	2346	2974	2890	2723	2347	2405	2874	3180	3204	2845	3181	2680	3252	2867	3026	2337	3063	2911	3421	3292	3311	3361
4672	4037	4527	4657	4551	4833	4409	5922	5426	4533	4518	4444	3806	4625	4868	6194	6378	5193	6587	5679	5617	5613	5908	5379	5444	5305	6264	5453	6026	6167
3835	3962	3669	3431	3752	4189	4449	5151	3740	4781	4063	4336	3596	2778	3918	5479	5607	5194	4912	4553	4749	4382	4878	3779	5519	4553	5292	5281	4986	5101
4315	4463	4897	4740	3910	4490	4124	4842	4011	4081	4401	4155	3639	3595	4412	5388	4736	4219	5204	5917	5112	4683	4606	4697	5176	5033	5141	4796	4993	5988
6	0	0	0	0	0	4	0	0	5	0	4	3	8	0	0	0	0	0	0	0	0	0	0	0	0	0	0	0	0
0	4	0	0	3	0	0	0	2	4	0	0	4	0	0	5	0	3	9	0	0	0	0	0	0	4	10	0	3	0
1	4	1	6	4	2	1	1	1	4	4	1	1	1	1	0	0	0	0	0	0	0	0	0	0	0	0	0	0	0
0	0	0	0	0	0	0	0	0	0	0	0	0	0	0	0	0	0	0	0	0	0	0	0	0	0	0	0	0	0
0	0	0	0	0	0	0	0	0	0	0	0	0	0	0	0	0	0	0	0	0	0	0	0	0	0	0	0	0	0
6	0	0	0	0	0	0	3	0	2	0	0	0	2	1	4	3	4	0	3	0	3	5	4	3	4	5	4	3	3
0	0	0	0	0	0	0	0	0	0	0	0	0	0	0	6	0	4	12	5	6	24	11	10	7	8	0	5	0	11
0	0	0	0	0	0	0	0	0	0	0	0	0	0	0	0	0	0	0	0	0	0	0	0	0	0	0	0	0	0
552	438	431	334	458	552	547	713	370	489	512	540	508	420	587	623	568	382	491	571	514	462	550	435	465	536	475	477	529	558
30	13	10	15	12	17	47	25	43	26	15	25	5	62	37	0	0	5	0	0	7	0	0	3	0	0	0	0	0	10
19	9	0	0	7	0	4	11	9	8	6	12	2	7	18	3	5	2	0	6	6	6	2	11	0	0	0	0	0	0
229	23	108	133	5	30	60	52	45	42	44	94	75	58	64	44	29	20	34	71	23	31	35	56	85	70	60	246	174	117
2424	853	1940	2278	749	827	631	1048	1094	660	983	1026	1035	908	685	1399	1333	818	724	1662	711	1257	1009	1790	945	1117	705	1482	2042	928
0	0	12	0	0	10	0	0	12	8	8	4	2	0	0	0	14	12	0	4	0	18	0	0	0	0	18	0	0	0
111	79	84	31	97	129	72	111	78	62	100	101	77	165	94	125	89	73	122	91	117	72	86	85	75	53	55	45	34	37
0	0	0	0	0	0	0	0	0	0	0	0	0	0	0	12	9	7	4	0	0	5	0	0	0	4	0	0	0	8
290	228	186	136	265	251	767	367	903	483	266	497	229	501	368	265	199	432	108	204	132	116	154	110	118	84	72	42	40	147
0	0	0	0	0	0	0	0	0	0	0	0	0	0	0	0	0	0	0	0	0	0	0	0	0	0	0	0	0	0
0	0	0	0	0	0	0	0	0	0	0	0	0	0	0	0	0	0	0	0	0	0	0	0	0	0	0	0	0	0
3030	3230	2556	1830	2550	2715	2677	3523	2418	3190	2604	2577	2588	2649	2312	2126	2660	2665	2451	2011	2461	1895	2371	1762	2140	1977	2449	2007	1954	2101
0	0	0	0	0	0	0	0	0	0	0	0	0	0	0	1	5	2	2	3	0	2	0	5	0	3	4	0	0	0
53	41	3	17	26	69	8	28	36	16	25	17	24	20	30	83	90	96	42	69	66	76	102	43	73	63	89	107	101	80
0	4	0	12	4	0	7	0	32	0	0	4	0	8	6	51	82	117	56	60	48	44	81	30	112	58	62	67	103	29
1672	1445	1357	1590	1435	1255	958	1622	1265	1331	1179	1330	1057	1055	1327	583	540	474	644	579	552	567	546	458	573	532	625	597	612	641
258	410	257	406	238	215	232	287	344	153	198	177	136	220	210	205	216	175	158	164	143	185	190	109	218	178	155	158	233	218
2391	2491	1826	2884	1911	1703	1384	2265	2061	1772	1782	1896	1198	1285	1431	1588	1187	1320	997	1176	925	959	833	846	1589	1292	1302	1015	943	1122
3436	2970	2775	3346	2414	2339	2282	3305	3353	2516	2470	2630	1954	2082	2052	2094	1665	1701	1430	1552	1434	1463	1512	1585	2244	1989	2039	1476	1534	1752
0	0	0	0	0	0	0	0	0	0	0	0	0	0	0	0	0	0	0	0	0	0	0	0	0	0	0	0	0	0
0	0	0	0	0	0	0	0	0	0	0	0	0	0	0	0	0	0	0	0	0	0	0	0	0	0	0	0	0	0
0	0	0	0	0	0	0	0	0	0	0	0	0	0	0	0	0	0	0	0	0	0	0	0	0	0	0	0	0	0
38	23	32	31	39	49	30	32	32	40	35	52	59	49	26	136	113	117	167	165	117	130	131	218	165	130	102	142	135	133
7	18	9	2	0	27	16	27	14	19	23	14	7	17	10	59	58	59	76	73	57	42	45	65	53	50	92	57	43	67
18	10	0	4	22	29	29	24	24	24	37	14	18	15	0	61	71	58	87	41	68	52	65	86	52	21	32	48	67	69
555	497	405	284	326	482	469	545	392	496	474	506	386	470	390	1034	1147	1007	907	825	847	1012	813	944	1268	1127	1248	773	957	1143
70	152	121	134	161	134	247	200	161	177	182	162	71	80	213	651	639	533	671	530	680	626	583	455	783	748	768	673	521	852
0	0	0	0	0	0	0	0	0	0	0	0	0	0	0	0	0	0	0	0	0	0	0	0	0	0	0	0	0	0
0	0	0	0	0	0	0	0	0	0	0	0	0	2	0	45	24	36	33	15	0	29	13	22	35	35	25	44	30	27
0	0	0	0	0	0	0	0	0	0	0	0	0	0	0	0	0	0	0	0	0	0	0	0	0	0	0	0	0	0
0	0	0	0	0	0	0	0	0	0	0	0	0	0	0	0	0	0	0	0	0	0	0	0	0	0	0	0	0	0
0	0	0	0	0	0	0	0	0	0	0	0	0	0	0	0	0	0	0	0	0	0	0	0	0	0	0	0	0	0
0	0	0	0	0	0	0	0	0	0	0	0	0	0	0	0	0	0	0	0	0	0	0	0	0	0	0	0	0	0
484	588	231	98	534	387	685	670	158	1084	698	653	575	562	791	443	720	2001	665	547	509	391	603	458	783	660	733	495	444	547
0	0	14	8	5	31	8	11	20	22	17	8	15	0	20	18	44	0	12	12	28	12	20	14	46	34	44	52	34	28
0	0	0	0	0	0	0	0	0	0	0	0	0	0	0	0	0	0	0	0	0	0	0	0	0	0	0	0	0	0
0	0	0	0	0	0	0	0	0	0	0	0	0	0	0	0	0	0	0	0	0	0	0	0	0	0	0	0	0	0
0	0	0	0	0	0	0	0	0	0	0	0	0	0	0	0	0	0	0	0	0	0	0	0	0	0	0	0	0	0
0	0	0	0	0	0	0	0	0	0	0	0	0	0	0	0	0	0	0	0	0	0	0	0	0	0	0	0	0	0
1110	1052	1488	999	1042	1275	1081	1444	900	1124	1527	757	1242	681	601	3132	2900	2003	2243	2954	2207	2727	2368	2515	3139	2615	2973	1915	2170	2775
0	0	0	0	0	0	0	0	0	0	0	0	0	0	0	0	0	0	0	0	0	0	0	0	0	0	0	0	0	0
0	0	0	0	0	0	0	0	0	0	0	0	0	0	0	4	0	7	3	4	7	0	0	0	5	9	4	10	0	0
3	18	0	6	13	11	4	6	20	8	0	11	11	8	8	5	5	0	4	0	3	0	4	0	17	0	4	0	2	0
3498	3314	2536	5383	3523	3710	2333	3896	2071	2657	2235	2943	1955	1856	2094	3503	3655	3202	3309	2971	2430	2818	3095	1710	2652	2600	3315	3258	3182	2591
9423	9173	8900	8608	9817	9193	9122	11653	9946	9500	9792	9404	8780	8354	8876	9978	10375	10009	10488	9210	9983	10411	9836	9360	9685	8936	10624	9397	8951	10695
1036	1424	422	1185	1563	1606	580	1695	819	1135	1070	764	1013	746	623	838	1515	1401	1121	1105	1208	957	1575	357	1396	1083	1851	1017	1259	1182
597	644	117	58	482	419	1122	968	268	1003	607	916	782	478	896	0	0	0	0	0	0	0	0	0	0	0	0	0	0	0
219	160	136	234	391	411	140	447	167	174	148	155	189	85	133	0	0	0	0	0	0	0	0	0	0	0	0	0	0	0
0	0	0	0	0	0	0	0	0	0	0	0	0	0	0	0	0	0	0	0	0	0	0	0	0	0	0	0	0	0
0	0	0	0	0	0	0	0	0	0	0	0	0	0	0	0	0	0	0	0	0	0	0	0	0	0	0	0	0	0
0	0	0	0	0	0	0	0	0	0	0	0	0	0	0	0	0	0	0	0	0	0	0	0	0	0	0	0	0	0
0	0	0	0	0	4	0	0	0	0	0	0	0	0	0	0	0	0	0	0	0	0	0	0	0	0	0	0	0	0
0	0	0	0	0	0	0	0	0	0	0	0	0	0	0	0	0	0	0	0	0	0	0	0	0	0	0	0	0	0
58	70	94	133	56	87	279	145	56	163	293	29	241	623	62	197	64	344	42	88	62	172	403	184	122	152	74	90	136	110
35	51	54	47	30	46	183	101	33	64	157	53	144	335	21	124	71	434	76	86	41	138	449	230	145	156	92	151	184	174
13019	13912	9250	15470	16037	16974	11983	17689	10656	13973	12536	11528	13857	12463	13660	14752	15372	14460	15221	14281	14175	12238	13715	13113	14453	13575	15720	16837	18050	14032
438	248	208	376	462	459	158	385	189	334	276	277	291	227	251	120	234	288	165	150	157	273	224	165	212	183	171	273	383	126
639	414	340	782	588	763	259	830	404	346	396	418	405	345	340	466	855	759	611	637	477	640	547	352	372	297	573	403	729	534
1819	2655	1568	2397	2316	2489	2150	2744	2714	2538	1632	1864	1915	1990	2126	2132	2865	2758	2405	2531	2229	1959	2482	1725	2337	1986	2870	2375	2685	2341
7048	6512	4667	7131	7863	8291	6414	8105	7263	7023	6320	5781	6774	6468	5718	6177	8267	8166	7309	6804	7075	6575	7380	5589	6599	6665	7970	7089	7695	6277
0	0	0	0	0	0	0	0	0	0	0	0	0	0	0	0	0	0	0	0	0	0	0	0	0	0	0	0	0	0
0	0	0	0	0	0	0	0	0	0	0	0	0	0	0	7	0	0	0	0	0	0	0	0	0	0	0	0	0	0
0	0	0	0	0	0	0	0	0	0	3	0	3	0	0	0	0	0	4	0	3	0	0	0	0	0	0	0	0	0
43	95	53	19	25	66	109	83	26	29	71	99	82	45	80	0	0	10	12	4	9	9	0	28	0	0	5	16	0	10
0	0	0	0	0	0	0	0	0	0	0	0	0	0	0	0	0	0	0	0	0	0	0	0	0	0	0	0	0	0
0	0	0	0	0	3	0	0	0	0	0	0	0	0	0	1291	1684	2157	1562	1281	1311	1084	1195	1205	1709	1594	2093	1498	1448	1209
2104	1574	1336	1277	1807	1862	1794	1886	1318	1935	1509	1633	1659	1224	1321	16819	21827	22773	20090	20441	18527	18968	19618	16753	20654	19891	22172	19821	21869	18787
19011	18375	15244	17164	20881	20861	17592	23983	15738	20705	18880	18114	18497	16998	18922	1655	1977	2261	1941	1621	2071	1970	1908	1634	2710	2151	2343	2307	1842	2526
2116	2136	1166	1191	1636	2660	2944	2954	1787	2817	2211	2483	2618	1636	2813	202	140	182	231	191	182	228	200	240	283	257	259	117	110	182
154	122	126	97	83	101	86	106	193	88	88	122	66	130	96	185	229	337	221	242	236	221	254	262	384	339	432	315	276	297
1213	820	564	509	572	564	1020	955	906	826	664	1178	644	840	1233	4623	3346	2013	3012	4520	2971	2449	2728	3307	2920	2732	2619	3007	3297	3692
6620	4161	5698	6499	3368	3192	3138	4950	8722	3325	4412	4034	3518	5628	3773	174	108	79	153	225	109	182	139	391	266	221	268	364	351	239
1308	877	1644	1803	742	633	967	1534	2459	1202	1447	1122	1329	2019	1781	364	435	357	506	228	239	274	361	273	423	335	428	342	322	259
430	437	333	410	387	464	570	529	287	586	489	583	424	332	403	232	127	159	162	151	112	165	141	129	191	155	151	172	180	170
183	160	122	148	200	206	168	188	145	221	175	163	156	121	200	0	0	0	0	0	0	0	0	0	0	0	0	0	0	0
0	0	0	0	0	0	0	0	0	0	0	0	0	0	0	0	0	0	0	0	0	0	0	0	0	0	0	0	0	0
0	0	0	0	0	0	0	0	0	0	0	0	0	0	0	2233	2528	1728	2185	2520	1868	2179	1815	2073	1979	1929	2118	1929	2291	2105
2197	1845	2089	2146	1706	1686	1865	2458	2065	1526	1667	1609	1718	1545	1322	6091	6183	5887	6086	5066	5989	6063	5412	5290	6595	5599	6602	6092	5175	6117
3702	4458	4197	3521	3531	3739	4971	4993	3054	4468	4667	4519	3565	3161	4475	0	0	0	0	0	0	0	0	0	0	0	0	0	0	0
0	0	0	0	0	0	0	0	0	0	0	0	0	0	0	19	14	14	14	16	12	0	11	0	8	12	4	14	16	11
0	0	0	0	0	0	0	0	0	0	0	0	0	0	0	0	0	0	0	0	0	0	0	0	0	0	0	0	0	0
0	0	0	0	0	0	0	0	0	0	0	0	0	0	0	72	28	59	8	30	23	20	13	41	24	16	9	21	38	24
91	132	239	108	47	67	129	170	126	112	111	108	69	101	128	310	315	217	310	234	244	324	317	261	260	242	299	288	305	214
489	561	637	690	465	496	579	684	468	406	516	471	420	378	599	95	84	55	80	64	82	112	81	72	84	61	75	84	36	97
0	0	0	0	0	0	0	0	0	0	0	0	0	0	0	0	0	0	0	0	0	0	0	0	0	0	0	0	0	0
0	0	0	0	0	0	0	0	0	0	0	0	0	0	0	0	0	0	0	0	0	0	0	0	0	0	0	0	0	0
0	0	0	0	0	0	0	0	0	0	0	0	0	0	0	0	0	0	0	0	0	0	0	0	0	0	0	0	0	0
0	0	0	0	0	0	0	0	0	0	0	0	0	0	0	0	0	0	0	0	0	0	0	0	0	0	0	0	0	0
10265	11007	9826	11824	12297	11976	11924	15114	14651	13826	13448	12676	11573	10377	11812	13231	11988	8991	11688	10812	11356	12994	10857	12001	12415	11121	11826	12074	12114	14399
10	0	8	154	0	13	103	9	84	164	132	18	160	1578	16	0	0	0	0	0	0	0	0	0	0	0	0	0	0	0
20	40	34	112	78	45	122	102	48	67	174	50	84	302	89	793	244	68	201	252	163	162	1065	851	691	747	87	329	417	590
34	82	40	456	45	74	848	467	336	566	1291	354	676	2446	587	2440	697	137	563	862	505	576	3369	2413	2012	2334	283	1087	1063	2152
239	1404	3825	462	1595	2181	314	102	32	294	47	70	171	30	194	1168	1281	2482	893	1423	872	1251	461	263	985	846	589	334	287	5925
565	426	379	466	521	581	339	516	604	513	435	416	467	522	442	345	380	466	464	446	299	300	374	352	416	331	480	309	383	511
4	0	0	5	0	0	3	15	4	8	12	2	34	183	3	0	0	0	0	0	0	11	0	4	0	4	4	0	2	0
6	24	0	4	0	0	35	82	126	93	113	30	113	457	0	0	0	0	0	0	0	16	0	0	0	0	6	0	4	0
0	0	0	0	0	0	0	0	0	0	0	0	0	0	0	0	0	0	0	0	0	0	0	0	0	0	0	0	0	0
530	536	415	361	410	408	396	499	594	497	478	415	345	327	286	637	644	755	734	600	478	577	574	509	536	707	720	683	752	703
0	0	0	0	0	0	0	0	0	0	0	0	0	0	0	11520	11027	10883	9976	10753	9298	9825	10208	9507	10525	10805	11409	10182	10609	11278
12259	12152	13424	12299	12044	11641	12521	14656	12575	12460	12203	12142	11659	10422	12116	20	24	4	22	42	8	2	12	2	7	8	12	10	11	9
10	4	0	12	0	9	0	13	2	2	10	7	12	0	0	482	564	510	401	310	469	549	368	447	392	396	398	399	440	418
473	492	550	390	670	673	493	794	339	627	587	673	775	377	647	46	77	57	62	55	57	72	67	27	60	37	121	74	110	36
42	49	24	56	31	50	48	56	29	49	44	55	29	25	54	4615	5680	6092	5022	4291	4289	3609	4582	3202	4244	4198	5188	3679	3841	4204
3928	4512	2954	3357	4056	4355	3760	4432	3630	3978	3396	3861	2732	2441	3129	0	0	0	0	0	0	0	0	0	0	0	0	0	0	0
0	0	0	0	0	0	0	0	0	0	0	0	0	0	0	19006	20936	16537	17426	14589	16965	21309	16970	17251	18110	13889	15494	14505	16432	15638
9568	8712	6603	6202	12227	10481	8807	12372	14228	11585	10738	9637	11509	14511	11666	0	0	0	0	0	0	0	0	0	0	0	0	0	0	0
0	0	0	0	0	0	0	0	0	0	0	0	0	0	0	116	47	32	68	68	58	58	94	170	46	78	39	140	114	98
211	257	176	341	138	95	335	174	223	165	180	174	172	408	187	3	4	5	0	0	0	0	0	0	0	0	0	6	11	0
0	0	0	8	0	0	0	8	0	16	0	0	0	0	16	1874	1693	1232	1487	1420	1547	1592	1145	1315	1574	1361	1634	1657	1769	1635
3438	3365	4301	3592	3478	3367	3352	4943	4092	3654	3725	3762	3459	3436	3765	1553	2285	2260	1910	1544	1684	1537	2152	1095	1611	1597	2179	1775	1626	1261
1523	1527	1097	1374	1593	1723	1529	2030	1256	2030	1659	1493	1197	896	1054	16	16	12	10	0	4	19	14	0	30	0	7	0	18	14
0	0	0	12	0	0	0	0	4	5	0	0	0	0	0	930	777	464	787	972	735	519	447	536	355	297	249	357	258	358
779	654	706	456	516	555	267	378	331	264	340	514	232	437	246	0	0	0	0	0	0	0	0	0	0	0	0	0	0	0
0	0	0	4	3	5	2	6	0	7	2	3	0	3	0	4	2	2	2	5	2	40	24	53	23	42	14	76	61	7
0	0	15	2	6	4	5	7	3	0	8	13	9	3	8	0	0	0	0	0	1	0	0	0	0	0	0	0	0	0
0	0	0	0	0	0	0	0	0	0	1	0	0	0	0	22	29	323	30	78	46	101	164	70	236	215	180	556	695	157
39	62	0	0	21	48	111	150	4	153	70	85	214	139	129	2078	2194	1890	2026	2038	1879	1803	1723	1919	1890	1427	2114	1879	1909	1732
2483	1661	1394	1417	1562	1948	1887	2145	1347	1733	1444	1898	1535	1746	1643	46	59	59	62	59	50	60	49	39	53	49	56	54	72	57
151	102	117	130	148	174	102	141	136	136	128	130	208	177	125	1027	1406	749	729	1198	765	919	694	914	570	866	716	1076	1461	1138
1473	1003	1428	1684	1167	1252	1366	1684	1324	959	1018	1020	1341	1223	1641	1796	1248	1080	816	1196	769	1529	1465	1646	1372	1280	1663	1235	1403	1211
1873	1630	2622	2780	1832	2228	2336	3124	1078	2042	2786	1851	2829	1479	1630	532	535	324	497	390	566	377	467	274	474	491	451	649	456	675
150	589	569	469	372	341	727	628	422	459	531	454	294	229	543	2342	2500	2014	2384	2372	1967	1892	1815	2214	2085	1765	2113	1987	2221	2179
4431	3338	3105	3175	3415	3452	2831	3703	3177	2808	2611	2804	3115	3873	3233	2348	2312	1368	1964	2731	1821	2615	2346	2097	1801	1739	2026	2389	2627	2102
2277	2349	2853	2190	2195	2236	2336	3526	2651	2259	2875	1947	2603	2922	2845	50	34	21	39	16	29	21	43	20	27	20	33	58	40	47
13	33	15	26	20	17	26	26	27	21	23	17	11	16	23	8162	7761	6223	7688	8355	7546	6796	6732	6203	6881	6652	7926	6942	6648	8039
5607	7443	7817	7237	6695	6397	7221	8301	7150	6831	7110	6627	5218	6333	6900	283	228	183	241	257	249	529	244	361	558	272	441	502	507	308
457	631	817	619	722	724	828	1382	644	915	931	592	895	925	877	189	164	115	178	241	192	387	273	295	367	316	337	552	420	301
2044	2431	2502	1876	2532	2939	2615	4011	1869	2751	3173	2028	3283	3198	2452	5340	5140	4632	5268	4989	5120	5146	4636	4915	5686	4652	5658	5594	4962	5149
4864	5263	5530	4874	4758	4511	5822	6568	6302	5342	5550	5109	4257	5081	5934	811	953	820	1052	818	965	940	856	890	687	796	942	915	1098	908
1655	978	1053	1116	936	943	1058	1521	1203	1155	1314	1065	1253	1545	1112	0	0	0	0	0	0	0	0	0	0	0	0	0	0	0
0	3	0	0	0	0	0	0	0	0	0	0	0	0	0	1	0	2	1	1	1	0	1	0	1	0	1	1	0	1
0	0	0	4	0	0	0	0	0	0	0	0	0	0	0	2203	3486	3033	2637	2745	2279	2349	2548	1988	2458	2610	3331	2673	3247	2851
4338	3256	2172	3185	4312	4056	3100	4555	3711	3399	3048	2928	3365	4108	3078	0	0	0	0	0	0	0	0	0	0	0	0	0	0	0
0	0	0	0	0	0	0	0	0	0	0	0	0	0	0	884	1271	1162	1184	933	951	1074	1103	997	1289	1186	1532	1165	1176	1089
781	707	614	750	808	1253	883	1216	835	992	867	906	922	747	702	1025	1046	765	1034	973	842	1188	928	1065	1151	973	913	831	949	1283
1027	1124	1144	1064	845	983	1133	1473	1201	1292	1108	1221	1100	1061	966	1877	1830	1825	1924	2045	1778	2111	2006	2034	1846	1723	1635	1783	1429	2328
3470	3806	3833	3366	3135	3142	3475	4286	3817	2742	3496	3193	2655	2916	3057	35996	32417	24088	30687	33799	29313	28086	23060	27672	26070	24470	27171	21514	23457	26938
16645	17007	18932	20382	22823	23989	18432	22802	16969	17978	20652	16314	18498	15943	17991	0	0	0	0	0	0	0	4	0	0	0	0	0	0	0
5828	5571	5064	5525	6193	6304	6390	7404	6114	5985	6370	5977	5851	5950	5978	0	0	0	0	0	2	0	0	0	0	0	0	0	0	0
0	0	0	0	0	0	0	0	0	0	0	0	0	0	0	10981	8138	7736	7993	8970	7494	5681	6602	6275	6588	5338	5894	8219	8334	6194
0	0	0	0	0	0	0	0	0	0	0	0	0	0	0	0	0	0	0	0	0	0	0	0	0	0	2	0	0	0
9869	9784	6491	8936	4816	4934	5124	6571	5108	5654	4858	4418	4288	5915	6078	0	0	0	0	0	0	0	0	0	0	0	0	0	0	0
0	0	0	0	0	0	0	0	0	0	3	0	0	0	0	0	3	0	0	0	0	0	0	2	0	0	0	0	0	0
0	0	0	0	0	0	0	0	0	0	0	0	0	0	0	0	0	0	0	0	0	0	0	0	0	0	0	0	0	0
0	0	0	0	0	0	0	0	0	0	0	0	0	0	0	28	16	12	7	38	42	40	16	53	34	12	10	3	4	12
0	0	0	0	0	0	0	0	0	0	0	0	0	0	0	0	0	0	0	0	0	0	0	0	0	0	0	0	0	0
8	8	0	4	10	22	12	4	8	8	16	4	38	20	26	8	39	38	22	29	76	41	25	18	45	0	28	18	0	9
0	0	0	0	0	0	0	0	0	0	0	0	0	0	0	1987	2547	2210	2177	1972	1896	2146	1959	2008	2232	2012	2307	1813	2102	2026
44	18	4	23	38	19	8	38	9	22	29	4	33	13	13	656	1225	943	885	824	540	705	771	486	620	567	810	666	861	654
2044	1731	1988	1857	2064	2443	1928	2463	1915	2225	2045	2090	1945	2022	1905	1233	1502	1326	1499	1244	1330	1298	1346	1236	1385	1290	1520	1361	1364	1331
1243	810	609	1413	1105	1246	510	1401	606	708	550	815	449	416	635	1938	2111	5302	1706	1436	1555	1926	1875	1329	2129	1785	2000	1936	1744	1907
1216	1254	1049	1150	1285	1289	1291	1618	1138	1395	1373	1277	1179	1121	1164	730	697	653	485	751	426	456	574	559	633	756	540	496	727	594
2229	1666	1366	1089	1455	2015	1944	2680	1317	2175	1965	2253	1889	1928	2612	5727	5176	5001	5284	5038	4648	5596	5371	5771	5728	4929	5743	6793	7384	5178
2532	2345	2212	2633	1512	1496	1552	1916	1942	1508	1465	1626	1620	1394	1337	17	0	12	4	0	0	0	11	0	11	8	16	21	6	20
6189	5349	6396	6177	5528	6155	7453	8082	6155	6488	7192	6043	7037	5826	8584	0	0	0	0	0	0	0	0	0	0	0	0	0	0	0
0	0	4	4	24	0	0	13	0	0	19	0	0	8	0	12277	12176	8593	13285	11087	12455	13956	12395	12203	8960	7813	9089	12317	9826	13670
0	0	0	0	0	0	0	0	0	0	0	0	0	0	0	8525	9560	7711	9922	8411	9825	9941	9029	8660	8961	7289	9588	8859	7621	9671
6796	7938	9100	5024	7042	8310	10408	11511	7146	9002	10800	9815	7485	8788	11880	1597	1264	998	1039	1134	872	1001	1062	1026	973	806	1250	1081	1099	922
6443	7863	7493	6910	6778	8366	8650	10909	8259	8451	8826	7517	7803	7289	9633	174	150	204	106	115	92	92	106	80	114	104	126	84	86	83
1437	1002	1600	1618	1485	1557	1056	1984	785	1155	942	1185	1101	849	842	4411	6477	5095	5580	4414	5088	4501	5042	4487	4913	4932	4314	5043	6490	3688
8	0	0	0	0	0	5	8	0	0	6	14	25	0	8	2688	2564	2163	2562	2388	2755	2688	2435	2645	2481	2190	2630	2222	2190	2711
1249	1172	767	646	1540	1617	1137	1659	579	1552	1200	1085	1376	854	985	2641	4199	2603	3283	2688	2945	3047	2609	2612	2324	2373	2288	2620	3827	1908
2003	2480	2555	2024	2171	2226	2603	2803	2487	2332	2670	2517	2053	2126	2540	4618	7033	4106	5726	4732	5199	5215	4554	3847	4144	3935	4499	5367	7145	3331
5978	4952	4053	4102	10031	9678	3485	6005	2780	4616	3969	3572	4844	5717	4621	1106	1161	956	1043	1116	927	1131	852	1036	933	923	1101	910	982	950
1676	1251	1101	1888	2908	2920	1210	2421	876	1699	1511	1410	1675	1528	1691	1	4	5	2	6	2	4	3	5	4	4	2	3	4	2
823	756	816	848	746	749	701	910	780	807	707	691	861	860	744	8	0	11	4	0	0	8	0	0	8	12	9	17	8	13
3	13	15	12	4	7	5	11	10	6	11	7	9	7	10	63	24	44	41	44	50	52	36	64	55	21	56	4	32	80
0	0	20	9	0	5	17	0	0	0	9	5	3	5	5	5448	8566	7438	6282	6445	6037	6553	6903	5758	6362	6905	6965	6380	8053	6334
34	68	68	112	36	51	71	32	94	71	12	8	20	32	28	0	3	0	0	0	0	0	3	0	16	5	0	0	0	0
8746	7420	6244	7700	8833	9284	6466	10183	6853	8313	7319	7452	8446	7759	6454	5580	7796	7311	7205	6652	6396	5618	6534	6058	6331	5615	7643	6790	7239	5987
0	0	0	0	0	0	0	0	0	0	0	0	0	0	0	350	305	162	221	199	230	207	160	337	219	214	267	142	183	248
8666	6793	6216	7524	8481	9507	7258	9493	7095	8119	6856	6457	8321	7343	6496	0	0	0	0	0	4	42	6	11	7	39	20	8	27	59
509	521	534	359	881	682	599	834	499	694	856	475	762	433	605	1175	1245	1245	1392	1265	1129	1217	1190	1258	1180	1183	1553	1257	1330	1381
3671	3480	3166	2855	3294	3743	3740	4651	3852	3629	3557	3290	3448	3456	3629	0	0	0	0	0	0	0	0	0	0	0	0	0	0	0
860	798	895	929	835	1165	915	1224	1038	1078	832	881	783	940	1075	0	7	21	22	14	23	16	4	28	21	10	30	37	26	14
0	0	0	0	0	0	0	0	0	0	0	0	0	0	0	0	0	0	0	0	0	0	0	0	0	0	0	0	0	0
63	54	35	37	67	65	37	65	40	38	63	39	70	30	50	0	0	0	0	0	0	0	0	0	0	0	0	0	0	0
0	0	0	0	0	0	0	0	0	0	0	0	0	0	0	0	0	0	0	0	0	0	0	0	0	0	0	0	0	0
0	0	0	0	0	0	0	0	0	0	0	0	0	0	0	0	14	0	4	8	0	16	0	0	0	4	6	12	4	0
0	0	0	0	0	0	0	0	0	3	0	0	0	0	0	0	0	0	0	0	0	0	0	0	0	0	0	0	0	0
0	0	0	8	0	4	0	0	0	0	0	0	0	0	0	28	10	10	7	4	30	10	18	8	22	24	10	8	10	14
0	0	0	0	0	0	0	0	0	0	0	0	0	0	0	100	62	81	65	69	50	72	3	64	66	34	54	39	58	43
8	6	3	4	5	18	6	6	4	18	10	4	4	14	4	6	0	5	0	22	21	7	9	5	0	0	0	5	0	5
40	38	49	81	58	68	26	90	40	0	49	77	39	0	38	103	135	79	71	152	211	137	112	140	143	104	143	105	142	142
2	9	3	4	4	14	6	4	5	4	5	5	0	20	0	28	14	11	22	15	12	15	13	20	12	21	17	12	9	18
206	103	153	218	173	165	120	181	103	165	124	155	99	175	204	0	0	0	0	0	0	0	0	0	0	0	0	0	0	0
22	9	32	20	27	22	8	13	9	15	11	24	7	22	1	63	85	60	54	69	89	80	71	72	62	63	59	66	66	78
0	0	0	0	0	0	0	0	0	0	0	0	0	0	0	10	7	9	6	2	0	2	15	5	20	4	9	10	6	15
100	95	52	69	38	114	32	66	65	48	63	53	52	73	61	226	400	288	340	204	278	302	363	165	328	241	282	250	280	207
7	6	0	0	0	10	0	8	0	14	9	16	6	15	6	1045	959	1361	1347	1481	1298	767	953	527	753	653	899	857	613	1361
244	298	322	420	330	410	391	621	333	410	382	437	388	333	357	0	0	0	0	0	0	0	0	0	0	0	0	0	0	0
2070	3236	2254	1525	2925	3484	3439	3859	2811	4200	3315	3523	3186	3574	3167	63	31	92	86	69	71	50	53	60	80	111	97	76	104	22
0	0	0	0	0	0	0	0	0	0	0	0	0	0	0	8525	6739	7296	7546	7591	7315	6037	6694	5974	7289	6909	8288	8619	9716	6045
0	4	4	5	11	4	0	12	4	8	0	4	18	4	12	2335	2596	2639	2624	2352	2408	2214	2465	2070	2732	2507	2957	2570	2407	2423
14493	22117	15101	18721	16540	17849	15425	25743	9661	18209	16344	13126	17641	16137	21819	0	0	0	0	0	0	0	0	0	0	0	0	0	0	0
2205	2252	2051	1694	2100	2363	2288	2882	2145	2362	2095	2236	1825	2439	2440	0	0	0	0	0	0	0	0	0	0	0	0	0	0	0
0	0	0	0	0	0	0	0	0	0	0	0	0	0	0	45	8	10	19	22	25	37	23	34	59	51	86	4	20	58
0	0	0	0	0	0	0	0	0	0	0	0	0	0	0	0	0	0	0	0	0	0	0	0	0	0	0	0	0	0
37	18	49	20	32	48	25	22	8	60	60	27	30	8	38	0	0	0	0	0	0	0	0	0	0	0	0	0	0	0
0	0	0	0	0	0	0	0	0	0	0	0	0	0	0	527	478	464	606	265	547	340	485	332	408	330	489	342	333	410
0	0	0	0	0	0	0	0	0	0	0	2	0	0	0	0	0	0	0	0	0	0	0	0	0	0	0	0	0	0
1056	1292	1087	1334	1060	1154	1396	1505	985	1428	1157	1167	924	667	1034	0	0	0	0	0	0	0	0	0	0	0	0	0	0	0
0	0	0	0	0	0	0	0	0	0	0	0	0	0	0	2964	3303	2834	2747	3054	2752	3368	2727	3019	2870	2613	2906	2863	3271	3354
79	129	121	96	84	118	149	170	164	208	128	170	156	216	107	1960	2240	2288	2178	2200	2147	1812	1831	1946	2089	1829	2489	2332	2530	2184
2906	2810	3038	3018	2734	3100	2568	3771	3061	2640	2836	2446	2790	3008	2981	6	10	0	11	14	16	24	9	0	13	9	13	8	0	2
2367	1991	1718	1717	2024	2051	2010	2139	1884	2151	2099	1975	1993	1853	1791	10992	12800	12784	13229	9369	11600	11618	11550	10004	14112	12313	14580	14951	12625	12866
20	22	33	34	7	12	24	24	14	28	19	22	5	13	0	0	0	0	0	1	0	0	0	0	0	0	0	0	0	0
13332	14620	13391	15245	14381	14523	15041	18995	16167	15244	14757	14592	13952	14224	16023	17987	16983	15245	15432	15682	14503	17193	15999	16783	17245	15486	17921	14902	15787	18537
0	1	3	0	2	0	0	0	0	0	0	0	0	0	0	1202	1367	2031	1453	1153	1269	995	1853	1181	1644	1508	1752	1973	2128	1449
25118	21865	22999	24777	17445	19739	21856	28544	24345	20980	22196	21297	20606	20607	22051	2156	1595	1551	1715	1956	1413	1979	1680	2370	1824	1783	1684	1752	1722	1935
1209	1509	728	1076	1185	1092	1205	1426	2471	962	978	924	1073	3047	2502	46915	45626	30030	41779	51882	40495	45046	38951	41192	37798	37078	41959	39790	36593	59005
1911	1734	2322	3034	1872	1829	1897	2634	2164	2382	2288	1983	2016	2008	2385	3260	3646	3130	3624	3331	3076	3435	3331	3170	3572	3372	3892	3449	3530	3632
37771	39315	48992	37150	28248	29178	38651	44662	53939	33407	37854	36917	27152	39666	39921	0	0	0	0	0	0	0	0	0	0	0	0	0	0	0
2949	3175	2940	2914	3643	3909	3629	4498	3372	3964	3800	3531	3741	3983	3741	628	728	515	586	648	647	806	634	648	738	516	731	783	463	783
0	0	0	0	0	0	0	0	0	0	0	0	0	0	0	2231	2178	1782	1972	1830	1665	2003	1945	2098	2078	1912	2100	1796	1817	2065
567	667	644	667	632	611	690	805	801	891	737	678	697	591	741	30363	38313	47601	30701	23884	27094	26760	28782	15831	30255	30832	35833	24875	23389	15651
1484	1580	1735	1583	1474	1450	1636	2015	1596	1885	1876	1582	1681	1521	1694	2049	2508	1979	2062	2138	1963	2197	1889	1549	2001	1600	2583	1709	1705	1741
37636	40478	16039	29580	34741	38363	26626	32173	15663	30524	21148	28257	18308	15293	20290	271	440	406	377	312	345	228	383	172	278	246	417	369	318	108
1991	1547	1356	1633	1587	2299	1412	2272	1840	1492	1532	1629	1441	1466	1759	2218	2224	1563	1967	1923	1745	1816	1848	1943	2070	1785	1818	1718	1845	2164
259	252	148	243	391	433	204	456	159	290	212	222	160	107	201	0	0	0	0	0	0	0	0	0	0	0	0	0	0	0
1917	1635	1886	1710	1544	1581	1692	2183	1960	1772	1867	1958	1544	1922	2023	212	159	35	101	217	80	182	141	221	214	170	211	174	258	345
0	0	0	0	0	0	7	0	0	0	0	0	0	0	0	17968	17200	16555	17668	16584	17926	15017	18164	13661	19579	16510	19468	20860	17252	19293
366	475	685	500	319	349	681	629	543	439	428	333	568	383	244	413	398	476	485	293	431	284	433	276	332	373	546	467	355	252
12962	18042	16889	17129	14949	15843	20377	21182	17268	18123	17198	16958	12366	13426	18699	734	1212	972	726	899	846	1005	802	804	970	942	1129	977	1139	926
0	0	0	0	0	0	0	0	0	0	0	0	0	0	0	183	185	144	167	122	137	170	121	113	107	105	103	141	145	166
1495	1183	1244	1441	1515	1444	1269	1897	1369	1428	1572	1665	1519	1421	1243	0	0	0	0	0	0	0	0	0	0	1	0	0	0	0
210	138	128	134	120	148	162	160	181	151	174	203	191	163	134	0	0	0	0	0	0	0	0	0	0	0	0	0	0	0
0	0	0	0	0	0	0	0	0	0	0	0	0	0	0	0	0	0	0	0	0	0	0	0	0	0	0	0	0	0
0	0	0	0	0	0	0	0	0	0	0	0	0	0	0	2422	1807	2212	2168	1742	1949	2916	2352	2718	2629	2256	2112	2303	1886	3212
0	0	0	0	0	0	0	0	0	0	0	0	0	0	0	0	0	0	0	0	0	0	0	0	0	0	0	0	0	0
313	583	751	433	318	583	813	846	856	858	944	798	799	892	837	0	6	0	0	0	0	0	0	0	0	0	12	0	0	0
1	0	1	0	0	1	0	0	1	0	1	1	0	0	0	1471	1650	1516	1749	1883	1700	1611	1586	1498	1605	1536	1674	1405	1698	1788
0	0	0	22	0	0	0	21	0	36	0	10	0	0	0	7302	15163	8137	19065	12943	18240	5743	11630	7221	11755	10257	9259	22426	24557	7337
1364	1233	1265	1333	1669	1506	1439	1677	1367	1427	1442	1226	1377	1307	1445	984	1153	1008	1167	992	1036	1146	1001	1009	938	1057	998	925	985	1042
4307	4746	1505	1079	10159	11242	15504	15503	2638	13189	14484	7862	29857	8232	33045	0	0	0	0	4	2	2	0	0	2	0	5	3	3	0
1645	1316	1349	1234	1206	1412	1212	1720	1745	1404	1227	1276	1298	1293	1339	96	157	73	93	162	105	117	91	58	116	124	86	106	69	132
0	0	3	7	0	4	0	0	0	6	0	5	0	2	0	20339	19878	20464	22202	18363	20169	20486	19897	17457	20188	16977	22270	21142	18818	20240
80	97	184	103	128	120	92	124	108	152	44	95	94	77	112	0	0	0	4	0	0	4	29	8	4	0	0	4	4	28
18801	21718	16962	19165	19126	20694	19027	24956	22680	19870	18513	17822	17471	19486	20102	1861	1798	1195	1482	1832	1327	1831	1420	1815	1736	1537	1660	1481	1517	1822
21	29	66	71	20	0	40	70	23	40	96	44	52	85	31	0	0	0	0	0	0	0	0	0	0	0	0	0	0	0
4344	4008	4291	3800	3247	3009	3761	4971	2551	3473	4084	3308	3499	2848	3561	6146	3021	648	2249	7440	1938	3305	2953	7174	3271	3380	3889	3222	3507	5331
0	0	0	0	0	0	0	0	0	0	0	0	0	0	0	754	899	1261	1222	787	1060	628	848	591	1211	1042	1483	1112	1142	1100
5656	5381	11735	19900	2792	3028	6557	8557	6565	6606	6434	4690	6158	7413	4267	1182	1144	2075	1101	1092	967	1490	1567	1424	2096	1998	2556	3248	3513	2288
68	87	20	25	134	115	120	91	40	111	117	111	121	96	126	396	513	318	587	507	487	394	518	396	484	383	564	460	455	450
519	861	952	1227	725	792	1497	2163	894	1596	1399	812	2497	1665	1631	17188	16294	13956	16631	15370	18143	15822	15776	13171	17857	15316	18218	17811	15262	17840
364	422	228	317	453	390	423	579	471	498	382	429	209	465	388	12	20	14	8	8	4	29	10	19	12	12	36	27	22	26
9337	15063	15330	12682	13490	12992	18202	18518	12591	15868	16482	16522	11363	11742	19102	2566	2934	2694	2820	2923	3192	3033	2845	2530	3052	2715	3493	3383	2721	3810
0	8	0	0	23	16	12	16	0	4	21	0	22	15	7	427	510	770	484	488	380	395	782	556	652	619	427	1122	1099	649
1797	2295	2130	1846	2342	2270	2806	2920	3644	2792	2669	2509	2218	2927	2218	1275	1087	1322	963	881	946	865	813	809	754	727	641	849	661	896
1024	1183	240	287	386	445	795	828	529	808	479	731	454	941	1302	2034	1897	1232	1729	1665	1792	1566	1723	1410	1639	1556	1840	1764	1684	1930
908	969	691	614	725	992	977	848	632	882	743	811	489	618	822	2736	2901	1942	2484	2591	2523	3560	2534	3062	3612	3238	3197	2985	3051	5438
563	1030	1032	1123	901	761	1197	1484	1006	1036	978	900	747	790	1045	0	0	0	0	0	0	0	0	0	0	0	0	0	0	0
4659	5530	5839	2913	3823	4091	6019	6158	5657	4902	5468	4876	4083	4984	6015	0	0	0	0	0	0	0	0	3	0	0	4	0	0	0
0	0	0	0	0	0	0	0	0	0	0	0	0	0	0	0	0	0	0	0	0	0	0	0	0	0	0	0	0	0
15545	13345	15162	16151	10319	11354	11687	13091	14854	10708	11933	12065	10925	10833	10704	0	0	0	3	0	0	0	0	0	0	0	0	0	0	0
2	1	0	0	0	0	0	0	0	1	0	0	0	2	0	0	0	0	0	4	0	2	2	4	0	0	1	0	0	7
0	0	0	0	0	0	0	0	0	0	0	0	0	0	0	0	0	0	0	0	0	0	0	0	0	0	0	0	0	0
0	0	1	0	0	0	2	0	1	0	0	2	0	0	2	193	138	242	175	97	149	103	160	56	201	208	156	175	130	118
17	8	4	20	2	9	16	18	6	13	4	3	6	0	8	0	0	0	0	0	0	0	0	0	0	0	0	0	0	0
0	0	0	0	0	0	0	0	0	0	0	0	0	0	0	0	0	0	0	0	0	0	0	0	0	0	0	0	0	0
15	33	0	51	35	31	26	23	12	29	33	26	20	26	25	0	0	0	0	0	0	0	0	0	0	0	0	0	0	0
0	1	1	0	0	1	0	1	0	1	0	1	0	0	0	0	0	0	0	0	0	0	0	0	0	0	0	0	0	0
0	0	0	0	0	0	0	0	0	0	0	0	0	0	0	2408	2859	2901	2782	2448	2768	2234	2722	1563	2500	2149	3086	2135	1962	2478
0	0	0	0	0	0	0	0	0	0	0	0	0	0	0	0	0	0	0	0	0	0	0	0	0	0	0	0	0	0
0	0	0	0	0	0	0	0	0	0	0	0	0	0	0	0	0	0	0	0	0	0	0	0	0	0	0	0	0	0
0	0	0	0	0	0	0	0	0	0	0	0	0	0	0	0	0	0	0	0	0	0	0	0	0	0	0	0	0	0
0	0	0	0	0	0	0	0	0	0	0	0	0	0	0	5337	5302	3852	4960	4732	4802	5072	4579	4249	5035	4112	5065	4544	4217	5697
0	0	0	0	0	0	0	0	0	0	0	0	0	0	0	1049	1658	1553	1144	1271	1124	1237	1096	1027	1257	1060	1411	1171	1572	1085
4640	5640	5633	5775	5245	5142	6059	7543	6649	5611	5897	5369	4964	5228	5392	0	0	0	0	0	0	0	0	0	0	0	0	0	0	0
2295	2263	2256	1996	2276	2475	2528	3613	2603	3090	3054	2230	3081	2643	2391	0	0	0	0	5	0	0	0	0	0	0	0	0	0	0
0	0	0	0	0	0	0	0	0	0	0	0	0	0	0	571	877	764	749	617	616	662	589	620	643	697	770	812	653	758
0	0	0	0	0	0	0	0	0	0	0	0	0	0	2	1485	2270	1862	1924	1640	1526	1840	2077	1294	1907	1908	2750	1436	1880	1750
1388	1037	872	955	1161	1169	1202	1554	994	1087	1111	1064	1120	931	863	0	4	3	3	0	3	2	0	3	3	3	0	0	0	3
2799	2496	2376	2545	1989	2409	2201	3374	1763	2723	2325	2326	2486	2369	2549	0	0	0	0	0	0	0	0	0	0	0	0	0	0	0
0	0	0	4	0	0	0	0	0	3	0	6	0	0	0	0	0	0	0	0	0	0	0	0	0	0	0	0	0	0
0	0	0	0	0	0	0	0	0	0	0	0	0	0	0	0	0	0	0	0	0	0	0	0	0	0	0	0	0	0
0	0	0	0	0	0	0	0	0	0	0	0	0	0	0	1892	2537	2285	2219	2131	2097	1919	2064	1899	2203	1986	2247	2085	2189	1979
0	0	0	0	0	0	0	0	0	0	0	0	0	0	0	443	552	400	547	532	429	591	498	563	520	440	593	619	474	579
2585	2209	1839	1871	2714	2861	2387	3101	2385	2863	2563	2527	2266	2199	2580	383	462	269	327	289	353	337	337	253	317	400	308	282	322	551
546	702	515	502	493	522	604	682	681	527	572	518	478	436	597	6174	6548	5776	6757	5713	6358	5337	6368	4791	6112	5310	6836	6546	6098	5865
434	320	407	293	241	364	375	529	333	345	453	318	247	227	399	3425	3969	3524	3466	3861	3422	3498	3365	3267	4008	3766	3862	3868	4136	3410
3762	4627	4257	4385	4331	4737	5639	5812	4193	4762	4825	4739	3870	4304	5215	9	5	0	0	2	0	0	0	0	5	0	4	0	0	0
4763	3210	4286	4582	3874	3907	3774	5314	4541	4029	4078	3688	4206	4774	4525	4087	4782	4831	4722	4407	4351	3659	4722	3914	4258	3954	5128	5163	5596	4219
0	0	0	0	0	0	0	0	0	0	0	0	0	0	0	10055	11070	12283	11061	10046	10502	9293	10918	8891	11968	11329	12944	11169	11763	9598
4725	4477	3371	4255	4303	4601	4612	5554	3863	4887	4133	4323	4392	5252	4506	4101	3744	2879	3738	2949	3780	3378	3442	2872	4095	3341	3243	4602	3465	4575
8699	10681	8839	10080	12484	12839	10103	13316	8266	11749	10389	10335	11154	10185	10165	1148	1258	948	1160	1270	1049	985	1243	1068	1336	1052	1049	1234	1224	1328
1561	2676	2723	2197	1896	2476	2849	2941	2116	2738	2028	3261	1681	1624	2326	0	0	0	0	0	0	0	0	0	0	0	0	0	0	0
1385	1284	1074	1195	1028	986	1117	1324	1389	1045	1166	1289	1094	1159	1085	1719	1991	1709	1697	1748	1819	1520	1859	1178	1731	1568	1919	1902	1603	1764
0	0	0	0	0	0	0	0	0	0	0	0	0	0	0	952	1186	888	907	879	1060	1069	1023	945	872	708	916	895	759	1144
933	1046	999	1223	1087	1098	1409	1602	827	1329	1334	980	1113	891	1093	0	0	0	0	0	0	0	0	0	0	0	0	0	0	0
872	884	876	1449	1293	1349	1006	1341	1558	1121	1185	1172	936	1049	1082	0	0	0	0	0	0	0	0	0	0	0	0	0	0	0
0	0	0	0	0	0	0	0	0	0	0	0	0	0	0	773	847	982	805	484	820	640	705	515	690	656	705	733	517	653
0	0	0	0	0	0	0	0	0	0	0	0	0	0	0	153	184	162	251	198	199	214	174	158	180	184	262	157	230	216
961	2048	871	990	1604	1881	2028	2321	793	2243	1690	2009	1562	1006	1771	4999	6725	6313	6183	4388	6287	6961	7082	5293	7465	5929	7863	6924	5979	7359
199	204	174	105	137	207	218	261	179	231	262	219	202	212	133	684	847	911	717	562	720	732	898	641	792	695	830	682	638	505
4393	6143	5422	4428	6458	6158	8821	8768	5849	7477	7632	7817	5400	5728	8597	272	414	345	325	306	341	344	219	203	289	292	400	443	330	319
1613	1263	710	1167	1443	1638	1142	1593	817	1274	1122	1172	1728	1425	1090	63	81	76	64	91	70	66	71	62	62	67	65	61	38	47
255	407	371	328	404	381	386	489	325	382	457	300	378	417	361	2309	2918	3031	2719	2831	2512	2764	2722	2428	2930	2569	3388	2813	2642	2749
60	57	63	59	66	47	64	55	37	55	38	72	71	45	46	0	0	0	5	0	0	0	5	0	8	0	0	3	5	0
3276	3040	2310	3049	3967	3598	3473	4370	2921	3723	3054	3098	3380	3126	3383	6645	6225	6057	5473	6128	5411	5951	4831	6094	5444	5657	5377	4940	5723	5910
0	0	0	5	4	5	16	5	0	0	0	9	0	0	10	0	0	0	0	0	0	0	0	0	0	0	0	0	0	0
8175	6300	5066	6601	5686	5485	4686	6330	5200	5306	4883	4529	5488	5547	4649	27	0	0	7	9	9	11	19	10	14	14	8	12	4	0
0	0	0	0	0	0	0	3	0	0	0	0	0	0	0	6627	5644	9704	5429	7055	4798	7334	6575	8028	7487	6564	6643	8654	10841	5814
0	0	8	5	3	0	5	0	6	6	0	0	13	0	16	1372	810	3605	996	1062	810	1372	1345	1746	1276	1341	1246	2478	4057	1238
6704	4993	9400	6479	6285	5830	5519	10502	6206	6740	6438	5824	9284	10173	9188	1740	1785	1471	1541	1656	1472	1929	1565	1990	1673	1698	1317	1656	1548	2209
2741	1836	3053	2767	1722	1637	2132	3964	2775	2789	2268	2485	3538	3895	3440	0	0	0	0	0	0	0	0	0	0	0	0	0	0	0
155	185	151	141	99	93	142	230	202	163	154	140	146	216	175	41	0	131	23	39	29	67	41	65	57	50	61	61	158	50
0	0	0	0	0	0	0	0	0	0	0	0	0	0	0	0	0	0	0	0	0	0	0	0	0	0	0	0	0	0
103	79	297	151	93	112	244	293	307	204	125	176	369	343	282	64	38	19	28	45	27	40	43	41	33	49	72	10	14	72
0	8	4	0	0	0	0	0	0	0	0	0	0	0	0	3881	4209	3234	3494	3076	3530	3053	3486	2874	3413	2797	3269	4045	4197	3586
0	0	0	0	0	0	0	0	0	0	4	0	0	0	0	0	4	0	0	0	8	0	0	0	0	0	0	0	0	2
2443	2156	2121	2341	2181	2318	2440	2805	2438	1909	2338	1852	2258	2342	2416	13814	12025	13712	14394	12638	13280	16403	13371	12106	13450	12638	15250	14997	19252	12848
0	0	0	0	0	0	0	0	0	0	0	0	0	0	0	3183	2638	2943	3155	2864	2814	3608	2934	2762	2804	2892	3386	3443	4213	2730
21888	18964	19542	19919	28876	30102	30887	41781	18322	38167	27735	22618	37902	37313	35871	0	0	0	0	0	0	0	0	0	0	0	0	0	0	0
37787	36738	37327	35796	49681	52881	51230	77494	37297	69191	54169	40232	72340	66166	59974	0	0	0	0	0	0	0	0	0	0	0	0	0	0	0
0	0	0	0	0	0	0	0	0	0	0	0	0	0	0	0	0	0	0	0	0	0	0	0	0	0	0	0	0	0
39	8	105	8	35	26	13	21	0	48	56	46	47	20	99	0	0	0	0	0	0	0	0	0	0	0	0	0	0	0
0	0	0	0	0	0	0	0	0	0	0	0	0	0	0	0	0	0	11	15	4	0	0	0	11	8	4	0	5	0
0	0	0	0	0	0	0	0	0	0	0	0	0	0	0	0	0	0	0	0	0	0	0	0	0	0	0	0	0	0
96	203	186	159	94	97	179	170	135	140	156	165	126	108	114	0	0	0	0	0	0	0	0	0	0	0	0	0	0	0
0	0	2	0	0	0	0	0	0	0	0	0	0	0	0	0	0	0	0	0	0	0	0	0	0	0	0	0	0	0
0	0	0	0	0	0	0	0	0	0	0	0	0	0	0	0	0	0	0	0	0	3	6	0	6	0	0	0	0	3
0	0	0	0	0	0	0	0	0	0	0	0	0	0	0	0	0	0	0	0	2	0	0	0	0	0	3	4	0	0
0	0	0	0	0	0	0	0	0	0	0	0	3	0	0	0	0	0	0	0	0	0	0	0	0	0	0	0	0	0
0	0	0	0	0	0	0	0	0	0	0	0	0	0	0	0	0	0	0	3	0	4	0	0	11	6	10	0	9	0
0	0	0	0	0	0	0	0	0	0	0	0	0	0	0	0	0	0	0	0	0	0	0	0	0	0	0	0	0	0
0	0	0	0	0	0	0	0	0	0	0	0	0	0	0	36	34	70	32	84	29	566	318	205	440	312	327	243	208	663
0	0	0	0	0	0	0	0	0	0	0	0	0	0	0	10569	8040	5975	8092	9362	7891	7546	7035	7782	9424	7911	8838	7451	7227	9357
104	0	28	122	8	41	1676	1832	529	1267	1655	1532	972	1424	1345	0	0	0	0	0	0	0	0	0	0	0	0	0	0	0
10388	10270	10603	11742	7347	8535	8188	10034	9326	8033	8277	8176	6303	9026	6520	1618	2717	3050	2150	1829	2361	1457	2371	1098	1921	1773	3187	1898	1932	1154
0	0	0	0	0	0	0	0	0	0	0	0	0	0	0	7237	8685	8835	8145	6532	7667	7588	7981	6227	8612	8070	8071	9490	8424	8528
2592	2404	1186	1923	2949	3390	2339	3030	852	2801	2227	2340	2043	1089	1726	0	0	0	0	0	0	0	0	0	0	0	0	0	0	0
6010	7138	5783	4983	6111	6705	7576	9229	5793	7108	6582	7414	6176	5804	6871	15179	20666	14447	22579	17586	21860	15081	19256	13797	24843	19246	20832	22336	22284	18484
0	0	0	0	0	0	0	0	0	0	0	0	0	0	0	2340	2163	2355	2098	2670	1928	2601	2043	2444	2158	1922	2059	1996	2146	2628
9684	12428	11307	7220	14649	14418	15677	16683	8640	19566	20824	14853	19961	22845	13134	16154	13588	21001	11626	16031	11096	13208	11629	15700	19805	17617	19670	10844	10636	17319
3986	2801	3108	2694	1820	2260	2448	2955	3643	2358	2779	2625	2312	3187	2757	6649	6530	5759	6626	9489	6212	8380	7124	7585	7527	7651	8221	6483	7727	8833
21972	19288	21681	23250	11657	13260	17762	19664	23038	20639	21423	19807	16177	16228	16056	4955	3545	2971	3611	4504	3729	4663	3058	4142	2996	2995	2818	2420	2807	4527
8486	5509	7101	5799	4915	5525	5899	6865	13426	6791	6729	6983	5979	8703	6947	4917	5063	3294	6477	7094	6059	5105	4323	4791	5003	4984	4739	8340	8919	5099
3766	4190	5828	3117	2359	2693	3963	4569	4375	3613	3274	4007	3408	3360	3571	3817	4440	3842	4032	3799	3993	4104	4154	3276	3831	3594	4493	3683	3726	3958
9739	6897	5289	5698	6899	5973	4086	8427	3783	6924	6623	5199	8365	16900	5360	261	207	377	251	122	157	96	164	70	152	187	170	122	107	113
3430	4248	3574	3483	3664	4348	4262	4869	3455	4308	3950	3688	3663	2998	3519	6089	7122	5033	6319	6301	6105	6586	5124	6435	6383	5427	6045	4802	4752	5584
154	553	152	240	421	337	72	132	26	102	54	132	60	44	20	9907	9565	8062	9850	8052	9615	9431	7833	7755	9169	7932	9471	8606	6520	8730
5868	6062	5499	5437	6855	6506	5921	7290	4496	5455	6660	5137	5567	3802	5007	1	0	1	1	1	0	1	1	1	0	0	0	0	0	2
7706	8651	8552	9505	7415	7862	9143	9522	8905	8564	8781	8712	6523	7362	8930	4666	4546	3935	5126	4684	4367	4623	4445	4471	4263	3913	5080	4087	3965	4765
1	0	0	0	0	0	0	1	0	0	0	0	0	0	1	1969	1465	1063	1465	1896	1333	1521	1865	1932	2319	2317	2115	2747	3142	1606
3272	3856	3783	3561	3243	3459	3923	5171	4327	3812	3870	3489	3092	3662	3742	3050	3001	3136	3276	3050	3074	3175	2955	3073	3485	2713	3091	2918	3053	3582
115	120	394	464	243	203	378	614	407	440	529	257	550	593	1243	1494	1516	1116	1418	1446	1468	1471	1345	1338	1592	1239	1347	1537	1218	1425
3423	3321	2991	3672	3396	3397	3218	4123	3049	3341	3184	3274	3129	2984	3029	2917	2624	1268	2391	1799	2603	1795	1681	1517	2129	1976	2042	2665	2256	2366
649	506	416	330	311	607	403	587	445	511	532	506	490	483	450	40	56	12	36	10	40	48	60	53	48	61	44	27	36	44
964	1433	2110	1236	1403	1208	1879	2077	1746	1657	1806	1678	1307	1130	1835	11	10	3	8	10	10	6	6	7	10	6	9	9	10	9
0	5	0	0	0	6	0	0	0	0	3	0	0	0	0	58	99	41	73	56	76	48	48	72	78	56	62	50	83	90
0	2	5	2	2	1	5	4	3	1	4	2	0	2	3	0	0	0	0	0	0	0	0	0	0	0	0	0	0	5
0	0	0	0	0	0	0	0	0	0	0	0	0	0	0	25	20	7	29	10	15	7	7	5	21	30	20	17	28	19
0	0	0	0	0	0	0	0	0	0	0	0	0	0	0	42	109	59	56	26	60	16	33	28	81	8	44	60	24	60
0	6	0	9	0	0	0	0	10	22	0	6	0	0	0	75	122	71	101	51	131	113	80	93	116	87	91	127	99	140
8	60	129	50	270	245	50	74	16	100	40	48	100	0	21	89	42	29	72	38	32	46	62	37	29	45	28	77	41	34
87	82	139	37	98	85	132	163	94	111	90	119	102	134	83	5664	4286	5522	4998	8997	5401	6571	4493	9202	3598	3319	3507	7419	7521	6777
51	49	67	50	43	56	62	67	36	46	83	59	20	35	50	3710	4393	4391	4507	3375	4509	4174	3798	3427	3699	3415	3866	3612	3370	4058
6797	7732	3795	10580	3216	3516	4014	7048	2927	3698	3386	2834	6297	5039	2936	4862	6715	12813	9483	4607	8269	8449	11161	6341	9695	10542	8820	7425	4409	9069
3874	4627	2660	2315	4864	4981	4692	5310	3613	4742	4433	4987	4071	4114	4904	9	0	9	23	0	12	20	14	12	11	16	24	12	36	9
3735	6002	3820	1918	4915	5177	8890	8416	1238	8488	5975	5369	5030	4088	8800	2833	3035	2540	2757	330	2826	2909	2773	323	3101	2492	2999	2564	2876	2812
0	4	0	0	0	0	16	0	0	0	19	0	0	0	4	13079	18467	11776	16470	15817	15478	18461	13494	18235	25096	21643	26165	11019	11803	10548
2700	2291	2034	2011	2520	181	2301	3095	2624	2542	2600	2511	2437	2715	2246	0	0	0	0	0	0	0	0	0	0	0	0	0	0	0
15315	22534	37733	32295	32220	29786	23939	31788	5992	20391	40481	17948	25550	6350	11414	0	0	0	0	0	0	0	0	0	0	0	0	0	0	0
0	0	0	0	0	0	0	0	0	0	0	0	0	0	0	0	0	0	0	0	0	0	0	0	0	0	0	0	0	0
0	0	0	0	0	0	0	0	0	0	0	0	0	0	0	0	0	0	0	0	0	0	0	0	0	0	0	0	0	0
0	0	0	0	0	0	0	0	0	0	0	0	0	0	0	0	0	0	0	0	0	0	0	0	0	0	0	0	0	0
0	0	0	0	0	0	0	0	0	0	0	0	0	0	0	88	114	105	84	62	48	102	77	100	109	40	108	54	110	68
0	0	0	0	0	0	0	0	0	0	0	0	0	0	0	0	0	0	0	0	2	0	0	0	0	0	4	0	0	0
47	46	42	58	50	83	70	82	36	54	33	35	47	38	64	0	0	0	2	0	4	0	0	0	2	2	0	0	0	0
0	0	0	0	0	0	0	0	0	0	0	0	0	0	0	0	0	0	0	0	0	0	0	0	0	0	0	0	0	0
0	0	0	0	0	0	0	10	0	0	0	4	0	0	0	1	0	0	0	0	0	0	0	0	0	1	1	0	0	0
0	0	0	0	0	0	0	0	0	0	0	0	0	0	0	2886	3531	3350	3335	2993	2734	3158	3082	2384	3715	3228	3685	2768	2889	3173
0	0	0	0	0	0	0	0	0	0	0	0	0	0	0	0	0	0	0	0	0	0	0	0	0	0	0	0	0	0
3169	3157	2804	3334	3386	3654	3481	4242	3178	3488	2944	3204	3038	2679	3486	0	0	0	0	0	0	0	0	0	0	0	0	0	0	0
0	0	0	0	0	0	0	0	0	0	0	0	0	0	0	1	0	0	2	0	2	1	2	0	2	0	3	2	2	0
0	0	0	0	0	0	0	0	0	0	0	0	0	0	0	6	0	6	0	0	6	0	0	0	0	6	0	0	3	4
0	0	0	0	0	0	0	0	0	0	0	0	0	0	0	0	0	0	0	0	0	0	0	0	0	0	0	0	0	0
24	0	11	0	0	0	0	0	0	0	6	0	0	8	0	0	0	12	0	0	0	0	0	0	0	0	0	0	0	0
0	0	0	0	0	0	0	0	0	0	0	0	0	0	0	7	4	6	0	0	0	0	0	0	9	0	0	6	7	6
0	0	0	0	0	0	0	0	0	0	0	0	0	0	0	0	0	0	0	0	0	0	0	0	0	0	0	0	0	0
379	410	414	414	299	363	405	411	429	292	395	286	320	369	273	14063	22318	20728	19919	18423	17184	16702	17542	14305	16966	15843	21011	16989	19509	14680
0	0	0	0	0	0	0	0	0	0	3	0	0	0	0	4177	4522	3322	4355	3544	4117	5120	3743	4988	4436	3885	3835	3840	3941	5194
18187	14615	11036	13688	17773	18431	13267	21436	12628	17284	14559	13855	16010	15610	12498	0	0	0	0	0	0	0	0	5	5	0	0	0	0	0
5025	4738	6442	4739	4981	6030	3555	6084	4741	4660	5104	4446	4701	4807	4095	30217	21960	12106	19262	29134	19364	35738	19103	33427	15080	14966	14092	13698	15192	19406
0	4	0	0	0	0	0	0	0	0	0	0	0	0	4	422	560	518	396	442	429	612	486	434	541	443	623	530	481	1006
0	0	0	2	0	0	0	0	0	1	0	0	0	0	0	0	32	44	31	23	0	31	41	27	32	39	43	72	16	30
17799	9198	20477	24187	16265	18371	18980	26775	15432	16951	24207	20791	17329	32151	24131	0	0	0	0	0	0	0	0	0	0	0	0	0	0	0
298	440	616	424	499	527	474	580	445	575	407	280	406	407	325	113	98	57	56	61	53	68	38	22	41	64	81	37	43	56
12	10	11	20	13	19	12	17	10	12	10	12	2	13	2	0	0	0	0	0	0	0	0	0	0	0	0	2	0	0
0	0	0	0	0	0	0	0	0	0	0	0	0	0	0	0	0	0	0	0	0	0	0	0	0	0	0	0	0	0
38	44	103	64	59	81	74	75	19	31	40	20	29	20	33	4	16	21	6	5	4	7	0	0	12	0	9	0	3	9
0	0	0	0	0	0	0	0	0	4	0	0	0	0	6	2946	3547	2942	3268	2853	3192	2983	2825	2867	3384	3127	3470	2923	3318	3629
0	0	0	0	0	0	0	0	0	0	0	0	0	0	0	1442	2390	2141	1789	1557	1456	1592	1893	1225	1791	2093	2284	1938	2521	1392
11	21	15	21	21	10	4	14	7	9	5	7	10	0	0	594	922	1630	695	504	619	1006	1173	689	1571	953	1013	1485	1157	921
3331	3583	3379	3436	3193	3265	3601	4244	4104	3550	3734	3368	3518	3797	3466	6769	10085	10125	7292	8484	7184	6972	7884	7060	7611	8188	8734	8133	9415	6662
1412	1417	791	1500	2301	2397	1272	2162	1428	1898	1554	1367	1836	1363	1327	0	0	0	0	0	0	0	0	0	0	0	0	0	0	0
3052	2050	213	612	1272	1637	4526	2652	722	4076	1953	3667	3094	1811	2788	1992	1957	1916	1966	1836	1886	2115	1990	1736	1867	1618	1884	1752	1747	2155
10272	9338	5920	7654	8986	9607	7063	9760	5841	8669	7211	7166	8243	6957	6718	0	0	0	0	0	0	0	0	0	0	0	0	0	0	0
0	0	0	0	0	0	0	0	0	0	0	0	0	0	0	232	241	199	232	176	169	193	247	131	247	179	171	278	244	105
2285	2669	2075	2557	2475	2513	2345	3298	2000	2852	2518	2550	2229	2404	2541	0	0	0	0	0	0	0	0	0	0	0	0	0	0	0
11	38	35	25	6	12	39	37	26	35	58	29	16	15	24	0	0	0	0	0	0	0	0	0	0	0	0	0	0	0
215	242	166	120	211	262	144	242	185	240	143	191	239	170	115	18152	24429	28423	27222	19354	24836	22662	26850	17022	21781	19285	21169	22658	16206	25606
0	0	0	0	0	0	0	0	0	0	0	0	0	0	0	0	0	0	0	0	0	0	0	0	0	0	0	0	0	0
0	0	0	0	0	0	0	0	0	0	0	0	0	0	0	99	123	94	79	67	81	70	72	37	87	71	94	61	59	103
17644	22685	12777	6492	18258	21544	30964	26468	12953	28695	26404	28402	18877	18462	26020	2968	2916	2447	2339	2554	1845	2533	1870	2205	2174	2053	2089	2587	3188	2052
0	0	0	0	0	0	0	0	0	0	0	0	0	0	0	0	0	0	0	0	0	0	0	0	0	0	0	0	0	0
32	43	26	11	42	43	22	39	18	43	31	42	29	18	23	0	0	0	0	0	0	0	0	0	0	0	0	0	0	0
5372	4689	6638	5826	3273	3153	2770	5062	4058	2835	3036	2672	4422	2657	3200	3156	2163	2032	1511	3156	1558	1947	2006	2642	2266	1917	2010	2913	3182	2974
0	0	0	0	0	0	0	0	0	0	0	0	1	0	0	182	103	120	117	109	91	151	86	204	95	126	73	84	142	138
0	0	0	0	0	0	0	0	0	0	0	0	0	0	0	0	0	0	0	0	0	0	0	0	0	0	0	0	0	0
4949	4755	5043	5539	2336	2377	3676	4354	5540	3247	3503	2751	3304	3599	3095	0	0	0	0	0	0	0	0	0	0	0	0	0	0	0
245	186	355	623	127	121	290	247	269	198	216	121	206	165	213	0	0	0	0	0	0	0	0	0	0	0	0	0	0	0
0	0	0	0	0	0	0	0	0	0	0	0	0	0	0	28	18	72	18	14	19	80	60	27	72	90	53	221	265	50
0	0	0	0	0	0	0	0	0	0	0	0	0	0	0	1363	1800	1196	1536	1198	1514	1524	1476	1447	1629	1189	1445	1536	1166	1678
0	0	0	0	0	0	0	0	0	0	0	0	0	0	0	0	0	0	0	0	0	0	0	0	0	0	0	0	0	0
601	72	35	50	92	95	411	273	93	384	317	403	599	251	249	0	0	0	0	0	0	0	0	0	0	0	0	0	0	0
1202	1337	1534	1074	1384	1557	1929	1793	1312	1868	1937	1564	1505	1261	1498	1067	1663	1474	1483	861	1253	826	1043	660	1522	1230	1691	1263	1232	689
0	0	0	0	0	0	0	0	0	0	0	0	0	0	0	159	84	78	52	328	42	176	540	128	57	169	163	104	168	129
0	0	0	0	0	0	0	0	0	0	0	0	0	0	0	0	0	0	0	0	0	3	0	0	0	0	0	0	0	0
809	1246	598	792	1061	1414	1209	1412	493	1668	1060	1259	713	532	994	2871	3955	3046	3038	3189	2511	3180	3493	2997	3250	3431	3585	3104	3858	3328
138	123	219	151	138	273	537	451	167	588	688	173	1118	1252	315	1201	1889	1698	1917	1634	1895	1916	1959	1709	1503	1447	2196	1478	1719	1682
0	0	0	0	0	0	0	0	0	0	0	0	0	0	0	878	1387	1136	862	1019	811	1009	1099	1107	1003	1074	1000	944	1436	1097
3365	2692	2441	2729	3333	3314	2849	4120	2715	3538	3111	2847	3614	2688	2805	0	0	0	0	0	0	0	2	0	0	0	0	0	0	0
1452	1532	1116	1195	1749	1804	1370	2022	1848	1671	1541	1345	1434	1757	1401	2060	2038	1765	1988	2153	1978	2297	1945	2121	2313	1770	2140	1791	1532	2265
1544	1132	931	1164	1224	1438	1057	1362	1260	1167	1261	1217	1184	1185	1086	0	0	0	0	0	0	0	0	0	0	0	0	0	0	0
0	0	0	0	0	0	0	0	0	0	0	0	0	0	0	0	0	0	0	0	0	0	0	0	0	0	0	0	0	0
2355	2166	2775	1760	2140	1953	2389	2665	3076	2281	2268	2162	1995	2043	2054	0	0	0	0	0	0	0	0	0	0	0	0	0	0	0
0	0	0	0	0	0	0	3	0	0	0	0	0	0	0	0	0	0	0	0	0	0	0	0	0	0	0	0	0	0
0	0	0	0	0	0	0	0	0	0	0	0	0	0	0	0	0	0	0	0	0	0	0	0	0	0	0	0	0	0
0	0	0	0	0	0	0	0	0	0	0	0	0	0	0	0	0	2	3	5	7	7	0	0	3	5	7	0	3	0
0	0	0	0	0	0	0	0	0	0	0	0	0	0	0	0	0	0	0	0	0	0	0	0	0	0	0	0	0	0
0	0	0	0	0	0	0	0	0	0	0	0	0	0	0	0	0	0	0	0	0	0	0	0	0	0	0	0	0	0
32	0	0	0	0	10	11	0	8	8	9	24	0	14	0	0	0	0	0	0	0	0	0	0	0	0	0	0	0	0
0	0	0	0	0	0	0	0	0	0	0	0	0	0	0	504	645	792	541	541	532	545	517	563	668	543	718	644	560	586
63	0	0	0	0	0	0	0	0	0	0	33	53	0	0	0	0	0	0	0	0	0	0	0	0	0	0	0	0	0
0	0	0	0	0	0	0	0	0	0	0	0	0	0	0	975	1589	1721	1369	1451	1250	1379	1698	998	1665	1598	1558	1721	1753	1468
552	621	511	447	581	640	714	840	711	805	614	585	674	500	721	26986	24286	48010	26012	19558	25077	19778	35021	19565	63630	58725	41055	42123	41429	41304
0	0	0	0	0	0	0	0	0	0	0	0	0	0	0	1853	2455	2455	2420	2114	2136	1703	2429	1484	2438	1975	2152	2239	1657	2066
1948	1953	1659	1163	1478	1394	1845	2067	2060	1641	1737	1464	1646	1958	1590	6678	7412	6268	6837	6773	6510	6625	6618	6036	7207	6093	7419	7196	6602	6914
46457	45931	17283	28510	39626	32859	27770	37001	18286	41740	30636	37764	32757	23092	24636	0	0	0	0	0	0	0	0	0	0	0	0	0	0	0
1697	2308	1391	1784	2477	2386	2376	2784	1465	2397	2042	2142	1779	1581	1969	0	0	0	4	3	0	0	0	0	0	2	0	3	3	0
5837	6849	5957	4980	5772	6104	7191	7847	6046	6946	6918	6804	6686	6585	7513	8	5	22	13	8	8	5	16	0	40	30	20	20	48	38
0	0	0	0	0	0	0	0	0	0	0	0	0	0	0	6795	10795	10286	9719	7173	9370	9110	8673	8051	9072	7403	12241	9231	8077	10138
0	6	0	0	25	28	9	34	0	6	19	3	8	12	8	1758	1672	2032	1956	1154	1975	1405	1547	1117	2277	1982	1577	1275	1494	1271
7101	7570	5325	7223	8675	9981	8751	11134	7425	10256	9013	7931	8365	7239	7195	6648	5093	2897	4636	5877	4919	4245	4077	4321	3911	3992	3840	4203	4223	4720
394	493	276	237	601	632	354	588	331	643	457	522	450	288	486	8573	9481	7519	6013	7694	5650	6024	5015	5352	5312	4502	6664	4599	5114	3726
4425	4877	6301	5531	3844	4208	3909	4824	3638	3720	4708	4415	3409	3272	3457	0	0	2	0	0	0	0	2	0	0	2	0	3	0	0
1778	1525	1442	1463	1427	1481	1353	2073	1396	1260	1339	1417	1164	1212	1319	3562	4090	3418	3438	3090	3023	3292	3115	3114	3764	3247	3573	3527	3986	3657
974	889	1492	1405	1339	1631	1153	1421	523	1111	1060	962	926	469	748	10912	9838	8231	10167	10296	10046	11177	8761	10153	10173	8960	10252	9358	9090	12420
4769	3826	3721	4662	3981	3743	3814	5499	3977	4470	4174	4141	4419	4175	4223	61	41	29	56	50	52	47	41	26	35	37	35	29	61	44
9419	9760	12866	9420	8235	8287	10218	12197	9092	8888	10393	9953	8775	9619	9653	2599	2776	2757	2830	2294	2766	2871	2773	2406	2854	2481	2351	2527	2430	2359
0	0	0	0	0	0	0	0	0	0	0	0	0	0	0	31070	38491	17340	34603	40878	33028	40984	22005	38270	28461	26144	24755	22401	24198	42043
0	0	0	0	0	0	0	0	0	0	0	0	0	0	0	214	179	171	95	155	87	238	179	183	224	170	175	167	198	228
40518	43252	34632	19698	31110	29310	23140	40405	55886	24749	34049	32987	28917	30965	21952	82	54	77	15	75	16	101	85	111	132	184	162	70	80	115
66	138	141	117	134	134	120	127	104	188	195	171	144	139	122	171	182	88	161	181	182	159	132	241	146	176	146	150	130	331
258	348	244	455	205	245	417	733	280	533	722	264	741	204	106	171	248	214	233	192	218	244	229	186	260	304	226	290	304	283
209	194	171	109	181	267	217	256	178	286	222	226	191	210	217	0	0	0	0	0	0	0	0	0	0	0	0	0	0	0
0	0	0	0	0	0	0	0	0	0	0	0	0	0	0	652	453	517	480	626	379	1667	502	1315	800	615	843	612	555	1163
0	0	0	0	0	0	0	0	0	0	0	0	0	0	0	4612	5379	4226	5389	4246	4994	4918	4623	4375	5665	4296	5422	5326	4689	5442
1062	809	1274	2602	682	842	1498	2010	1618	1099	1315	1044	1395	1248	1954	0	0	1	0	0	1	0	1	1	1	0	1	1	1	1
4016	4269	4658	4021	3792	4294	4997	5874	5370	4963	4631	4554	4057	4210	5047	464	674	555	698	417	593	629	722	508	693	386	691	714	612	710
0	0	1	1	0	0	0	0	0	0	1	1	0	0	1	3262	2842	2224	3039	3062	3002	2702	2989	2798	2971	2430	2807	3093	3133	3594
264	352	175	233	291	354	435	437	254	380	429	403	329	263	297	0	0	0	18	4	6	0	3	0	4	8	0	11	3	12
1834	1958	1858	1068	1456	1345	2158	2400	2012	1819	1471	2029	1575	2811	2137	0	0	0	0	2	0	0	0	0	0	0	0	0	0	0
89	73	61	129	116	128	95	99	51	114	71	97	95	88	80	0	0	3	0	0	0	5	4	2	3	1	0	4	0	0
1	1	0	0	0	0	0	1	0	2	0	0	0	0	2	30	13	18	27	34	37	42	25	24	24	29	34	39	10	30
1	8	0	1	2	0	0	0	0	0	3	4	0	0	2	48	250	279	185	78	160	324	314	334	1063	1087	954	396	526	384
553	410	403	389	258	379	393	444	503	349	427	455	334	351	399	5724	5738	4151	5798	5883	5618	5939	5544	6163	6024	5257	6406	5906	5708	7339
269	409	134	26	1113	1175	894	1108	29	1971	2705	514	3628	96	610	140	228	286	191	126	157	128	170	137	156	157	188	125	134	156
6223	6735	7643	6971	7913	7727	8085	10012	7208	8128	8612	7308	8338	7660	8145	9730	12244	11604	11036	10740	9925	9935	9555	8496	9928	10088	9896	9938	11374	9867
152	178	106	126	149	172	154	218	111	190	144	178	148	119	140	90062	82306	70478	84072	87640	80079	71128	70531	59706	68377	60068	67813	68007	62633	77534
7752	8054	6025	7996	8731	9255	6575	9158	5139	7330	6923	7015	7005	6545	6595	0	0	0	0	0	0	0	0	0	0	0	0	0	0	0
75811	85956	80260	83050	65203	69722	77443	89347	58335	67400	64447	67474	58303	61215	77998	2099	2379	2048	1951	1994	1878	1987	1775	1679	2178	1922	1678	2095	2301	2081
0	0	0	0	0	0	0	0	0	0	0	0	0	0	0	704	803	341	747	632	700	705	432	423	428	400	353	463	581	582
5253	3506	3616	3530	3086	2994	3098	3973	3195	3147	3028	3300	3215	2610	2861	0	0	0	0	0	0	0	0	0	0	0	0	0	2	0
1042	514	1256	786	637	717	690	1049	650	517	611	785	781	597	718	0	0	0	0	0	0	0	0	0	0	0	0	0	0	0
0	0	0	0	0	0	0	0	0	0	0	0	0	0	0	0	0	0	2	0	0	0	0	0	0	0	0	0	0	0
0	0	0	0	0	0	0	0	0	0	0	0	0	0	5	1636	1664	1372	1522	1738	1553	1625	1458	1285	1599	1200	1582	1438	1590	1390
0	0	0	0	0	1	0	0	0	0	0	0	6	0	0	2901	2858	1840	2579	2536	2836	2762	2435	2845	2450	2227	2766	2542	2790	2932
683	715	751	738	731	840	798	1179	804	819	743	754	843	890	816	2272	3372	3145	2447	2511	2579	2370	2487	2019	2287	2245	3069	2452	2434	2305
2274	2307	2365	2155	2137	2166	2257	2841	2018	1892	2041	2032	1909	2439	2158	107	116	139	101	109	114	83	125	58	97	77	122	113	93	106
4	0	0	0	0	0	0	3	0	0	0	0	0	0	0	0	0	0	0	0	0	0	0	0	0	0	0	0	0	0
6	3	2	0	0	3	7	5	1	7	19	11	9	0	13	0	0	0	0	0	0	0	0	0	0	0	0	0	0	0
0	0	0	0	0	0	0	0	0	0	0	0	0	0	0	1422	2215	1674	1745	1685	1676	1669	1718	1741	1747	1563	2364	1605	1797	1675
0	0	0	0	0	0	0	0	0	0	0	0	0	0	0	0	0	0	0	0	0	0	0	0	0	0	0	0	0	0
2056	1947	1518	1831	1837	2362	1850	2400	2122	2124	1964	1923	2158	2065	1997	0	0	0	0	0	9	0	9	3	0	0	0	0	0	3
7	4	9	0	0	0	4	0	7	0	15	10	0	4	6	4486	4172	5720	4288	4186	4335	3341	4917	3303	5462	4587	4074	6523	6189	5751
68	34	38	39	39	42	28	22	37	45	43	36	59	33	13	1390	1405	1742	1321	1700	1125	1693	2274	1173	2470	2073	1641	3072	3388	2341
2107	2132	862	815	1497	1662	2428	2093	1385	2530	1925	2782	1832	2093	2495	16246	20192	14971	18998	15234	18590	18217	17055	16171	15022	13752	15753	18465	16365	21660
793	440	312	1260	638	672	554	1262	985	808	795	949	1111	601	857	816	1051	885	1095	741	980	985	886	802	855	810	820	1202	874	874
14324	16249	17560	10531	14866	17881	18408	24511	21141	19770	20794	19772	19362	18855	26085	13939	13087	13644	12395	14124	11746	18768	11653	11556	12946	11293	12601	13031	10820	16282
851	826	862	820	828	939	1040	1342	978	1332	1173	1112	1202	900	1286	1827	2972	2270	2508	1966	2197	2172	2238	1926	2161	2086	2505	2550	2531	2064
24960	20589	17575	11945	13838	16479	24958	28432	17969	21304	18195	23021	19862	18651	28561	4339	5692	7744	5161	3665	4639	3674	5654	3317	6712	6043	7576	4767	4292	3190
3861	2627	2249	2808	2920	3500	2715	3839	2689	3512	3075	3157	3353	3043	2878	22440	25021	28427	23705	22805	20947	24538	21836	22190	24463	23767	23521	21700	23745	23337
6351	6193	2659	3022	4848	5098	5918	6314	2351	7243	4993	6703	3821	2684	3810	1923	1650	1555	1903	1469	1452	1556	1494	1452	1855	1888	1771	1643	1720	1923
49236	37485	28870	37880	40193	42119	35100	46525	34657	40618	33523	36380	38324	31585	34770	10313	10820	10023	12242	11146	11939	13989	12122	13009	11869	10530	13243	10846	9576	15277
1384	1514	1660	2084	1410	1460	1450	1642	1203	1553	1552	1245	1143	1071	1366	7638	7538	6381	7708	7185	7932	8448	8523	7758	9513	8614	8671	7868	7085	9292
3800	4398	4048	3659	4313	5559	6046	7075	5966	6365	7447	6076	5320	6784	6902	1965	2101	2096	1841	1611	1681	1957	1944	1461	2123	2060	2361	1601	1838	1784
3213	5493	3606	2192	4193	4965	5280	6449	4672	5228	6588	5637	4984	4301	4987	2833	2682	2483	2814	2304	2356	2514	2666	2329	2403	2315	2682	2450	2271	2862
2008	2375	1935	2255	2278	2152	2126	2287	2142	2192	2092	2046	1594	1885	2058	14869	14893	13219	14517	13859	14285	13093	13804	12382	14466	12795	14829	13991	13437	14921
2348	2413	1872	2625	2256	2223	2326	2659	1983	2205	2214	2244	1969	1752	2025	11838	15429	33363	13916	10842	12566	14430	18835	14770	37783	34681	41949	10900	10078	14668
12241	14081	12964	12288	12050	13544	15046	16263	13250	14280	14139	14072	10872	13364	15005	1818	1839	1668	1708	1730	1609	2143	1816	1971	2450	2052	1847	1921	2186	2376
16609	13909	5603	9207	11160	11445	17310	15443	8139	26265	20053	21938	11947	10046	10362	3802	3878	2931	3821	3319	3551	3610	3229	3433	4025	3360	4252	3758	3353	4069
2646	2418	2588	2489	2037	2116	2172	2787	2523	2274	2386	2229	2199	2664	2453	19990	19232	24227	19059	17780	17995	18787	21862	17848	24543	21259	24239	21591	22642	21089
2565	3779	4396	3687	3170	3531	4062	5144	4393	3640	4444	3544	2973	3619	4260	266	465	205	342	186	462	458	209	353	271	216	337	235	265	307
16198	19926	14361	17159	16976	16362	17907	22256	15467	19559	16306	17648	16160	18880	18158	0	0	0	0	0	0	0	0	0	0	0	0	0	0	0
88	99	161	70	201	267	100	279	79	121	223	122	206	195	212	0	1	0	2	0	0	1	0	0	0	0	0	0	0	0
0	0	0	0	0	0	0	0	0	0	0	0	0	0	0	0	0	0	0	0	0	0	1	0	0	0	0	0	0	0
0	0	0	0	0	0	0	0	0	0	0	0	0	0	0	24	6	8	12	14	12	17	16	8	20	11	12	10	11	11
0	0	0	0	0	0	4	0	0	0	0	0	0	0	0	0	0	0	0	0	0	0	0	0	0	0	0	0	0	0
6	4	13	9	4	0	7	11	6	6	9	9	3	14	4	0	0	0	0	0	0	0	0	0	0	0	0	0	0	0
0	0	0	0	0	0	0	0	0	0	0	0	0	0	0	0	0	0	0	0	0	0	0	2	0	4	0	0	0	2
0	0	0	0	0	0	0	0	0	0	0	0	0	0	0	0	0	0	0	0	0	0	0	0	0	0	0	0	0	0
0	0	0	0	0	0	0	0	0	0	0	0	0	0	0	0	0	0	0	0	0	0	0	0	0	0	0	0	0	0
0	0	0	0	0	0	0	0	0	0	0	0	0	0	0	2664	2258	1989	2077	2248	2177	2701	2186	2678	2056	2087	2401	2413	2451	2899
0	0	0	0	0	0	0	0	0	0	0	1	0	0	0	0	0	0	0	0	0	0	0	0	0	0	0	0	0	0
2688	2146	2891	2299	2284	2243	2442	3199	2488	2564	2789	2622	2727	2660	2641	0	0	0	0	0	0	0	0	0	0	0	0	0	0	0
3	5	1	0	2	3	3	0	0	0	2	7	8	0	7	0	24	17	12	7	0	11	16	19	32	13	14	22	22	0
0	0	0	0	0	0	0	0	0	0	0	0	0	0	0	911	1227	972	1041	1016	971	1247	1028	1028	1104	877	968	1016	955	1147
4	30	0	0	6	0	8	10	0	0	17	0	6	0	0	518	665	598	475	629	408	471	528	442	541	564	564	649	838	575
1146	1141	1119	974	1078	1139	1249	1560	1035	1356	1269	1154	1069	945	1038	46	53	35	45	28	48	57	29	19	49	31	46	50	19	38
956	523	655	923	618	733	631	782	581	792	656	663	692	664	506	44	40	36	32	38	51	23	54	35	37	37	56	63	44	40
4	4	3	14	5	23	0	7	15	8	19	10	10	6	9	1462	1546	1550	2264	1638	2062	3464	1804	2474	1513	1158	1884	1865	1844	2462
53	174	188	218	100	136	197	224	194	145	174	98	79	109	186	94	195	101	124	71	94	94	78	108	68	111	109	113	122	107
765	1027	1061	997	1452	1367	1231	1844	1258	1408	1821	1091	2211	2091	2641	0	0	0	0	0	0	0	0	0	0	0	0	0	0	0
281	295	259	211	160	360	183	282	216	275	257	199	275	267	241	459	463	214	261	370	299	382	233	328	243	212	182	179	154	313
0	0	0	0	0	0	0	0	0	0	0	0	0	0	0	706	677	902	494	540	468	630	811	573	944	814	773	926	988	779
402	436	510	309	322	472	250	429	335	333	381	509	414	302	281	1397	1501	1684	1232	1386	1096	1332	1250	1108	1269	1338	1254	1239	1311	950
1101	1111	732	812	742	804	684	1239	736	970	746	891	899	1013	921	113	182	234	186	109	129	191	175	95	115	129	161	237	161	118
898	774	762	1045	1118	1107	651	999	473	744	579	754	687	576	592	0	0	0	0	0	0	0	0	0	0	0	0	0	0	0
288	174	143	161	149	176	174	258	147	271	165	223	145	138	113	0	0	0	0	0	0	0	0	0	0	0	0	0	0	0
0	0	0	0	0	0	0	0	0	0	0	0	0	0	0	0	0	0	0	0	0	0	0	0	0	0	0	0	0	0
0	0	0	0	0	0	0	0	0	0	0	0	0	0	0	0	0	0	0	0	0	0	0	0	0	0	0	0	0	0
0	0	0	0	0	0	0	0	0	0	0	0	0	0	0	0	0	0	0	0	0	0	0	0	0	0	0	0	0	0
0	0	0	0	0	0	0	0	0	0	0	0	0	0	0	0	0	0	0	0	0	0	0	0	0	0	0	0	0	0
0	0	0	0	0	0	0	0	0	0	0	0	0	0	0	0	0	0	0	0	0	0	0	0	0	0	0	0	0	0
0	0	0	0	0	0	0	0	0	0	0	0	0	0	0	4319	3701	2878	3625	4167	2921	3915	3247	4240	3451	3213	3643	3195	3320	4009
0	0	0	0	0	0	0	0	0	0	0	0	0	0	0	10391	8543	7181	8127	8016	8256	7362	6927	7666	7202	6175	6516	7444	7475	8085
4713	3746	4320	4183	3859	4021	3846	4953	3808	3746	3679	3875	4098	3725	3702	0	0	0	0	0	0	0	0	0	0	0	0	0	0	0
8359	9299	7897	8063	8205	8295	6705	8542	7871	7327	7419	7248	5518	6959	6797	0	0	0	0	0	0	0	0	0	0	0	0	0	0	0
0	0	0	0	0	0	0	0	0	0	0	0	0	0	0	1974	436	261	804	187	4495	2752	1233	49	355	205	248	411	1185	1870
0	0	0	0	0	0	0	0	0	0	0	0	0	0	0	0	0	0	0	0	0	0	0	0	0	0	0	0	0	0
161	230	236	144	1991	28	202	242	72	194	127	190	255	565	183	0	0	0	0	0	0	0	0	0	0	0	0	0	0	0
0	0	0	0	0	0	0	0	0	0	0	0	0	0	0	0	0	0	0	0	0	0	0	0	0	0	0	0	0	0
0	0	0	0	0	0	0	0	0	0	0	0	0	0	0	0	0	0	0	0	0	0	0	0	0	0	0	0	0	0
0	0	0	0	0	0	0	0	0	0	0	0	0	0	0	1679	1535	1918	1208	998	1123	869	1497	1009	1552	1232	1105	1736	1887	981
0	0	0	0	0	0	0	0	0	0	0	0	0	0	0	907	1255	2530	1135	953	934	357	977	244	1602	1447	1582	2074	2267	568
1769	1932	442	272	776	959	1228	1232	785	1085	931	1377	745	751	756	7	0	4	0	0	3	0	1	0	0	7	0	0	2	0
19146	25396	2335	1692	11025	10638	13780	12169	3036	11658	8780	28001	6525	8017	8603	0	0	0	0	0	0	0	0	0	0	0	0	0	0	0
10	11	2	10	13	7	3	13	0	7	4	3	0	8	7	6	0	0	3	0	0	0	0	0	0	2	0	0	1	0
0	0	0	0	0	0	0	0	0	0	0	0	0	0	0	45	111	33	44	95	76	52	43	79	44	48	61	49	26	39
7	6	5	11	2	10	4	4	0	4	1	4	3	2	0	70	47	21	43	28	64	4	27	23	28	12	27	0	7	70
0	0	0	0	0	0	7	0	0	1	0	1	0	1	0	6	13	2	16	0	2	0	5	0	0	11	0	8	0	0
28	56	61	76	36	14	90	60	12	46	66	51	35	62	44	4	9	3	4	4	13	3	0	1	0	4	14	16	4	10
4	31	2	11	13	6	10	7	0	6	6	13	0	5	4	414	338	295	365	328	407	294	382	300	448	420	371	383	325	401
3	3	6	0	14	3	4	4	8	4	4	1	5	0	9	0	0	0	0	0	0	0	0	0	0	0	0	0	0	0
277	336	381	260	233	402	414	482	294	343	363	383	320	306	401	0	0	0	0	0	0	0	0	0	0	0	0	0	0	0
0	0	0	0	0	0	0	0	0	0	0	0	0	0	0	3468	3907	3769	3765	3837	3858	3482	3605	3142	4097	3730	4062	4127	3829	4158
0	0	0	0	0	0	0	0	0	0	0	0	0	0	0	0	0	0	0	0	0	0	0	0	0	0	0	0	0	0
3554	3996	3825	3496	3938	3578	4286	5159	4308	4320	4468	4116	3945	3908	4413	1164	1699	1171	1285	1060	1196	1142	1101	1253	1315	1138	1377	1315	1419	1250
2	0	0	0	0	0	0	0	0	0	0	0	0	0	0	20	47	31	17	41	24	8	22	0	22	15	33	18	4	5
1255	1482	1097	1379	1580	1937	1633	2114	1468	1737	1282	1648	1419	1467	1570	9	4	0	0	0	0	9	12	9	24	4	0	34	4	4
3	17	0	0	8	4	6	22	0	15	5	8	4	2	0	0	8	7	6	10	12	8	7	42	34	24	22	3	0	10
0	0	7	0	0	0	0	28	0	14	6	6	8	0	4	17	4	12	33	27	19	36	79	30	32	22	40	30	38	12
8	4	0	0	0	4	80	34	13	0	22	8	13	10	0	0	0	6	11	12	14	16	17	0	9	20	6	14	12	0
12	13	28	4	4	4	172	25	4	4	77	0	23	14	12	667	659	509	441	399	348	334	340	166	292	325	554	179	293	235
4	0	0	0	0	0	47	0	0	0	6	0	11	13	6	0	0	0	0	0	0	0	0	0	0	0	0	0	0	0
386	460	555	858	878	1006	425	700	217	466	342	320	316	186	230	2086	2175	1526	2240	2252	2051	2246	2062	1990	1827	1742	1983	2063	1823	2441
0	0	0	0	0	0	0	0	0	0	0	0	0	0	0	0	0	0	0	0	0	0	0	0	0	0	0	0	0	0
1534	2237	2726	2456	1693	1627	2081	2340	2230	1750	2350	1695	1412	1609	1699	21	24	28	32	19	33	15	23	14	26	34	37	32	12	19
0	0	0	0	0	0	0	0	0	0	0	0	0	0	0	28	35	26	14	20	31	20	25	33	30	30	33	28	32	16
35	89	70	88	78	75	130	79	79	99	90	112	46	32	121	0	0	0	0	0	0	0	0	0	0	0	0	0	0	0
0	0	0	0	0	0	0	0	0	0	0	0	0	0	0	1356	1734	1379	1658	1464	1336	1646	1313	1454	1294	1240	1743	1323	1618	1615
0	2	0	0	0	0	0	0	0	0	0	0	0	0	0	7884	7328	6014	7020	6808	7094	8539	7089	6911	7498	6116	7283	7710	7457	8114
4051	3611	3443	3756	3234	3715	3318	4809	4121	3344	3458	3341	3384	3683	3074	0	0	0	0	0	0	0	0	0	0	0	0	0	0	0
5086	6686	6851	5484	4792	5352	6863	8255	6559	5906	6910	5962	5862	6005	7276	0	0	0	0	0	0	0	0	0	0	0	0	0	0	0
0	0	0	0	0	0	0	0	0	0	0	0	0	0	0	0	0	0	0	0	0	0	0	0	0	0	0	0	0	0
0	0	0	0	0	0	0	0	0	0	0	0	0	0	0	0	0	0	0	0	0	0	0	0	0	0	0	0	0	0
0	0	0	0	0	0	0	0	0	0	0	0	0	0	0	83	116	87	124	92	134	80	57	84	58	92	90	58	50	71
0	0	0	0	0	0	0	0	0	0	0	0	0	0	0	0	0	0	0	0	0	0	0	0	0	5	0	0	0	0
32	172	60	104	72	76	142	246	78	138	123	161	147	72	98	0	0	0	0	0	0	0	0	0	0	4	0	0	0	0
0	0	0	0	0	0	0	0	0	0	0	0	0	0	0	9969	9203	8174	9357	9380	9346	7943	8596	8658	9582	8589	10423	9208	8510	10128
0	0	0	0	0	0	0	0	0	0	0	0	0	0	0	0	0	0	0	0	0	0	0	0	0	0	0	0	0	0
6526	9565	9711	9744	8393	9860	10070	11661	10311	9851	10613	9089	7691	8456	10288	0	0	0	0	0	0	0	0	0	0	0	0	0	0	0
0	0	0	0	0	0	0	0	0	0	0	0	0	0	0	0	0	0	0	0	0	0	0	0	0	0	0	0	0	0
0	0	0	0	0	0	0	0	0	0	0	0	0	0	0	494	647	530	570	502	605	574	718	485	828	516	627	873	1103	816
0	0	0	0	0	0	0	0	0	0	0	0	0	0	0	15900	22517	27520	21327	17011	20511	19509	22458	15488	22457	19460	22062	20815	16060	20288
229	287	185	209	417	301	444	675	391	551	383	363	622	486	403	69209	65486	58764	64775	66204	64848	68095	64406	58991	65435	60483	64220	65829	69419	73556
23802	26407	9579	7050	17667	20843	34999	28371	11751	33168	27490	32073	18865	17463	29036	1617	1281	935	910	1494	821	871	1202	1030	1322	1154	954	958	1263	1303
56818	51283	47632	46216	50146	50401	50184	60423	40044	53760	55464	51239	54964	62480	49496	7	6	3	6	7	6	10	0	7	5	13	9	5	12	0
1422	1004	1355	1350	540	388	676	810	967	657	439	557	581	794	484	83	49	36	21	79	10	123	351	158	103	87	83	275	245	89
0	2	9	6	18	7	7	5	18	13	7	10	15	7	6	0	0	0	0	0	0	0	0	0	0	0	0	0	0	0
124	122	341	168	196	182	878	469	324	400	486	109	764	859	164	63	71	30	64	46	52	95	89	53	58	54	88	58	33	36
0	0	0	0	0	0	0	0	0	0	0	0	0	0	0	13960	9950	10127	8883	14374	8431	7449	8442	7766	9218	8197	8063	7212	7653	10361
30	37	14	10	12	12	18	25	16	22	34	32	6	17	55	0	0	0	0	0	0	0	0	0	0	0	0	0	0	0
17487	18301	18020	19383	10902	10289	11428	13962	18478	11535	10241	10906	8178	10891	8629	0	0	0	0	0	0	0	0	0	0	0	0	0	0	0
0	0	0	0	0	0	0	0	0	0	0	0	0	0	0	0	0	0	0	0	0	0	0	0	0	0	0	0	0	0
0	0	0	0	0	0	0	0	0	0	0	0	0	0	0	219	190	207	136	170	58	134	68	90	152	130	150	75	52	81
0	0	0	0	0	4	0	0	0	0	0	0	0	0	0	0	0	0	0	0	0	0	0	0	0	0	0	0	0	0
70	142	210	253	265	224	108	147	56	106	80	45	62	22	22	0	0	0	0	0	0	0	0	0	0	0	0	0	0	0
0	0	0	0	0	0	0	0	0	0	0	0	0	0	0	0	0	0	0	0	0	0	0	0	0	0	0	6	2	0
0	0	0	0	0	0	0	0	0	0	0	0	0	0	0	33	66	33	54	54	51	57	55	57	49	52	37	56	51	37
4	0	0	0	0	0	0	0	0	0	0	0	0	2	0	71	63	51	47	60	30	64	80	59	46	61	51	72	64	56
1	6	0	3	0	1	0	2	2	14	5	6	4	2	3	0	0	0	0	0	0	0	0	0	2	0	0	0	0	0
0	10	0	5	4	1	0	2	2	38	33	7	5	7	19	0	0	0	0	0	0	0	0	0	0	0	0	0	0	0
0	0	0	0	4	0	0	0	0	4	0	0	0	0	0	15	22	0	7	0	4	21	12	12	23	3	0	7	16	6
0	0	0	0	0	0	0	2	0	0	0	0	0	0	0	0	0	0	0	0	0	0	0	0	0	0	0	0	0	0
6	0	0	11	0	8	0	9	0	4	2	5	0	4	0	3009	2796	2733	2413	2941	2322	2491	2452	2468	2818	2438	2592	2422	2708	2305
1	0	0	1	0	0	0	0	0	0	0	0	0	0	0	744	977	837	967	912	884	883	859	830	1024	679	910	740	892	898
4386	4603	5669	6066	5252	4958	4469	4860	2340	3895	4548	3291	4048	2783	3348	410	534	807	383	395	300	620	411	447	570	534	514	618	463	592
1497	1292	1370	1196	1359	1475	1594	1915	1165	1866	1458	1360	1449	1200	1599	0	0	0	0	0	0	0	0	0	0	7	0	0	0	0
355	354	230	149	241	258	377	394	327	408	285	375	285	237	478	9149	8918	9265	8352	6805	7656	6557	7276	4587	7426	7133	9029	7173	6371	6324
0	0	0	0	0	0	0	5	0	0	0	0	4	0	4	2904	2797	2109	2493	2591	2500	2522	2346	2341	2691	2279	2569	2350	2656	2725
5320	6891	4287	5292	6547	6644	6804	8198	4799	6857	7100	6878	4546	4938	6839	0	0	0	0	0	0	0	0	0	0	0	0	0	0	0
2809	2528	2258	2340	2206	2288	2367	3394	2511	2256	2250	2221	2052	2067	2283	2095	2457	1710	2001	2365	1743	2260	1625	1777	2040	1920	2043	1417	2234	2404
0	0	0	0	0	0	0	0	0	0	0	0	0	0	0	386	678	609	432	486	403	520	395	145	273	309	590	362	551	296
3221	2353	2826	2330	1519	1857	2375	3113	3696	1863	2519	2446	2320	3094	2438	13521	12563	9339	11454	13385	11635	12480	10075	11802	13751	11482	13300	13440	12061	15765
802	604	234	1000	1001	1014	363	899	324	461	246	562	452	338	460	0	0	0	0	0	0	0	0	0	0	0	0	0	0	0
13556	16139	20433	16026	12503	11824	17395	19528	24500	14823	17389	16353	11412	15121	16306	0	0	0	0	0	0	0	0	0	0	0	0	0	0	0
0	0	0	0	0	0	0	0	0	0	0	0	0	0	0	0	0	0	0	0	4	0	0	0	0	4	0	0	4	3
0	0	0	0	0	0	0	0	0	0	0	0	0	0	0	0	0	0	0	0	0	0	0	0	0	0	0	0	0	0
0	0	6	0	0	0	0	0	0	0	7	0	0	0	0	388	347	490	362	238	383	455	376	382	618	399	478	444	407	538
0	0	0	0	0	0	0	0	0	0	0	0	0	0	0	0	0	0	0	0	0	0	0	0	0	0	0	0	0	0
213	347	188	181	245	283	288	276	285	272	369	314	273	140	220	2320	3250	1567	1577	1516	1387	1707	1802	1430	1555	1692	1603	1465	2045	1672
0	0	0	0	0	0	0	0	0	0	0	0	0	0	0	2461	2799	2270	2760	2686	2603	2751	2542	2303	2463	2083	2521	2259	2238	2420
3403	3785	3297	6685	3468	3484	2462	2844	1984	1833	2186	1858	1551	1758	2132	7668	6708	6557	6585	5462	6248	5804	5443	5154	5992	5278	5796	5190	5530	5969
1875	1785	1928	1422	1831	1902	2071	2407	1847	2060	2017	1884	1473	1648	1759	6	24	0	8	21	4	0	8	16	8	4	40	0	22	21
7318	7178	6432	5684	6685	7117	5503	6922	4758	6028	5197	5891	5181	5302	5515	16289	13398	16533	14232	11531	13563	13171	12533	12606	14488	13728	12984	14297	15080	12221
13	5	37	28	30	44	39	66	8	25	27	21	11	8	3	700	476	1518	241	356	315	428	438	435	586	530	435	378	320	773
26303	19768	22928	27487	24201	24692	23295	34085	17899	23492	23983	23627	26177	26893	21344	1452	1795	1504	1646	1635	1658	1614	1584	1465	1480	1449	1619	1760	1539	1994
971	1404	942	1083	1330	1358	3521	2849	1131	2888	2271	1911	2500	1974	2737	4958	10268	8681	10363	6027	10257	10698	10074	7657	10482	9205	13965	8847	8941	10676
1605	1760	1615	1711	1785	2042	1849	2041	1637	1975	2025	2020	1672	1720	1760	12	14	18	22	12	4	26	10	7	41	37	40	12	12	35
4892	6717	2596	4860	13348	14051	14122	14680	7551	15098	12672	10528	12757	12314	13829	1314	1236	1106	1142	1183	1086	1326	1093	1256	1549	1266	1431	1154	1260	1661
9	17	4	0	8	12	40	9	0	14	34	46	29	4	26	1351	1213	1032	1363	1755	1272	1469	1412	1396	1675	1514	1768	1108	1175	1918
556	752	689	687	690	703	659	770	650	756	614	607	599	496	635	14947	15340	12723	16072	12584	14864	10921	12248	11402	14236	13118	14094	16122	16974	12923
1326	1271	1261	968	682	983	1886	1656	1039	2215	1483	1686	1145	1758	1475	2268	2016	3305	1574	2025	1332	1633	1141	953	1808	1766	1312	929	836	4242
11290	12877	12988	11214	15247	15201	15921	21523	13303	15056	17383	13018	16710	16628	20745	11152	10739	9406	9506	9804	9558	10742	9215	11108	9784	9943	10030	10324	11177	9838
4335	3858	3137	1950	2378	3118	4762	2561	1891	4321	1771	2205	3467	1234	2854	0	0	0	0	0	0	0	0	0	0	0	0	0	0	0
7588	6438	7863	7944	7946	7890	6717	8936	6444	6509	7159	6602	7314	7945	7076	220	173	177	200	182	194	194	190	228	269	140	194	192	137	293
0	0	11	0	0	0	0	0	0	0	6	0	0	0	0	1022	1104	832	1049	1092	1025	1140	901	1088	1047	957	1109	1202	1077	1163
199	182	195	157	138	70	175	269	77	189	130	192	69	156	169	714	960	810	753	726	646	838	652	729	676	677	792	673	822	785
870	958	837	946	883	986	1102	1369	1074	1036	901	1064	767	846	1053	0	0	0	0	0	0	0	0	0	0	0	0	0	0	0
1333	1095	1279	1389	1356	1289	1221	1664	1288	1411	1187	1305	1225	1165	1130	0	0	0	0	0	0	0	0	0	0	0	0	0	0	0
0	0	0	0	0	0	0	0	0	0	0	0	0	0	0	171	213	114	180	127	151	181	117	158	180	154	159	179	154	152
0	0	0	0	0	0	0	0	0	0	0	0	0	0	0	0	0	0	0	0	0	0	22	0	5	12	0	7	0	0
2	2	4	4	2	12	2	4	4	0	4	10	4	0	12	246	309	284	356	355	263	272	278	341	303	216	309	270	306	340
0	0	0	0	3	5	6	0	0	0	0	3	0	0	0	7	12	0	0	0	0	0	0	0	0	4	0	0	8	0
628	479	458	487	360	527	454	556	391	571	401	515	512	478	430	11738	9633	6541	8945	8899	8833	9926	8208	8822	7984	7775	8349	8522	8177	9183
8	0	0	0	2	0	0	0	0	0	0	5	0	0	0	258	364	250	274	291	218	251	224	267	348	270	318	221	300	339
3926	5099	3645	4118	3940	4541	4549	5335	6047	3757	4381	5820	3125	4981	5480	20	73	77	62	65	61	52	34	19	23	30	76	43	52	23
278	261	267	249	232	245	267	396	312	265	199	192	281	229	249	4802	6153	5239	5742	4821	5400	5742	5136	4870	5426	4746	6586	5294	5316	5714
86	31	9	64	48	85	14	82	31	27	7	36	40	34	26	218	288	165	180	159	204	179	153	173	197	249	218	254	181	239
5042	5089	4897	4741	5366	5807	5129	6915	5990	5855	5353	5039	5332	5811	5307	14270	10926	9673	13097	19027	12961	10707	10194	17458	10852	10035	10774	11163	12585	12106
105	298	239	209	149	146	207	207	218	199	288	187	195	166	253	1237	1629	1227	1384	1544	1215	1147	1567	1546	1138	1115	1461	1226	1547	1224
9687	9254	7202	11685	9820	8824	7693	9477	8287	8705	8336	8231	7868	8362	9392	6392	6596	5991	6895	6150	5860	6774	6479	6439	6390	6265	6904	6114	6304	6769
1400	1094	772	948	1163	1324	923	1282	966	1217	1095	1058	1260	1108	934	6524	7388	7123	6456	6775	5812	6551	6231	5975	6489	6470	6665	6255	6335	6859
5013	5101	4716	5157	4894	5205	5152	6485	5799	5570	5667	5296	5304	5438	5479	21587	17297	16816	13974	19536	13367	18690	14613	26337	21229	18901	20144	11014	12999	13420
6518	6898	6098	7496	6812	6838	6376	7885	5888	7127	6438	6362	5948	5207	6369	0	0	0	0	0	0	0	0	0	0	0	0	0	0	0
38323	32727	33402	26477	20356	19935	19935	43455	20840	23073	28090	24311	26502	32680	20060	72	71	68	70	107	79	108	81	87	69	71	93	108	63	124
0	0	0	0	0	0	0	0	0	0	0	0	0	0	0	59	67	37	35	53	41	69	43	55	68	49	65	47	42	95
27	37	56	36	35	39	87	83	6	32	55	49	57	43	36	4	0	0	6	0	12	3	5	5	18	10	0	2	3	0
13	28	20	34	19	33	13	36	48	16	26	18	30	9	18	1752	2054	2439	1637	1744	1460	1037	1553	1136	2005	1758	1688	1478	1630	1377
0	0	0	0	0	0	0	0	0	0	0	0	0	0	0	40449	54429	50036	47358	44566	42339	44615	46231	41042	46354	45516	51753	44917	50770	46005
3882	2846	1367	2340	1843	1830	1961	2179	1161	2363	1707	2298	1662	1162	1423	0	13	0	11	4	13	0	12	18	4	0	7	4	0	0
44656	36246	33201	38299	45643	46326	37538	52996	36451	45273	40293	40159	44613	38401	36299	2176	1668	2118	1522	1865	1774	2426	1960	2648	2143	2242	2234	3159	2774	2705
10	6	4	8	12	7	13	19	6	4	0	0	6	9	8	0	0	0	0	0	0	0	0	0	0	0	0	0	0	0
2038	2882	3585	2528	2115	1972	3075	4088	2489	2471	3402	2434	2843	3088	2892	15	18	9	12	14	19	16	14	21	16	20	19	10	13	20
4	4	0	0	0	0	0	0	0	0	0	2	1	0	0	0	0	0	0	0	0	0	0	0	0	0	0	0	0	0
0	0	0	0	0	0	0	0	0	0	0	0	0	0	0	0	0	0	0	0	0	0	0	0	0	0	0	0	0	0
0	0	0	0	0	0	0	0	0	0	0	0	0	0	0	363	313	206	285	0	282	253	269	300	244	284	291	278	0	329
0	0	0	0	0	0	0	0	0	0	0	0	0	0	0	0	0	0	0	0	0	0	0	0	0	0	0	0	0	0
256	312	318	288	256	288	314	424	400	278	347	184	188	314	304	67	59	55	94	35	84	55	48	65	27	61	42	66	73	84
279	204	241	169	163	157	221	241	250	260	203	229	202	195	146	9914	10237	10011	9981	8619	8389	8956	8655	8339	10525	9362	11154	8664	8646	9345
21	13	19	11	25	14	32	34	10	14	29	8	21	17	46	0	0	0	0	0	0	0	0	0	0	0	0	0	0	0
10420	9141	8067	9740	10205	9534	9560	11898	9084	9148	8906	9360	8643	8496	9519	0	0	0	0	0	0	0	0	0	0	0	0	0	0	0
0	0	0	0	0	0	0	0	0	0	0	0	0	0	0	0	0	0	0	0	0	0	0	0	0	0	0	0	0	0
0	0	0	0	0	0	0	0	0	0	0	0	0	0	0	0	0	0	0	0	0	0	0	0	0	0	0	0	0	0
0	0	0	0	0	0	0	0	0	0	0	0	0	0	0	1397	2081	1773	1496	1349	1051	1146	1476	464	1210	1126	1759	1141	1381	961
0	0	0	0	0	0	0	0	0	0	0	0	0	0	0	8433	8999	6878	8311	9027	7635	9395	8376	8720	7857	7323	8291	7660	8326	9041
574	665	349	340	235	224	286	222	583	158	99	243	139	199	239	1894	1785	1831	1871	1440	1739	2080	1688	1844	1655	1632	1673	1524	1606	1922
1995	2104	1039	2231	2472	2325	839	1694	715	1118	736	1155	812	606	845	153	192	131	223	109	109	96	152	106	126	198	181	123	164	162
8881	8261	9025	8717	8089	8170	7831	10489	11059	8762	8412	8287	7246	9172	8790	0	0	0	0	0	0	0	0	0	0	0	0	0	0	0
1456	1304	1057	1326	1335	1599	1520	1859	1408	1433	1369	1384	1243	1223	1506	0	0	0	0	0	0	0	0	0	0	0	0	0	0	0
108	129	129	93	179	211	192	250	84	195	103	188	123	58	101	0	0	0	0	0	0	0	0	0	2	0	0	0	0	0
0	0	0	0	0	0	0	0	0	0	0	0	0	0	0	210	275	273	285	222	246	270	261	179	266	189	236	209	136	287
0	0	0	0	0	0	0	0	0	0	0	0	6	0	0	0	0	0	0	0	0	0	0	0	0	0	0	0	0	0
0	0	0	0	2	0	0	0	0	0	0	2	0	0	0	6533	6891	7039	7574	8038	6213	5568	5515	6565	7797	7395	7972	6701	6494	7212
0	0	0	0	0	0	0	0	0	0	0	0	0	0	0	0	0	0	0	0	0	0	0	0	0	0	0	0	0	0
0	0	0	0	0	0	0	0	0	0	0	0	0	0	0	11231	10556	8794	10553	10052	10122	10941	9955	10198	11795	9353	11473	11701	10567	12466
3481	3966	3032	4489	5341	5355	2167	5617	2006	4019	3725	3791	3908	3150	4127	7875	7873	6871	8122	6822	8322	7351	7251	6307	9426	8404	8641	9007	7356	8575
0	0	0	0	0	0	0	0	0	0	0	0	0	0	0	3866	4277	3808	4269	3806	4130	4279	4465	3590	4138	3425	4905	4054	3502	4109
9133	9654	10910	10258	8627	8940	11669	13238	12354	10413	11290	10243	8494	8712	11106	213	319	324	159	236	240	274	287	167	144	207	298	110	137	166
6458	8962	8484	7674	7748	8306	10850	11426	7701	10345	9872	9479	7151	7946	10290	0	0	0	0	0	0	0	0	0	0	0	0	0	0	0
3775	4529	4089	3876	4693	4903	4560	5545	4953	5048	4585	4469	3813	4516	4535	253	271	350	326	352	297	273	257	338	226	262	204	207	321	252
225	241	84	289	271	312	113	291	190	207	184	166	131	124	149	1459	1881	1739	1378	1221	1374	1491	1346	1215	1639	1503	1699	1387	1666	1544
0	0	0	0	0	0	0	0	0	0	0	0	0	0	0	881	1227	1260	1084	1241	995	943	1001	1028	872	824	1171	911	1069	977
398	404	254	646	408	642	306	457	350	400	338	227	304	254	251	1273	1479	1213	1473	1512	1291	1515	1219	1110	1360	1123	1446	1217	1323	1435
2275	1890	1509	2118	2214	2090	2065	2800	2084	2063	1853	2185	1970	1897	2074	1873	2098	1680	1951	1735	1924	1780	1839	1680	1765	1234	1880	1335	1409	1428
1070	734	602	794	933	965	608	1116	718	691	726	696	730	791	651	1082	771	609	948	881	872	1154	1135	1274	1188	808	878	1092	1095	1154
1293	1124	1251	1322	1338	1301	1060	1690	1417	1243	1266	1278	1191	1173	1127	1437	1360	1233	1203	1380	1297	1360	1233	1252	1306	1426	1298	1324	1261	1577
2275	2286	2021	1877	2140	2321	2073	2919	1516	2089	1851	1968	1912	1973	1866	0	0	0	0	0	0	0	0	0	0	0	0	0	0	0
443	747	923	947	487	510	689	985	1091	803	920	684	585	601	661	629	322	357	402	263	439	459	501	518	493	416	533	620	750	461
1009	942	944	800	896	877	1034	1047	955	1082	763	990	891	859	1190	5601	6570	7297	6358	5056	5644	5642	5968	4735	6291	5451	6739	6156	5978	7035
0	0	0	0	0	0	0	0	0	0	0	0	0	0	0	1	2	7	5	5	8	3	4	3	9	26	3	14	7	2
185	156	116	110	197	280	209	419	88	244	167	240	322	225	487	6	4	8	11	7	13	17	15	7	35	44	22	23	7	19
5684	6550	4909	5228	5704	6417	6779	7295	5100	6822	5874	5776	5990	5108	5437	9055	10738	11213	10905	8828	10412	8511	9742	8465	11461	10697	10998	16402	19094	9849
4	0	1	0	7	0	0	0	0	0	0	3	0	0	0	0	0	0	0	0	0	0	0	0	0	0	0	0	0	0
0	0	2	0	9	14	0	0	0	0	0	0	0	0	0	1339	1587	1049	1373	1235	1277	1439	1446	1340	1530	1279	1421	1281	1292	1576
7188	7103	6752	6893	12072	11946	11904	13632	5724	12123	10043	9016	14692	11723	12726	855	953	700	629	884	625	706	509	654	640	571	761	612	696	560
0	0	0	0	0	0	0	0	0	0	0	0	0	0	0	29488	41978	16442	37163	38221	36370	54421	36537	48920	40837	37877	41394	22671	27107	26111
1003	1139	1294	1475	1425	1439	1294	1710	1554	1290	1552	1241	1314	1084	1553	26	27	46	27	27	29	7	28	2	51	33	17	12	14	3
822	1160	485	1150	826	912	1402	1297	565	703	808	797	593	373	1066	394	609	527	399	405	555	411	521	309	574	496	586	515	431	591
29032	32199	52168	28284	47756	46927	38348	50475	11460	36319	54711	30409	43480	15032	23482	650	880	587	575	659	594	572	487	669	615	629	655	510	657	783
31	8	9	41	13	10	45	19	0	20	10	20	9	7	35	3171	3702	4178	3804	2942	3460	3037	3580	2755	3644	3599	3989	3264	3039	3009
676	517	557	513	688	656	880	812	398	671	675	768	565	439	706	7375	9359	5658	8158	5108	7747	7763	5440	9482	7595	7450	7202	5128	5819	5476
1445	940	1236	1308	918	844	829	1107	833	1005	776	756	810	566	716	0	0	0	0	0	0	0	0	0	0	0	0	0	0	0
2763	2700	2013	2333	3276	3198	2838	3391	1986	2890	2602	2861	2266	2488	2418	0	0	0	0	0	0	0	0	0	0	0	0	0	0	0
366	925	1063	514	2648	2639	1071	1739	224	2020	3130	1156	2230	451	1056	2430	2331	1807	2389	2027	2344	2630	1965	2224	2125	2007	2378	2456	2121	2654
0	0	0	0	0	0	0	0	0	0	0	0	0	2	0	0	0	0	0	0	0	0	0	0	0	0	0	0	0	0
0	0	0	0	0	0	0	0	0	0	0	0	0	0	0	27779	23071	17718	22639	24344	20896	21915	17217	25719	19220	16381	16046	17748	20330	21538
1591	2014	1712	1896	2031	1979	2248	2407	2333	2512	2320	2235	1902	2178	2361	5862	5150	3603	4691	4045	4440	4498	4114	3996	4028	3593	3582	4327	4069	5406
5	0	13	2	11	12	4	9	0	15	0	11	11	4	5	2795	3379	2724	3426	2957	3142	2863	2374	2741	3428	3391	4805	3205	2885	3609
26569	21228	26446	27441	20624	19898	18588	24836	23766	20555	19740	18798	19844	22366	20579	701	851	925	724	650	742	598	724	564	729	620	782	628	683	690
6092	8371	8458	7118	6360	6383	7791	8833	8600	6748	7368	7222	6177	6184	7312	639	594	566	494	525	400	556	523	609	450	549	519	454	457	542
5451	4547	4779	2680	5215	4915	7615	5147	4602	5345	6289	5898	5913	2121	5532	993	819	661	1042	918	964	927	727	783	1014	789	751	972	801	1106
782	900	600	641	871	954	1001	895	779	800	627	842	674	529	574	0	0	0	0	0	0	0	0	0	0	0	0	0	0	0
1024	617	787	714	487	579	523	715	1058	543	680	607	481	674	616	701	482	433	498	442	403	624	452	828	479	390	521	691	561	656
81	253	169	130	199	284	260	195	130	292	140	299	148	119	166	152	157	97	133	103	118	133	105	119	136	106	73	106	147	179
13	31	47	24	22	0	25	57	66	46	46	35	28	19	45	0	0	0	0	0	0	0	0	0	0	0	0	0	0	0
771	568	400	478	549	642	466	999	972	614	539	517	548	601	658	49	53	101	72	23	57	43	50	42	78	39	57	59	53	64
197	147	156	98	95	137	140	173	125	138	101	121	136	82	157	3348	4126	3872	3875	3430	3367	3753	3620	2996	3536	3406	4048	3664	3414	3254
0	0	0	0	0	0	0	0	0	0	0	0	0	0	0	101	161	126	118	87	101	140	122	112	133	130	110	111	97	168
50	26	41	34	70	60	68	99	22	58	54	42	80	47	41	11	5	0	0	2	5	0	3	0	2	0	5	0	5	0
1752	2169	1228	1851	2073	2256	2230	3054	1547	2317	2242	1933	1918	1446	1946	0	0	0	0	0	0	0	0	0	0	0	0	0	0	0
162	93	143	61	121	136	155	159	214	111	110	203	117	91	116	0	0	2	2	0	0	0	2	0	4	0	0	4	2	4
0	0	0	0	0	0	0	0	5	0	0	0	0	0	0	0	0	0	0	0	0	0	0	0	0	0	0	0	0	0
377	889	1067	632	522	363	923	752	957	697	944	748	448	572	919	0	0	0	0	0	0	0	0	0	0	0	0	0	0	0
0	0	20	4	14	17	5	6	0	2	2	11	7	4	16	1	0	0	1	0	0	0	0	2	0	3	1	1	0	1
0	0	0	0	0	0	0	0	0	0	0	0	0	0	0	1927	2275	1759	2207	1544	2052	2275	1963	1805	1896	1782	1970	2003	1856	2249
8651	8391	8403	9558	8550	9441	7539	11203	7392	7916	8351	7522	7577	8004	7715	198	257	290	299	381	237	204	226	222	269	199	204	170	257	214
0	0	0	0	0	0	0	0	0	0	0	0	0	0	0	2426	2465	2067	2369	2059	2428	2180	2454	2108	2541	2320	2536	2416	2236	2578
0	0	1	1	0	0	0	0	0	0	0	0	0	0	0	1151	1398	962	1302	1398	1170	1308	1096	1082	1176	980	1041	984	1088	1172
2687	3164	3421	1903	3771	4099	3328	4242	2762	4112	4141	3716	3366	2352	3688	1285	1427	1291	1525	1319	1455	1386	1403	1116	1350	1263	1513	1250	1331	1435
521	239	148	201	208	256	172	184	163	196	116	235	88	184	91	10481	9493	8699	9500	9268	9238	9168	9154	9112	10319	8398	10008	9949	10106	10533
1927	2077	1524	1775	1931	2263	2165	2665	1757	2221	1697	2032	1873	1842	2033	1062	1232	1190	1278	1814	1081	1094	1151	789	1209	885	1014	1030	1131	1198
929	767	1021	961	750	942	897	1141	1035	815	755	918	890	835	828	104	95	578	43	41	37	62	88	53	296	208	270	54	63	61
955	1123	975	1000	1296	1347	1231	1545	1196	1182	1131	1191	1021	1257	1266	1227	1696	1319	1510	988	1438	1453	1284	1292	1552	1230	1277	1323	1210	1405
7467	9012	9636	9106	8473	8884	9647	11201	9396	9249	9564	9018	7889	8424	9237	32	82	33	49	16	33	30	40	31	40	26	26	36	36	27
1703	923	593	696	726	898	605	564	538	766	438	727	369	496	302	88	146	135	133	110	115	128	150	138	155	137	185	128	155	126
315	245	144	229	64	104	154	158	107	272	218	307	91	66	89	465	622	473	625	469	560	531	444	473	596	481	591	622	601	654
670	1122	1138	704	1084	1148	1159	1398	906	1303	1448	1178	981	676	1185	24894	26263	25221	25270	22279	25499	25058	24426	23696	30078	24885	30245	27111	25989	33084
6	12	1	14	42	13	12	9	4	11	6	3	6	4	0	3928	3982	3373	3860	4032	3639	3803	3553	3631	3902	3199	4320	3943	3617	4019
0	0	0	0	0	0	0	0	0	0	0	0	0	0	0	62	53	33	59	44	59	27	62	20	57	29	81	37	36	75
630	577	698	652	507	725	878	864	775	882	820	900	790	689	715	0	0	0	0	0	0	0	0	0	0	0	0	0	0	0
30865	30071	22992	26308	29953	33604	40118	42697	29147	39483	34679	32794	41132	26009	42936	1287	1770	2063	1453	800	1449	1015	1695	584	1476	1132	1884	1656	1360	630
4071	4763	3730	3758	3574	4028	4355	5425	4405	4310	4094	4437	3634	4675	4074	14709	19036	17031	16791	14494	14839	18227	16420	13260	17075	16716	18733	17132	14074	18276
10	20	28	66	40	32	39	45	14	35	28	26	16	37	21	0	0	0	0	0	0	0	0	0	0	0	0	0	0	0
0	0	0	0	0	0	0	0	0	0	0	0	0	0	0	2254	2193	2276	2181	2120	2103	2489	2071	2033	2291	2120	2584	2087	2138	2261
1553	2059	964	2017	2159	2494	1856	2604	697	2120	1755	1595	1481	853	1281	0	0	0	0	0	0	0	0	0	0	0	0	0	0	0
13193	17750	12483	14258	16103	16858	17120	20236	15963	16978	15649	15775	12561	14762	16879	653	556	566	525	658	601	694	779	761	702	733	640	781	805	865
0	0	0	0	0	0	0	0	0	0	0	0	0	0	0	4	0	0	0	0	0	0	0	0	0	0	4	0	0	4
2181	2211	1800	2098	1651	1769	1945	2304	2131	2153	2076	2104	1659	1668	1942	0	0	0	0	0	0	0	0	0	0	0	0	0	0	0
0	0	0	0	0	0	0	0	0	0	0	0	0	0	0	0	0	0	0	0	0	0	0	0	0	0	0	0	0	0
260	232	246	229	141	176	241	359	245	330	269	315	232	297	251	0	0	0	0	0	0	0	0	0	0	0	0	0	0	0
8	4	0	0	8	4	0	12	0	0	0	0	4	0	0	0	0	0	0	0	0	0	0	0	0	0	0	0	0	0
0	0	0	0	0	0	0	0	0	0	0	0	0	0	0	2668	3323	3002	3203	3054	2897	3183	3305	2947	2852	2471	3838	2753	3080	2729
0	0	0	0	0	0	0	0	0	0	0	0	0	0	0	1274	1556	1320	1371	1301	1329	1364	1347	927	1419	1167	1461	1345	1322	1246
0	0	0	0	0	0	0	0	0	0	0	0	0	0	0	0	0	4	4	0	0	0	0	0	4	0	0	0	0	0
0	0	0	0	0	0	0	0	0	0	0	0	0	0	0	5634	6262	5687	6012	5203	5877	6260	6052	5016	6441	5667	6027	5144	5587	5884
2592	2553	1789	2372	3039	3194	2398	3540	2749	2734	2523	2361	2485	2761	2451	0	0	0	0	0	0	0	0	0	0	0	0	0	0	0
1294	1988	1539	1808	1838	2030	1694	2366	1561	1580	1829	1624	1261	1137	1693	4	16	9	9	14	8	21	24	12	4	10	19	25	43	7
8	12	4	0	0	0	0	36	4	0	4	0	9	15	12	0	0	0	0	0	0	0	0	0	0	0	0	0	0	0
4252	4873	3905	4604	4301	4676	5207	5929	4462	4716	4423	4619	3877	3480	4692	40	97	70	84	71	51	63	96	48	59	41	64	81	59	69
0	0	0	0	0	0	0	0	0	0	0	0	0	0	0	100	61	47	41	46	87	73	61	80	57	48	81	96	69	63
194	200	129	139	156	85	214	233	169	196	241	180	474	248	206	0	0	0	0	0	0	0	0	0	0	0	0	0	0	0
0	0	0	0	0	0	0	0	0	0	0	0	0	0	0	1081	1713	1199	1026	1124	1138	1293	1041	791	1023	1113	1258	1038	1300	1111
51	54	57	53	45	55	58	108	57	59	41	74	44	53	94	211	304	216	234	260	259	265	254	124	232	179	381	281	351	302
105	73	98	93	73	105	105	111	81	110	104	95	99	73	101	11907	12205	12497	12307	11821	11740	12036	11716	10462	12601	11770	14065	12176	11985	12203
0	0	0	0	0	0	0	0	0	0	0	0	0	0	0	5634	5015	6434	6125	7028	5914	5759	5098	6329	6459	6343	6457	6299	6435	6693
2704	2022	1663	1957	2963	2278	2016	2869	2576	2789	2672	2515	2762	2175	2180	15314	15949	14480	16022	14073	15604	12350	13841	10397	14099	12569	15252	14666	12392	14554
153	104	150	179	216	213	227	300	196	184	164	209	147	238	174	5260	6077	4247	5630	5316	5219	5806	4762	5190	4859	4601	5104	5074	4893	5620
11248	11565	11894	12460	12325	12180	12921	16204	11560	13293	13049	11064	11952	12056	14392	320	147	618	22	16	42	11	104	12	153	137	4	77	112	20
7486	7418	6338	7774	6445	6386	7928	8451	7164	7363	7147	6031	7979	10803	8099	0	0	0	0	0	0	0	0	0	0	0	0	0	0	0
10291	13538	11186	12787	12459	14021	14399	16592	13184	13844	12972	12454	9781	10986	14074	185	139	139	146	115	124	168	125	148	149	111	101	163	115	165
5874	4709	6227	5214	5643	5499	4716	6701	6332	5033	5410	5368	5070	5539	5188	27	57	25	26	36	32	30	71	17	41	52	68	58	35	43
0	0	0	0	0	8	0	0	0	0	0	0	0	0	0	4210	3966	3448	3916	3976	3729	3514	3715	3298	4142	3631	4289	4087	4071	4108
0	0	0	0	0	0	0	0	0	0	0	0	0	0	0	1324	1544	1259	1473	1162	1276	1299	1191	1403	1196	1275	1273	1160	1294	1189
661	437	422	440	451	530	474	604	518	554	503	489	573	505	436	0	0	0	0	0	0	0	0	0	0	0	0	0	0	0
0	5	45	8	8	8	10	23	0	12	9	6	0	6	0	9839	9849	8926	9487	10180	9162	9788	9697	9109	9518	8095	10434	9350	9182	10361
3258	3740	3770	3741	3432	3747	3750	4706	3900	3644	4084	3672	3175	3442	4118	3907	4044	3688	3974	3431	3919	3441	3754	2783	4037	3360	3867	3973	3589	3499
1265	1105	1027	1027	1309	1293	890	1457	830	1216	1159	1150	1119	1078	971	2680	3873	3481	2987	3173	2967	3248	2961	2781	3404	3221	3262	2882	3795	2932
0	0	0	0	0	0	0	0	0	0	0	0	0	0	0	4767	6162	7210	6034	4810	5406	4899	5589	4401	6072	5119	6709	4519	4680	4814
7573	8419	6952	7807	6388	7700	7862	10528	7937	8503	7815	7762	6817	7397	7728	2666	2345	1585	2593	2361	2554	2424	2105	2396	2674	2190	2886	2865	2360	3141
2538	3261	2782	3010	3328	3298	3275	3771	2675	3486	2965	3183	2753	2740	3360	0	0	0	0	0	0	0	0	0	0	0	0	0	0	0
4205	3078	3085	3044	3898	3793	3324	4639	3339	3976	3496	3250	4014	3171	3228	198	166	118	160	269	173	192	257	198	230	120	216	196	212	190
4183	5119	3329	3971	5616	5450	5183	5584	3228	4706	4387	4986	3767	3117	3799	2180	2193	1782	2095	1949	2202	2290	2005	2109	2024	1787	2268	2009	2107	2474
1188	1995	2132	2007	1678	1711	2108	2531	2440	2059	2219	1705	1658	1889	2251	424	604	633	510	343	529	529	817	339	518	400	712	465	407	341
0	0	0	0	0	0	0	0	0	0	0	0	2	0	0	2824	2579	2691	2747	2649	2514	2762	2348	2470	2886	2448	3012	2575	2476	3004
256	190	174	140	316	321	172	227	324	239	196	210	239	264	148	168	230	232	195	156	251	187	191	115	150	199	191	135	211	164
1521	1921	2108	2143	1531	1997	2248	2677	2662	2084	2159	2074	1643	1733	2145	19781	16754	12165	15692	18050	16717	16399	15579	14187	17454	15751	19704	16327	12961	19990
338	557	258	359	542	636	470	546	393	769	516	519	314	259	269	0	0	0	0	0	0	0	4	0	0	0	0	0	0	8
3060	2801	3061	2766	2510	2893	3005	3922	3686	3034	3188	3024	2893	2880	3182	0	0	0	0	1	0	0	0	0	0	0	0	0	0	0
227	300	147	160	275	228	233	219	109	213	218	227	187	132	157	1810	2114	2088	2044	1977	1808	1880	1499	1917	1832	1811	1922	1585	1821	1918
10174	22274	27674	21742	15225	18790	24729	27102	26512	19688	25199	20236	14431	16744	25201	10967	13255	12687	13382	10625	12091	12956	12170	10594	13816	11506	15861	12270	12330	14599
0	0	0	4	4	0	18	70	0	44	0	0	0	0	0	1338	1806	1471	1391	1311	1142	1509	1312	1190	1598	1489	1351	1336	1679	1459
0	0	0	0	0	0	0	0	0	0	0	0	0	0	0	0	0	0	0	0	0	0	0	0	0	0	0	0	0	0
1672	1669	1910	1943	1881	1813	1365	2007	1644	1520	1554	1494	1625	1440	1290	0	0	0	0	0	0	0	0	0	0	0	0	0	0	0
9601	11783	10831	13095	14201	14721	14847	17450	13378	13531	13896	12352	12533	14896	15634	2	0	0	0	0	3	0	0	0	0	0	0	0	0	0
1340	1406	1192	1393	1791	1693	1336	1744	1200	1480	1500	1231	1572	1268	1252	4701	4953	5315	5632	5167	5724	4753	5091	4249	4985	4235	4696	4884	4522	5567
0	0	0	0	0	0	0	0	0	0	0	0	0	0	0	3018	3752	3747	3521	3008	3401	3161	3509	2256	3952	3223	4369	3440	3189	3198
0	0	0	0	0	0	0	0	0	0	0	0	0	0	0	41	72	112	48	32	27	13	177	10	68	95	10	30	16	55
0	0	0	0	0	0	0	0	0	0	0	0	0	0	0	1307	1817	1673	1690	1663	1596	1527	1722	1409	1447	1176	2053	1390	1220	1525
4052	4056	2504	2543	3185	3563	3668	4331	3617	4101	3484	4086	2606	2829	3301	3679	4588	4101	4537	3686	4065	3321	4035	3246	4226	3877	4282	3862	3781	4011
3693	3880	3211	2817	4463	4655	4588	5964	3306	5498	4357	5130	3925	4275	4827	0	0	0	0	0	0	0	0	0	0	0	0	0	0	0
68	211	16	312	241	261	76	139	70	115	34	68	96	90	158	9500	11554	10075	10321	10675	9905	10473	10359	9610	9971	8633	11335	10176	10237	10755
1838	1761	1059	1423	2083	2259	1683	2402	1897	1895	1685	1844	1640	1766	1512	2435	2852	2823	3060	2331	2981	3073	2613	2945	4005	3056	3300	2657	3185	3155
3955	4343	4125	4246	4312	4382	3925	5148	3398	4312	3862	3998	3678	3143	4008	1113	1153	1186	1200	1125	1167	1389	1279	1203	1860	1825	1917	1175	1389	1419
0	0	0	0	0	0	0	0	0	0	0	0	0	0	0	0	0	0	0	0	0	0	0	0	0	0	0	0	0	0
10547	9142	9572	10100	9453	10594	10212	12631	12581	10316	9463	10003	9188	10928	10842	0	0	0	0	0	0	6	0	0	0	0	0	0	0	0
2219	2645	2260	1559	2901	3161	2504	3282	1313	3196	3142	2235	3243	1598	1722	0	0	0	0	0	0	0	0	0	0	0	0	0	0	0
1414	1476	925	1389	1366	1370	1972	2250	1264	2342	1576	1955	1364	1075	1504	10537	10129	7708	9272	9807	9945	9841	9026	9143	10814	9095	10511	10586	8924	12408
0	0	0	0	0	0	0	0	0	0	0	0	0	0	0	1969	2241	2038	2213	2259	2001	2021	2152	2032	2007	1918	2297	1869	2239	2186
7	9	7	24	0	4	8	3	17	6	20	14	22	18	4	351	467	408	376	449	322	337	403	318	352	418	446	423	486	430
0	0	0	0	0	0	0	0	0	0	0	0	0	0	0	0	0	0	0	0	0	0	0	0	0	0	0	0	0	0
8008	10597	10390	9541	7987	8518	11121	12199	11225	9769	11192	10121	7294	8226	10945	0	0	5	0	0	5	0	0	0	0	0	0	3	0	0
4218	3096	3631	3481	3715	3724	3487	4198	4522	3658	3925	3337	3478	3475	3583	4208	5343	5359	5079	4731	4620	4374	4532	3692	4327	3768	5688	4125	4392	3861
369	275	206	256	325	375	338	461	191	363	279	406	293	275	269	0	0	2	0	2	0	0	0	0	2	3	0	1	0	0
0	0	0	0	0	0	0	0	0	0	0	0	0	0	0	753	1055	1691	895	1030	670	1044	619	361	837	843	555	428	453	3289
0	0	0	0	0	0	0	0	0	0	0	0	0	0	0	0	0	0	0	0	0	0	0	0	0	0	0	0	0	0
5361	4728	3080	4650	6017	5818	4469	6170	3626	4698	3810	4343	4589	4042	3891	0	0	0	0	0	0	0	0	0	0	0	0	0	0	0
0	0	0	0	0	0	1	0	0	0	0	0	0	0	0	11392	11584	6241	12531	12490	12288	10588	9275	9946	8341	7453	9506	8678	8461	12804
1485	1675	1513	403	978	1246	1521	758	358	1590	443	697	1744	336	995	1421	752	613	816	2226	824	1794	1479	2751	1730	1821	1732	1651	1782	2541
0	0	0	0	0	0	0	0	0	0	0	0	0	0	0	8291	10508	11250	9241	8701	8150	8693	8897	7342	9229	8681	10292	9419	9593	8698
0	0	0	0	0	0	0	0	0	0	0	0	0	0	0	1365	1908	1726	1654	1448	1607	1414	1977	855	1890	1645	2410	1944	2263	1677
0	0	0	0	0	0	0	0	0	5	0	0	0	0	12	558	366	635	438	501	503	517	552	510	509	505	447	694	830	692
5035	5665	6637	6676	6910	7598	5328	5898	7045	5692	6156	5862	4492	6800	6626	11964	13343	11865	11955	11292	11375	10850	10950	10593	11388	11327	12535	10619	11762	10556
5687	2934	5837	3477	2725	2767	3241	4387	3716	3138	3970	3750	4018	3675	3146	3098	3441	2865	3014	2667	2332	2862	2625	2622	2780	2655	3303	2654	3041	2897
8462	8227	6722	7830	8249	8864	7158	9439	6043	7587	6882	6480	6876	7185	6237	3064	3857	3529	3868	3124	3525	3362	3522	3062	3711	3009	4009	3104	3203	3767
1699	1211	795	1364	1339	1758	1774	2073	1549	1859	1305	1934	1571	1188	1560	2416	1924	2211	2048	1677	1673	2216	1905	1970	2386	1857	2537	2270	2127	2355
257	267	382	299	282	290	185	417	299	314	296	252	334	336	314	8	22	12	8	20	2	19	16	5	5	2	14	12	12	13
10822	11063	9722	11890	13128	12664	10006	14299	10810	11690	10064	9847	10048	10489	11300	0	0	0	0	0	0	4	0	0	0	0	0	0	0	0
2653	2187	2039	2466	2781	2738	2466	3034	2407	2720	2713	2423	2562	2600	2267	7648	7470	5703	6171	6214	5994	5487	5843	6163	8213	7784	7021	6281	7277	6739
1783	2260	1735	1558	2323	2756	1999	3119	2325	2556	2291	2329	2196	2011	2033	0	0	0	0	0	0	0	0	0	0	0	0	0	0	0
2605	2165	2328	2628	2151	2163	2827	2793	2553	2154	1998	2540	2112	2450	3534	6484	7811	7219	6709	6842	6316	6995	6436	6221	6991	6801	6900	6583	7629	7491
70	64	29	64	59	61	18	44	110	8	45	50	34	41	78	0	0	0	0	0	0	0	0	0	0	0	0	0	0	0
0	3	0	0	0	0	0	0	0	0	0	0	0	0	0	42	71	52	47	35	36	104	60	77	110	56	78	96	106	73
0	0	0	0	0	0	0	0	0	0	0	0	0	0	0	0	0	0	0	0	0	0	0	0	0	0	0	0	0	0
10186	7919	7926	7945	8802	8664	7530	10424	8462	8538	8362	8286	9761	8672	8071	116	172	343	126	98	177	201	183	207	324	318	368	98	72	156
0	0	0	0	0	0	0	0	0	0	0	0	0	0	0	8	0	9	0	0	0	0	11	0	27	0	0	31	35	0
8	16	2	5	24	39	34	66	60	50	34	49	72	26	40	104	137	127	164	137	188	170	138	136	163	196	144	236	294	288
0	0	0	0	0	0	0	0	0	0	0	0	0	0	0	0	0	0	0	0	0	0	0	0	0	0	0	0	0	0
693	918	573	742	1087	1029	1130	1197	866	973	1077	1040	702	995	845	116	189	142	191	162	205	300	202	140	254	231	220	303	368	299
180	197	167	83	180	200	196	237	167	238	231	213	209	228	251	4	6	7	0	0	4	0	0	0	0	0	6	4	0	0
222	371	381	205	256	286	363	518	307	371	391	313	232	281	528	22	36	31	36	25	46	62	25	50	28	21	60	40	66	28
0	0	0	0	0	0	0	0	0	0	0	0	0	0	0	2	0	8	8	4	0	7	8	0	4	0	0	2	2	4
282	376	380	102	235	234	302	336	224	331	345	276	284	336	351	0	0	0	0	4	0	0	0	0	4	0	0	0	0	0
0	0	0	0	0	0	0	0	0	0	0	4	0	0	0	0	0	0	0	0	0	0	0	0	0	0	0	0	0	0
0	0	0	0	0	0	0	0	0	0	0	0	0	5	0	267	297	302	207	223	273	306	314	227	391	347	385	265	294	350
22	92	25	28	54	55	30	36	13	79	44	16	44	43	35	0	9	0	4	0	0	0	0	12	0	0	0	4	0	0
0	3	0	0	0	9	6	0	0	12	4	0	0	0	9	0	0	0	0	0	0	0	0	0	0	0	0	0	0	0
0	0	0	0	0	1	0	0	0	0	0	0	0	0	4	3	0	0	0	0	5	0	4	0	0	0	6	0	0	6
0	0	0	0	0	0	0	0	0	0	0	0	0	0	0	0	0	0	0	0	0	0	0	0	0	0	0	0	0	0
889	689	799	486	573	711	1085	989	778	1057	934	1093	611	709	1152	70	78	49	42	50	71	78	75	65	91	54	94	81	75	83
0	0	0	0	0	0	9	0	0	0	0	0	4	9	9	1637	1836	1625	1823	1874	1807	1766	1603	1732	1704	1412	1910	1487	1606	1767
0	2	0	0	0	0	0	0	0	0	0	0	0	0	0	9	11	0	0	0	0	3	0	0	0	3	0	3	6	0
0	0	0	0	0	0	0	0	0	0	0	0	0	0	0	6	7	12	14	15	2	16	3	4	3	9	4	5	3	2
0	0	0	0	0	0	0	0	0	0	0	0	0	0	0	1619	2163	1966	1993	1600	1569	1605	1553	1532	1709	1872	1719	1761	1771	1700
1408	1280	1442	1118	1572	1598	1532	1977	1448	1685	1498	1585	1586	1536	1739	11	21	22	37	38	32	19	30	25	32	27	25	59	46	19
0	0	0	0	0	0	5	0	0	0	0	0	0	0	2	481	490	276	453	639	409	501	508	434	463	412	441	508	753	575
9	23	22	18	10	23	23	40	23	27	31	16	16	15	28	30	37	24	36	26	37	27	41	18	21	45	14	66	44	26
2689	2420	1961	2095	2758	2908	2376	3149	2024	2210	2172	2131	2509	2101	2198	314	379	209	367	443	445	356	312	356	318	246	257	501	591	397
49	35	12	24	21	9	37	41	24	16	49	12	15	53	39	11	80	98	92	25	28	70	102	96	226	207	167	89	73	140
124	120	122	47	111	134	90	84	103	93	105	112	98	313	120	44	46	26	30	24	48	18	26	30	37	18	34	15	40	38
26	34	9	6	9	3	40	29	4	40	18	12	19	53	21	197	338	114	243	228	196	330	258	311	244	211	353	142	210	426
333	342	201	238	246	206	243	324	393	274	260	314	297	961	370	29	143	105	124	45	137	142	142	255	321	314	165	127	178	166
29	120	31	18	297	329	123	189	18	285	381	99	324	24	151	375	321	433	307	452	316	753	550	517	463	538	487	729	809	693
22	16	38	27	13	20	45	33	33	40	40	24	17	36	15	1109	967	2739	1072	778	1042	993	908	1029	1143	1133	1040	964	1096	1150
20	33	76	16	109	68	50	100	24	107	66	29	56	92	46	385	286	353	0	255	272	324	262	296	0	296	0	219	210	420
56	239	44	17	781	643	198	440	9	679	655	237	613	36	310	390	268	329	303	281	215	379	254	365	425	294	235	280	265	262
325	430	599	375	265	278	491	725	657	354	398	507	534	680	492	112	40	124	70	52	34	60	61	72	134	63	54	82	72	64
978	1081	1136	911	967	1071	1161	1954	1332	1611	1381	1321	1587	1258	1633	254	236	201	160	230	195	301	177	229	283	255	239	292	318	341
273	356	400	0	230	356	421	458	310	464	514	406	309	374	323	487	398	427	398	406	432	636	479	398	545	515	520	553	602	715
552	419	455	377	252	289	418	325	363	449	287	479	374	315	362	42	32	145	20	62	30	68	37	86	114	90	57	73	80	84
63	40	20	20	51	90	65	66	36	28	25	121	78	81	146	0	0	0	0	0	0	0	0	0	0	0	0	0	0	0
237	267	309	299	267	164	208	201	140	176	243	189	200	217	236	0	0	0	0	0	0	0	0	0	0	0	0	0	0	0
589	703	1095	662	518	549	842	992	1093	881	924	861	980	708	831	1067	1034	729	1047	1250	985	942	768	918	995	908	816	860	900	1262
176	333	338	250	270	280	425	395	64	298	372	212	226	150	217	0	0	0	0	0	0	0	0	0	0	0	0	0	0	0
0	0	0	0	0	0	0	0	0	0	0	0	0	0	0	0	0	0	0	0	0	0	0	0	0	0	0	0	0	0
0	13	0	0	0	0	0	0	0	0	0	0	0	0	0	7021	6851	4415	6649	4557	6900	5170	4546	5239	4629	3756	4550	2490	2661	2617
1304	1224	1366	1366	1057	1103	1050	1266	1422	956	1024	1070	916	1040	881	0	0	0	0	0	0	0	0	0	0	0	0	0	0	0
0	0	0	0	0	0	0	0	0	0	0	0	0	0	0	845	934	825	768	938	584	712	546	712	509	520	641	675	637	729
0	0	0	0	0	0	0	0	0	0	0	0	0	0	0	1758	2009	1982	1728	1960	1539	1904	1669	1627	1895	1889	1959	1707	1956	1743
4069	4145	6086	5194	5019	5253	3011	4316	2810	2998	3858	2974	3104	2560	2243	0	0	0	0	0	0	0	0	0	0	0	0	0	0	0
0	0	0	0	0	0	0	0	0	0	0	0	0	0	0	0	0	0	0	0	0	0	0	0	0	0	0	0	0	0
1703	1387	1642	1713	842	1095	877	1368	1167	784	776	1000	747	962	711	0	0	0	0	0	0	0	0	0	0	0	0	0	0	0
3081	2583	2791	2499	3454	3270	3150	3881	2593	3598	3167	2894	3506	3073	3177	0	0	0	0	0	0	0	0	0	0	0	0	0	0	0
0	0	0	0	0	0	0	0	0	0	0	0	0	0	0	0	0	0	0	0	0	0	0	0	0	0	0	0	0	0
0	0	0	0	0	0	0	0	0	0	0	0	0	0	0	9	3	5	4	12	6	24	5	8	22	17	8	11	6	7
0	0	0	0	0	0	0	0	0	0	0	4	0	0	5	429	497	475	480	506	555	415	421	417	556	536	503	468	393	505
0	0	0	0	0	0	0	0	0	0	0	0	0	0	0	0	0	0	0	0	0	0	0	0	0	0	0	0	0	0
0	0	0	0	0	0	0	0	0	0	0	0	0	0	0	0	0	0	0	0	0	0	0	0	0	0	0	5	0	0
13	11	5	13	6	8	6	9	8	6	22	3	10	4	1	267	155	208	254	188	204	253	165	184	256	177	216	162	188	204
474	562	583	401	521	556	528	520	522	614	528	474	433	614	511	0	0	0	0	0	0	0	0	0	0	0	0	0	0	0
0	0	0	4	0	0	13	6	18	6	12	0	0	0	15	277	259	427	179	149	195	195	186	161	287	252	289	133	227	180
0	5	0	0	0	2	6	8	3	3	0	4	0	0	2	2748	2991	2553	3059	2719	2490	2745	2486	2447	2931	2529	2541	2458	2877	2836
180	167	182	149	57	181	196	277	317	141	159	188	193	184	211	0	0	0	0	0	0	0	0	0	0	0	0	0	0	0
0	0	0	0	0	0	0	0	0	0	0	0	0	0	0	0	0	0	0	0	0	0	0	0	0	0	0	0	0	0
267	460	274	186	259	333	270	249	217	349	174	237	153	88	190	639	576	551	721	489	608	552	604	643	619	545	620	669	632	556
1858	1433	1475	1576	1488	1276	1420	2099	1706	1573	1373	1322	1377	1429	1455	0	0	7	0	0	0	0	0	0	0	0	0	0	0	0
0	0	0	0	0	0	0	0	0	0	0	0	0	0	0	0	0	0	0	0	0	0	0	0	0	0	0	0	0	0
0	0	0	0	0	0	0	0	0	0	0	0	0	0	0	1210	1424	1240	1318	1038	1184	1234	1185	1217	1412	1047	1188	1401	1489	1352
652	603	460	592	700	715	489	1037	508	723	595	609	721	549	801	0	0	0	0	0	0	0	0	0	0	0	0	0	0	0
0	6	3	0	0	4	0	0	0	0	0	4	0	0	0	113	97	51	118	140	180	136	141	131	188	151	230	240	300	180
0	0	0	0	0	0	0	0	0	0	0	0	0	0	0	1158	1167	541	1316	2102	1261	1760	1333	1756	2069	2053	1689	2207	2566	1988
1546	1232	1031	860	1070	1239	1094	1387	1131	1315	1079	1195	1154	1268	1215	460	373	225	486	758	493	571	447	603	697	611	665	724	585	812
0	0	0	0	0	0	0	0	0	0	0	0	0	0	0	0	0	0	0	0	0	0	0	0	4	0	0	0	0	0
129	128	160	127	148	116	233	522	164	364	415	226	472	570	530	0	0	0	0	0	0	0	0	0	0	0	0	0	0	0
7429	2904	5323	3491	2616	2637	3436	5857	7109	4607	5622	4850	7903	14739	6403	0	9	0	9	9	0	5	0	0	12	4	9	7	0	0
467	148	373	213	146	93	223	490	467	298	396	313	531	1059	437	0	5	28	8	0	5	0	8	14	12	30	12	9	8	16
0	0	0	0	0	0	0	0	0	0	0	0	0	0	0	0	0	0	0	0	0	0	0	0	0	0	0	0	0	0
0	0	0	0	0	0	0	0	0	0	0	0	0	0	0	0	0	0	0	0	0	0	0	0	0	0	0	0	0	0
12	0	2	20	3	9	16	17	12	18	9	5	17	21	12	0	0	0	0	0	0	0	0	0	0	0	0	0	0	0
9	0	0	0	0	0	8	5	0	0	41	0	5	4	16	0	0	2	0	0	0	0	0	0	0	0	0	0	0	0
0	0	0	0	0	0	0	0	0	0	0	0	0	0	0	0	0	0	0	0	0	0	0	0	0	0	0	0	0	0
0	0	0	0	0	0	0	0	0	0	0	0	0	0	0	1886	2153	2674	2515	1754	2228	2017	2117	1791	2249	1889	2381	2347	1998	2124
12	0	0	0	0	0	0	0	0	12	0	0	0	0	0	0	0	0	0	0	0	0	0	0	0	0	0	0	0	0
0	0	0	0	0	0	0	0	0	0	0	0	0	0	0	0	0	0	0	0	0	0	0	0	0	0	0	0	0	0
0	0	0	0	0	0	0	0	0	0	0	0	0	0	0	1132	1767	1754	1705	1264	1681	1458	1876	1272	1352	1408	1797	1366	1071	1177
0	0	0	0	0	0	0	0	0	0	0	0	0	0	0	968	1188	1029	771	871	670	816	779	628	735	640	850	529	642	444
2066	2406	1645	999	2275	2231	3045	2820	2027	3074	2396	2563	2051	2437	3241	0	0	0	0	0	0	0	0	0	0	0	0	0	0	0
0	0	0	0	0	0	0	0	0	0	0	0	0	0	1	0	0	0	0	0	0	0	0	0	0	0	0	0	0	0
0	0	0	0	0	0	0	0	0	0	0	0	0	0	0	2578	3616	3956	3279	2513	2995	3078	3334	2881	3548	2725	3474	3169	3156	2961
1249	1751	781	858	1786	1728	1642	2015	1169	2316	1622	1613	1102	949	891	2832	5077	3842	3337	3731	3115	3989	3502	3246	3074	3210	3941	3250	4382	2792
979	831	345	932	787	1009	1075	1155	517	768	555	640	641	319	706	0	0	0	0	0	0	0	0	0	0	0	0	0	0	0
0	0	0	0	0	0	0	0	0	0	0	0	0	0	0	27855	28598	22723	26940	27772	26169	25268	25294	23534	26723	24271	25383	25061	25268	28446
0	0	0	0	0	0	0	0	0	0	0	0	0	0	0	1116	1372	1279	1421	1417	1384	1373	1094	1191	1352	1098	1541	1052	1250	1428
3962	3592	1607	2629	3094	3925	4552	5296	2957	4851	3843	3909	3734	2548	3867	6106	5775	5433	6035	4519	5539	5721	4993	5572	5747	4848	5496	5266	5425	5565
6222	3894	3534	4045	4798	4934	3853	5745	4874	4661	3821	4418	5367	4451	3395	3705	3654	2597	3092	3568	3249	2360	2766	2459	3181	2624	3128	2502	2679	3047
0	0	0	0	0	0	0	0	0	0	0	0	0	0	0	29020	31545	31550	28422	28432	26727	26815	25246	24306	27030	26492	27375	26672	29047	27128
27361	27164	26950	26620	26525	25451	28792	31152	28799	26536	26195	25345	25174	24399	26238	135	89	40	107	72	75	80	50	44	16	63	26	32	88	77
1013	1128	896	1048	1083	1277	1011	1437	1105	1229	1032	1059	980	961	879	0	0	0	0	0	0	0	0	0	0	0	0	0	0	0
5021	4726	4887	4567	5518	5801	4607	6210	5433	5237	5330	4896	4766	5005	5597	0	0	0	0	0	0	0	0	0	0	0	0	0	0	0
2933	3332	3390	3292	2639	2821	2780	3202	2672	2510	2593	2382	2141	2217	2220	251	259	346	253	193	235	342	469	220	588	453	393	516	545	430
33841	29470	28369	28130	33290	32461	26438	34518	23291	32058	30124	30706	28336	26903	28413	0	0	0	0	2	0	0	0	2	0	0	0	0	2	0
87	84	114	249	106	164	112	194	150	151	244	102	89	398	88	0	0	0	0	0	0	0	0	0	0	0	0	0	0	0
0	0	0	0	0	1	5	0	0	0	0	0	2	0	2	0	0	0	0	0	0	0	0	0	0	0	0	0	0	0
0	0	0	0	0	0	0	0	0	0	0	0	0	0	0	0	0	0	0	0	0	0	0	0	0	0	0	0	0	0
270	538	410	273	439	441	379	542	267	400	398	475	439	364	556	0	0	0	0	0	0	0	0	0	0	0	0	0	0	0
0	0	0	0	0	0	0	0	0	0	0	0	0	0	0	0	0	0	6	10	13	6	0	0	0	0	0	10	0	0
0	0	0	0	0	0	0	0	0	0	0	0	0	0	0	8	6	11	8	0	5	5	26	1	14	3	7	16	2	3
0	0	0	0	0	0	0	0	0	0	0	0	0	0	0	0	0	0	0	0	0	0	13	0	0	0	0	0	0	0
0	0	0	0	0	0	0	0	0	0	0	0	0	0	0	0	0	0	0	0	0	0	0	0	0	0	0	0	0	0
0	27	0	17	0	31	41	23	11	42	16	26	0	18	25	26837	27145	21358	25993	24905	23917	29042	24370	24274	25761	22870	23387	23152	21536	28175
0	0	0	0	0	4	0	0	0	0	0	0	0	0	0	194	270	368	161	155	168	205	239	232	477	414	380	279	301	415
0	4	8	0	2	5	1	7	0	8	1	2	1	1	3	16	22	16	9	32	12	38	66	34	80	117	142	196	207	495
0	0	0	0	0	0	0	0	0	0	0	0	0	0	0	2700	3049	2357	2709	2625	2953	2435	2541	2050	2753	2338	2994	2835	2565	2711
4	0	7	2	0	10	3	2	2	3	0	3	4	3	0	0	0	0	0	0	0	0	0	0	0	0	0	0	0	0
22172	23139	22756	17322	19481	21611	22212	29185	21582	22345	23192	23892	20546	20415	21427	4505	5001	4189	4673	4662	4241	4868	4543	4450	5533	4895	5368	4668	4965	5251
253	189	188	110	148	255	179	280	145	224	211	223	134	218	208	4162	4502	3783	4135	4175	3855	3690	3164	3851	3669	3421	3620	3470	3700	4152
0	0	0	0	0	0	0	0	0	0	0	0	0	0	0	0	0	0	0	0	0	0	4	0	0	0	4	0	0	0
2490	2502	2436	2424	2718	3130	3138	3349	2169	3244	2775	2788	2866	2158	2685	233	233	164	229	189	203	256	210	155	249	215	244	257	182	171
0	0	0	0	0	0	0	0	0	0	0	0	0	0	0	281	343	186	307	221	312	343	338	339	333	309	356	314	259	441
5675	6073	7145	6027	5755	5708	6387	7288	4627	6209	6578	5678	5971	5576	6275	14434	14722	19301	15003	10462	14978	11253	15579	7941	20887	18039	20936	15112	12614	14512
2393	2513	2537	2279	2824	2976	2343	3040	2326	2683	2378	2533	2415	2445	2287	143	124	235	162	176	198	158	209	162	266	203	198	273	246	248
0	0	0	0	0	0	0	0	0	0	0	0	0	0	0	3193	3474	2606	2717	3402	2969	3749	3018	3440	3052	3004	3325	2996	3516	3719
39	91	48	36	66	63	79	90	72	118	82	82	85	68	93	0	0	0	0	0	0	0	0	0	0	0	0	0	0	0
291	422	277	275	318	352	358	456	433	395	374	357	261	342	317	0	0	0	0	0	0	0	0	0	0	0	0	0	0	0
9786	14646	6994	10831	11404	12644	25412	19928	7996	19974	15531	16682	19085	8151	18692	0	0	0	0	0	0	0	0	0	0	0	0	0	0	0
0	0	0	0	5	0	24	17	0	5	3	4	0	3	0	230	396	220	191	307	241	300	326	209	290	234	261	255	271	259
3842	2984	3953	3665	3390	3349	3358	4341	3684	3332	3806	3550	3507	3533	3735	0	0	0	0	0	0	0	0	0	0	0	0	0	0	0
0	0	0	0	0	0	0	0	0	0	0	0	0	0	0	0	4	0	0	0	0	0	7	0	0	0	0	0	3	0
12	20	0	0	0	4	0	12	0	4	2	3	5	0	3	1	1	0	2	2	0	1	0	1	1	2	0	0	1	2
0	0	0	0	0	0	0	0	0	0	0	0	0	0	0	4267	4652	4471	4145	4091	3903	3953	4160	3280	4423	4252	4516	4286	5009	4304
338	105	130	422	284	299	90	309	196	198	179	326	221	191	184	4680	1083	285	1367	1926	1010	1007	5986	4198	3749	3928	448	1920	1968	3669
0	0	0	0	0	0	0	0	0	0	0	0	0	0	0	0	0	0	0	0	0	0	3	4	10	0	0	2	6	0
0	0	0	0	4	0	6	0	0	0	2	3	0	2	3	7582	7415	5895	6887	6334	7196	6760	6391	6513	6837	6285	7079	6805	6405	7528
0	0	5	0	0	0	2	2	0	0	5	3	0	0	2	2490	2969	2111	2834	2228	2373	2475	2422	1865	1821	1854	2475	2593	2335	2692
4349	4552	3620	4305	4883	4263	3786	4901	3387	4756	4025	3817	3921	3443	4047	5124	4522	4187	4676	4582	4630	5611	5412	5339	6108	5486	5336	7280	7381	5981
39	75	60	334	48	60	922	445	384	550	1036	402	562	2997	436	8786	7653	6715	7207	7503	7278	8662	7294	6953	8882	7371	8507	7037	6330	7779
0	0	0	0	0	0	0	0	0	0	0	0	0	0	0	82	91	77	56	72	62	90	109	78	118	98	182	123	115	69
6861	6713	7906	7806	6708	7059	7090	8961	7277	7199	6940	7006	6674	5949	6704	32712	40030	45003	37906	33171	32002	29311	33423	21928	35237	33072	38902	31232	35054	28403
2272	1820	2008	2271	2106	1992	1588	2512	1961	1700	2164	2077	2066	1546	1362	22667	23932	26476	24256	21931	20980	25992	26127	21633	23591	21291	24742	31460	33868	22962
7073	7473	7522	7041	7050	6503	6821	8431	7245	6882	7241	6613	6496	7009	6928	2999	5257	1892	4875	5211	4438	5033	3946	4557	3554	2180	3839	3353	3773	5314
9142	10645	10865	10386	8773	9437	9422	10703	7977	8858	9033	8647	7420	7083	8167	0	0	0	0	0	0	0	0	0	0	0	0	0	0	0
46	49	8	11	39	22	11	24	44	46	37	30	26	31	27	2888	3641	2615	3765	3941	3759	3711	2541	3329	3550	3057	3869	2101	2438	4746
45420	51961	27632	46770	53579	52248	31699	47303	23898	39344	30831	35790	30222	25949	29379	0	0	0	0	0	0	0	0	0	0	0	0	0	0	0
24234	23979	16296	20849	24823	24188	22297	31178	21882	24734	20690	25713	26137	27304	30260	2315	3317	3264	2885	2810	2368	2808	2781	2474	3084	2911	2779	3271	2981	2822
1954	3889	4212	3064	4247	2699	3863	5006	3921	3381	3126	3766	2415	3300	4412	798	311	213	638	1285	566	215	339	1069	495	301	325	749	1061	588
0	0	0	0	0	0	0	0	0	0	0	0	0	0	0	785	837	600	797	649	799	587	778	495	1021	754	885	971	681	893
2686	2950	3417	2617	2249	2187	3306	3821	1493	2286	3321	3149	2096	1593	2879	353	343	272	340	317	354	319	343	250	405	347	344	299	417	371
0	0	0	0	0	0	0	0	0	0	0	0	0	0	0	963	1092	869	981	964	737	1179	964	1055	1029	930	1208	942	946	1096
3855	3411	3118	1659	2822	2794	3784	4794	2383	4128	3678	3674	3410	3276	3943	584	733	694	612	535	669	590	1016	377	664	629	874	662	651	459
573	469	1114	6382	235	321	632	779	1863	738	449	396	376	406	904	184	250	196	281	205	308	290	163	239	258	175	177	190	200	239
239	708	717	920	519	595	724	701	538	805	856	706	470	381	737	6726	6364	5287	6177	5749	5908	4858	5685	4335	6887	5625	6762	6335	5719	5884
81	275	236	199	180	235	206	342	222	226	290	216	164	225	301	58	74	66	56	54	40	82	63	70	68	87	84	103	148	84
946	895	745	801	849	879	817	1152	863	818	855	801	876	707	728	5	0	0	0	0	11	0	0	0	0	0	0	0	0	0
419	714	348	777	677	914	805	1021	402	1037	822	810	376	334	430	0	0	0	0	0	0	0	0	0	2	0	0	0	0	0
40	58	29	60	75	88	67	57	24	33	42	40	85	44	44	0	0	0	0	0	0	0	0	0	0	0	0	0	0	0
6913	6943	6189	6550	4943	6010	5468	7744	5362	6222	5626	5908	4713	4469	4941	0	0	0	0	0	0	0	0	0	0	0	0	0	0	0
209	184	513	206	443	373	302	495	237	278	522	354	371	391	432	0	0	0	0	0	0	0	0	3	0	0	0	0	0	0
16	6	12	29	8	29	23	35	18	19	21	17	11	20	21	0	0	0	0	0	0	0	0	0	0	0	0	0	0	0
0	0	0	0	0	4	0	0	0	0	0	0	0	0	0	4397	3716	2941	3737	3342	3875	3433	3766	2751	4489	4370	3308	5003	3519	4876
0	0	0	0	0	0	0	0	0	0	0	0	0	0	0	1322	1269	1015	862	1132	744	1073	963	955	1099	1451	1070	918	1206	1086
0	0	0	0	0	0	0	0	0	0	0	0	0	0	0	0	6	0	5	2	0	5	0	6	2	0	0	4	2	12
0	3	0	0	2	0	8	9	0	0	0	4	0	0	0	739	1279	2396	994	896	752	850	664	249	1247	1213	1086	648	639	4311
0	0	0	4	8	0	7	2	5	3	12	10	4	0	5	3095	3364	3049	2782	3005	2606	2722	2814	2831	3209	2968	3314	2724	3087	2941
764	1962	2070	1171	1067	1120	2135	1902	1859	1944	1909	1648	1271	1043	1604	1756	1701	1195	1610	1822	1732	1826	1620	1378	1696	1339	1673	1732	1556	1808
1478	1121	1284	1451	1274	1342	1091	1422	946	1089	993	976	1120	983	1197	1347	1248	1059	1088	1298	1182	977	1011	1204	1229	1101	1226	1272	1199	1054
5	5	0	2	3	2	3	3	12	9	1	2	4	12	1	696	596	545	511	877	590	561	610	549	718	577	666	805	833	839
699	1541	2211	595	1629	2027	2304	974	634	2165	607	587	1661	328	952	0	0	0	0	0	0	0	0	0	0	0	0	0	0	0
3631	3510	3406	3091	4108	4026	3302	4547	2801	3861	3725	3582	3757	2870	3060	9253	9473	8750	9372	10684	9338	9789	8858	9061	9305	9044	10239	9052	10043	9975
1987	2014	1901	1554	1904	2066	2301	2524	2339	2358	2402	1961	2104	2089	2093	246	357	407	289	243	305	369	390	262	320	306	370	249	239	203
1535	1321	1459	1497	1246	1282	1462	1809	1794	1420	1228	1215	1128	1316	1685	13077	14713	14872	15054	12364	14120	12665	13855	9823	13651	12048	16088	14093	14024	13880
1157	871	1132	1164	639	737	758	888	823	634	872	762	1048	2240	1092	929	1278	1771	1106	673	964	1030	1170	1068	1526	1394	1313	1577	1532	1329
0	0	0	0	0	0	0	0	0	0	0	0	0	0	0	5299	6057	5436	5216	5535	5139	5684	5500	5531	5666	5043	5952	5480	4930	6213
9269	8258	8836	8889	7845	9160	8803	12152	9981	9545	8924	8604	8215	9125	9257	645	758	1274	543	493	524	490	559	452	900	731	842	580	517	383
203	186	208	195	228	243	133	218	249	219	156	121	168	129	104	44	82	48	48	46	18	8	57	24	86	42	106	59	66	24
15061	17086	14165	16825	16618	17155	17603	20299	16360	16465	15462	15766	13158	15536	17510	11731	12403	11654	12133	10163	11552	11364	12712	9411	12041	11131	12710	12921	12431	11712
730	685	391	443	613	815	635	803	756	1103	987	662	1149	1028	578	19988	26349	25857	22947	24263	20825	20990	20302	18189	22782	22052	22372	21221	25363	20004
4824	4827	4674	4821	4803	5440	4929	6502	5321	5378	5096	4938	4910	4578	5019	589	622	491	551	521	555	700	537	442	659	444	709	461	577	699
546	632	464	467	596	627	670	829	278	807	709	483	599	426	542	3107	2700	4465	2473	2947	2171	4150	4472	3484	5184	4723	4695	5218	5504	4746
8	0	8	0	22	0	8	8	4	8	4	4	12	4	47	759	986	856	867	542	810	1048	647	665	1032	755	1015	781	716	1021
10778	12123	9090	10942	12515	12724	11986	15212	10165	13750	11885	11824	12092	10176	12426	1225	1152	1003	1075	1086	1101	983	975	1109	1227	990	1064	1142	1003	1218
27866	26668	19251	23293	28139	26349	20173	28841	16059	25277	21833	21894	23292	22124	20778	0	0	0	0	0	0	0	3	0	0	0	0	0	0	0
446	606	668	589	545	604	742	873	901	744	661	845	562	628	609	2762	3436	2749	3455	3100	3554	3912	3169	3550	3702	3394	3881	2984	3512	4258
14567	6635	6003	7295	4226	4785	9353	7750	5375	7526	6097	7750	7958	8696	10708	109	247	108	196	68	174	259	221	207	249	235	362	205	282	357
1113	1302	723	962	1031	1380	1184	1311	935	1178	971	1342	867	961	1302	12006	14168	10967	13854	12017	13036	13887	11551	12766	13752	12441	13469	10715	11129	13330
800	961	948	832	699	799	770	771	906	782	913	693	497	524	691	7082	8526	8380	7089	6997	6629	7218	7863	6133	7692	6692	7975	8309	9330	6872
0	0	0	0	0	0	0	0	0	0	0	0	0	0	0	5683	5245	5084	4275	4220	3978	5305	5287	4213	5400	6018	6138	4236	2990	5558
2722	2705	3318	2777	2948	3362	3528	4431	3754	3533	3751	3018	4112	4105	3701	1441	1709	1252	1486	1197	1222	1529	1352	1227	1593	1413	1559	1541	1485	1525
12	16	28	4	36	60	16	68	0	56	64	28	84	12	24	224	228	133	183	72	96	224	146	162	78	116	107	134	134	73
7615	8740	9845	8108	10847	11247	8886	13338	5808	10389	11292	9419	9944	6575	8087	20111	21329	15581	18767	19820	18220	21920	17552	19862	19343	16911	17418	17584	19704	20157
15034	10320	6635	9508	10355	9673	10211	12397	8955	10499	8265	11518	8933	11185	10414	0	3	0	0	0	0	0	4	4	4	4	0	0	0	0
4025	3694	4976	4108	5142	5330	6467	5865	1704	5692	5929	5060	4532	2513	4889	9922	11234	9918	10317	9634	9244	9172	8977	8503	8985	9028	9795	8875	10734	8131
1361	1572	1232	1315	1435	1737	1506	1913	1333	1762	1427	1657	1376	1313	1460	183	239	255	270	219	286	186	190	233	222	249	238	267	252	300
52	76	27	55	125	100	51	32	0	56	80	42	79	20	25	4246	4559	4186	4335	4583	4169	4368	4600	4281	4436	4259	5256	4472	4490	4684
20858	15743	17959	17791	15342	15322	14990	21553	16856	16736	16614	17437	17820	17765	16976	11928	12381	11849	12172	13029	11193	14032	11714	13861	13748	11692	12927	13022	12922	13465
0	0	0	0	0	0	0	0	0	0	0	0	0	0	0	15058	11137	9747	12110	14609	11187	13527	11333	12662	11848	10089	10952	11701	12015	14186
9327	7521	6652	8127	9178	9656	6979	10236	7256	8207	6862	6894	7214	7910	7561	491	445	371	459	503	300	274	213	1160	448	405	427	411	448	487
167	230	208	160	219	173	149	330	269	236	278	165	192	280	178	1489	1313	769	1066	1358	1169	1120	846	1485	941	914	886	1013	984	1055
5278	5672	5978	5620	5508	6242	6426	7454	6789	6145	6144	5545	5169	6567	6601	29255	38736	35100	30559	31600	29191	26183	28653	22523	29510	29066	33297	27290	33735	24153
15953	15612	13518	11795	10183	12593	13406	16921	14627	13767	14857	13579	12682	14620	14096	1262	1223	1100	1162	977	1059	982	937	921	889	936	1034	863	710	931
22408	14571	21229	18718	11340	10804	12894	17120	30758	11755	13523	15641	10970	14918	15961	0	0	0	0	0	0	0	0	0	0	0	0	0	0	0
649	410	981	625	407	432	293	653	697	369	395	504	549	497	647	10575	9903	10010	10670	9159	10820	9577	10256	8479	10837	9303	11862	10247	9322	10292
1079	1066	1063	819	1016	921	803	1167	931	915	1043	1075	1140	796	697	3722	3640	3324	3706	3162	3422	3765	3545	3353	3978	3554	4233	3878	3950	4756
33424	31443	22701	33109	40017	40764	25432	38527	19818	31543	28038	24788	30699	29277	26731	0	0	0	0	0	0	0	0	0	0	0	0	0	0	0
422	446	612	724	548	689	511	656	543	487	618	471	390	571	547	0	0	0	0	0	0	0	0	0	0	0	0	0	0	0
0	0	0	0	0	0	0	0	0	0	0	0	0	0	0	5238	5841	5078	5044	4901	4988	4831	5270	4836	5185	4593	5543	4989	5319	5344
7768	10671	8929	8706	9912	11482	11371	13383	9229	11844	10998	10289	8900	8636	10950	132	181	177	154	138	158	159	193	113	244	205	269	192	186	314
2925	3949	3622	3831	4189	4111	4553	5574	4595	4018	4245	3770	3996	4032	4454	6615	4310	5022	2760	3851	3554	1553	2574	1024	1490	1759	3323	804	883	1108
0	0	0	0	0	0	0	0	0	0	0	0	0	0	0	280	200	157	172	288	188	119	234	184	170	149	181	256	179	284
0	0	0	0	0	0	0	0	0	0	0	0	0	0	0	639	688	554	607	748	539	734	698	700	585	709	543	924	941	740
3673	3236	3053	3813	4068	3725	3668	4457	3732	4093	3383	3733	3506	3263	3625	230	178	247	194	233	165	236	238	187	228	154	228	274	300	278
119	160	138	89	149	233	226	226	211	256	203	283	226	119	265	1317	1198	988	1003	1016	1069	1248	1030	1105	1145	799	1101	1000	916	1160
3830	4121	5268	4767	4666	3846	896	1758	933	1137	496	1075	249	442	151	1306	1155	1065	1125	1143	1023	948	983	904	959	997	1088	1269	1059	1145
0	0	0	0	0	0	0	0	0	0	0	0	0	0	0	2668	2090	2184	2356	2119	2060	2254	1853	2217	1896	1838	2076	1578	1650	2364
2032	1442	2031	1963	1350	1286	1638	2173	2628	1658	1557	1696	1396	2905	2000	6	20	6	20	7	12	14	5	0	18	12	5	1	5	22
18	13	14	0	3	9	0	9	14	4	0	12	0	9	12	4523	4248	8598	3605	4829	3300	3810	2136	951	3435	2874	2171	1263	982	14237
582	768	780	679	669	911	907	1214	987	854	965	616	945	637	854	125	121	146	146	118	94	108	122	80	122	71	118	92	99	129
555	652	661	584	696	584	626	869	682	730	617	782	567	681	788	12872	4181	1936	4238	15253	3868	2790	2457	11249	3100	2948	2514	2988	4019	5750
1614	1831	1391	1591	1456	1851	1328	2193	1407	1496	1124	1570	1653	847	1357	76	122	89	104	126	77	63	111	42	70	63	155	85	78	58
2	5	6	5	12	2	18	6	1	8	17	11	4	5	23	0	0	0	0	0	0	0	0	0	0	0	0	0	0	0
8687	8851	7750	2631	5428	7024	7195	3789	1858	8356	2591	3816	4801	1697	5983	1	0	4	0	1	0	2	0	1	1	0	2	2	0	0
89	70	107	76	69	108	53	140	40	115	67	66	62	80	83	18157	16592	13501	16090	17335	15711	17898	14284	16561	15549	14436	17077	15446	15990	18738
10068	7778	10674	30139	2721	2971	3385	5254	12286	2742	2547	3529	2419	3308	2185	370	146	112	79	284	60	320	554	836	281	273	233	680	673	385
207	136	149	167	107	156	191	222	113	202	154	214	125	115	164	0	0	0	0	0	0	0	0	0	0	0	0	0	0	0
0	0	0	0	0	0	0	0	0	0	0	0	0	0	0	0	0	0	0	0	0	0	0	11	0	0	0	7	0	0
1	0	0	0	0	1	2	0	1	0	1	5	1	0	0	829	913	761	973	975	860	1044	998	808	1046	995	1331	941	936	1149
16625	16599	18680	15100	13547	14146	15999	20896	17866	14931	16347	15587	14067	18519	18254	205	71	235	109	221	138	552	1000	721	440	433	599	1947	2149	842
113	125	105	112	106	78	516	346	920	100	335	141	369	305	139	0	0	0	0	0	0	0	0	0	0	0	0	0	0	0
0	0	0	0	0	0	0	0	0	0	0	0	0	0	0	0	0	0	0	0	0	0	0	0	0	0	0	0	0	0
0	0	0	0	0	0	0	0	0	0	0	0	0	0	0	0	0	0	0	0	0	0	0	0	0	0	0	0	0	0
617	742	648	749	871	821	937	1211	700	1068	971	718	1379	746	832	0	0	0	0	0	0	0	0	0	0	0	0	0	0	0
521	557	1221	721	386	322	2441	2588	850	1406	1864	986	3064	3237	2711	21135	22577	19080	20029	21587	18683	21796	19350	20495	21187	19556	20889	19742	22380	23628
0	0	0	0	0	0	0	0	0	0	0	0	0	0	0	77	55	36	42	54	30	78	29	47	60	57	52	36	39	45
0	0	0	0	0	0	0	0	0	0	0	0	0	0	0	674	610	377	501	535	441	617	484	503	581	541	375	491	461	705
0	0	0	0	0	0	0	0	0	0	0	0	0	0	0	428	358	779	340	383	402	772	721	693	595	581	770	2358	2049	929
8624	10020	9547	9779	9206	9627	9773	12752	10875	10308	9792	9413	9100	9980	10149	0	0	0	0	0	0	0	0	0	0	0	0	0	0	0
28303	21141	23980	23041	21313	21458	20769	27513	26206	22420	21851	21234	21767	23288	22306	0	0	0	0	5	13	0	0	0	11	0	0	0	0	0
0	0	0	0	0	0	0	0	0	0	0	0	0	0	0	40	58	79	69	50	68	189	137	153	109	122	154	496	438	98
0	0	0	0	0	0	0	0	0	0	0	0	0	0	0	0	0	0	0	0	0	0	0	0	0	0	0	0	0	0
692	919	665	375	665	740	1296	1939	577	1984	1108	1070	2023	2100	1955	3490	4369	3489	3636	3626	3422	3907	4065	3561	4014	3641	4220	3171	3812	3777
0	0	0	0	0	0	0	0	0	0	0	0	0	0	0	7293	7803	7759	7507	6967	7108	7396	6916	6564	8211	7117	7725	7034	7982	7765
0	0	0	0	0	0	0	0	0	0	0	0	0	0	0	0	0	0	0	0	0	0	0	0	0	0	0	0	0	0
98	103	83	55	81	83	189	387	65	271	140	123	387	308	294	0	15	6	0	0	0	9	15	0	40	0	12	17	33	33
0	0	0	0	0	0	0	0	0	0	0	0	0	0	0	256	295	281	285	300	233	306	322	250	315	258	276	277	320	224
4452	3548	3536	3396	3623	3878	3841	4922	3824	3930	3888	3471	4059	3026	3290	0	0	0	0	0	0	0	0	0	0	0	0	0	0	0
5790	5557	5082	5311	5872	6232	6214	7896	5859	6681	6042	5672	5992	5696	6125	0	0	0	0	0	0	0	0	0	0	0	0	0	0	0
0	0	0	0	0	0	0	0	0	0	0	0	0	0	0	511	505	425	560	426	585	434	542	528	588	556	447	529	485	679
0	0	0	0	9	15	6	13	0	15	9	16	35	6	18	0	0	0	0	0	0	0	4	0	0	0	0	0	0	0
641	477	435	507	449	506	459	544	492	398	485	418	452	414	387	0	0	0	0	0	0	0	0	0	0	0	0	0	0	0
0	0	0	0	0	0	0	0	0	0	0	0	0	0	0	0	0	0	0	0	0	0	0	0	0	0	0	0	0	0
0	0	0	0	0	0	0	0	0	0	0	0	0	0	0	4	0	8	16	0	6	4	24	8	7	0	20	12	12	8
256	464	407	276	314	490	420	657	371	611	569	462	604	352	429	437	422	611	547	444	444	632	432	469	613	380	586	473	378	592
0	0	7	0	0	0	0	0	0	0	0	0	0	0	0	1521	1637	1702	1931	1752	1859	1435	1996	1451	2366	2099	2390	2341	2778	2097
0	0	0	0	0	0	0	0	0	0	0	0	0	0	0	0	0	0	0	0	0	0	0	0	0	0	0	0	0	0
0	0	0	0	0	0	0	0	0	0	0	0	0	0	0	0	0	0	0	0	0	0	0	0	0	0	0	0	0	0
12	4	0	12	0	8	4	12	4	4	16	8	0	4	4	0	0	0	0	0	0	0	0	0	0	0	0	0	0	8
655	613	457	353	419	699	722	772	693	725	692	781	656	754	882	0	0	0	0	0	0	0	0	0	0	0	0	0	0	0
2135	2333	1668	2708	2941	2913	1917	3285	1951	2537	2215	2060	2508	1383	2032	734	692	626	686	568	587	673	855	369	1006	863	1033	1043	690	925
0	0	0	0	0	0	0	0	0	0	0	0	0	0	0	0	0	0	0	0	0	0	0	0	0	0	1	0	0	0
0	0	0	0	0	0	0	0	0	0	0	0	0	0	0	14223	10959	9054	12429	12549	12210	10149	11842	9703	11761	10049	12258	13168	10995	13049
0	0	0	0	0	0	0	0	0	0	0	0	0	0	0	17637	14624	12296	13994	15241	13440	14745	12143	14336	13706	12272	12112	10255	10131	14708
106	61	43	70	69	82	78	164	56	109	68	56	81	19	88	0	1	1	1	1	1	1	1	1	1	0	2	1	1	1
0	0	0	0	0	0	0	0	0	0	0	0	0	0	0	0	0	0	0	0	0	0	0	0	0	0	0	0	0	0
723	1106	602	546	764	838	1192	985	741	1084	971	1002	694	534	941	0	0	0	0	0	0	0	0	0	0	0	0	0	0	0
0	0	0	0	0	0	0	0	0	0	0	0	0	0	0	0	0	0	0	0	0	0	0	0	0	0	0	0	0	0
8245	11761	15973	11686	8932	9427	13625	14156	14116	11436	12414	11343	7620	9342	13436	0	0	0	0	0	0	0	0	0	0	0	0	0	0	0
15378	16167	15898	15209	13991	14398	14520	16174	15161	14418	14779	14770	10692	12598	12726	0	0	0	0	0	0	0	0	0	0	0	0	0	0	0
0	0	0	0	0	0	0	1	4	0	0	0	0	0	1	0	0	0	0	0	0	0	0	0	0	0	0	0	0	0
0	0	0	0	0	4	4	0	0	0	0	0	0	0	0	0	0	0	0	0	0	0	0	2	0	0	0	0	0	4
0	0	0	0	0	0	0	0	0	0	0	0	0	0	0	0	0	0	0	0	0	0	0	0	0	0	0	0	0	0
0	0	0	0	0	0	0	0	0	0	0	0	0	0	0	0	0	0	0	0	0	0	0	0	0	0	0	0	0	0
0	0	0	0	0	0	0	0	0	0	0	0	0	0	0	1301	1453	1065	1238	1378	1140	1493	1331	1419	1219	1284	1290	1112	1483	1570
0	0	0	0	0	0	0	0	0	0	0	0	0	0	0	0	0	0	0	0	0	0	0	0	0	0	0	0	0	0
0	0	0	0	0	0	0	0	0	0	0	0	0	0	0	0	0	0	0	0	0	0	0	0	5	0	0	0	0	0
0	0	0	0	0	0	0	0	0	0	0	0	0	0	0	2651	2697	1744	2360	2398	2241	2377	2464	2327	2248	2135	2358	2323	2579	2409
0	0	0	0	2	0	0	0	0	0	0	0	0	0	0	918	803	916	903	981	883	1067	879	881	1026	1196	1060	961	918	1110
0	0	0	0	5	0	0	0	0	0	0	0	0	0	0	0	0	0	0	0	0	0	0	0	0	0	0	0	0	0
0	0	0	0	0	0	0	0	0	0	0	0	0	0	0	0	0	0	0	0	0	0	0	0	21	5	5	4	8	5
1634	1326	1414	1475	1593	1536	1532	1709	1623	1496	1313	1467	1496	1534	1402	337	155	153	129	209	118	73	207	149	122	149	176	375	442	218
0	0	0	0	0	0	0	0	0	0	0	0	0	0	0	0	0	0	0	0	0	0	0	0	0	0	0	0	0	0
172	124	138	147	89	113	229	227	234	208	184	264	180	174	233	182	299	224	180	100	174	110	241	24	104	40	78	178	242	80
1799	1831	1806	1323	1738	1957	1895	2145	1671	1953	1925	1906	1860	1913	2268	4029	4029	3218	3343	3698	3255	3362	3059	3382	3526	3041	3382	3116	3490	3915
1195	1300	1557	962	901	940	1111	1662	1317	1322	1114	1114	969	922	1676	11	4	32	6	4	60	24	0	16	61	52	36	29	8	32
0	0	0	0	0	0	0	0	0	0	0	0	0	0	0	340	353	559	328	380	279	363	381	265	433	330	487	360	459	299
76	22	0	28	104	80	108	66	28	120	36	46	140	4	128	0	0	0	0	0	0	0	0	0	0	0	0	0	0	0
29	33	22	6	10	10	10	12	9	4	15	7	21	62	27	253	403	226	241	199	236	263	245	115	306	148	160	279	449	177
0	0	0	0	0	0	0	0	0	0	0	0	0	0	0	0	0	0	0	0	0	0	0	0	0	0	0	0	0	0
454	370	68	76	222	263	120	163	59	80	40	92	76	103	120	0	0	0	0	0	5	0	0	0	0	5	0	5	0	5
4223	3444	3733	3579	2862	3284	3144	4225	4282	3139	3383	3318	3334	3105	3044	3677	3857	5068	4335	3654	3754	4115	4576	2427	4821	4379	5889	7544	7686	3887
28	40	66	8	24	75	56	34	12	40	60	51	54	22	47	9921	9359	8487	8772	9105	8573	9557	9403	9234	9598	8868	10370	10125	10377	11151
2412	2589	2452	2139	2628	2584	2155	3676	2058	2506	3028	2187	2974	3289	3382	7201	6457	5962	5640	5248	5073	3690	4955	4126	5532	4439	4258	6346	6552	4629
0	0	0	0	0	0	0	0	0	0	0	0	0	0	0	0	0	0	0	0	0	0	0	0	0	0	0	0	0	0
388	268	83	426	306	267	122	252	363	204	131	243	137	285	194	0	0	0	0	0	0	0	0	0	0	0	0	0	0	0
0	0	0	0	0	0	0	0	0	0	0	0	0	0	0	45	34	28	29	29	37	34	43	45	42	44	7	14	38	102
5	8	12	5	16	4	0	12	12	4	9	0	20	0	0	214	30	72	65	81	56	6	117	71	23	50	22	30	126	100
3833	2980	1867	2996	3474	3804	2765	3572	1788	3051	2798	2960	2459	1906	2899	2586	3115	2180	3236	3862	3408	2936	2446	2902	2820	2313	2146	2444	2490	5909
7338	8059	8350	9401	8924	8504	8185	10497	10091	8183	8680	7674	7722	8551	9239	8912	8875	9971	12477	14672	11963	9703	9722	10223	10907	9285	8515	10501	10554	15522
10195	8941	5251	5705	6330	6012	3633	4847	7607	4494	3712	6294	3627	7036	4650	99703	101617	94607	112486	139594	110966	94230	91123	101582	108932	107395	94834	85747	98535	164920
0	0	0	0	0	0	0	0	0	0	0	0	0	0	0	71141	76241	66431	87157	97771	86941	56473	65896	59842	78405	77310	67486	63280	69418	85003
0	0	0	0	0	0	0	0	0	0	0	0	0	0	2	3	8	0	0	0	0	3	0	0	0	4	6	7	0	29
45	35	10	14	0	10	19	23	23	17	16	20	13	5	0	260	80	87	126	86	83	58	140	101	58	65	35	74	135	159
83	69	84	519	75	90	127	93	144	118	120	66	98	179	103	0	0	0	0	0	0	0	0	0	0	0	0	0	0	0
8796	9451	5697	3837	5793	6244	5369	5321	7983	5042	5269	5556	4090	5169	4365	1	2	1	2	3	4	4	2	0	4	1	4	1	5	4
13903	13373	6088	4753	9219	9666	11404	10147	9431	10429	10352	10727	9067	9413	9168	80	7	3	7	2	2	22	36	127	10	27	15	41	32	38
70803	49391	102103	82278	57484	50484	61829	64198	67248	64669	64176	49455	39022	46384	40602	4654	5001	4015	4209	4736	4141	5477	4369	5073	4503	4805	5145	4526	5303	5801
70817	96413	83248	53559	85615	71970	73526	74425	44067	86221	76792	69565	60410	48773	59942	18867	17304	14199	12978	16104	13294	13643	14909	13940	12669	10734	9734	18328	19409	16794
0	0	0	0	0	0	0	0	0	0	0	0	0	0	0	271	329	177	257	237	183	588	406	304	539	508	580	472	509	498
37	14	32	90	17	22	72	31	27	89	59	32	40	44	98	202	213	156	221	183	139	520	248	260	389	319	372	379	335	296
0	0	0	0	0	0	0	0	0	0	0	0	0	0	0	370	26	83	16	10	20	180	193	80	147	148	30	31	64	138
0	0	0	0	0	0	0	0	0	0	2	2	1	0	0	52	30	5	8	16	13	82	26	24	38	38	61	32	49	96
32	56	149	30	27	29	79	194	186	48	267	54	137	79	51	0	0	0	0	0	0	0	0	0	0	0	0	0	0	0
5158	4069	5273	4969	3936	4206	4305	5956	4574	4752	4754	4391	5324	4426	4531	0	0	0	0	0	0	0	0	0	0	0	0	0	0	0
25531	27486	14028	24486	17590	17382	13780	18153	19954	11843	10137	11851	10715	17645	9204	3292	4704	5188	4131	2704	3877	4377	4503	3576	4029	3603	3639	3905	2995	3817
17	27	58	101	52	44	152	259	26	313	168	82	327	56	70	175	192	184	168	115	138	127	207	114	210	150	111	136	133	109
72	28	31	48	20	43	141	290	20	234	187	76	391	51	78	33	63	36	87	54	99	43	78	60	70	47	33	53	64	46
6	18	125	121	125	96	207	1039	70	451	1125	135	572	108	56	65	88	79	104	34	99	66	130	84	48	42	55	74	98	73
5	13	0	8	20	46	5	50	24	16	8	16	29	5	14	2113	5601	7839	2784	2413	2229	2947	2956	1649	2250	2599	3372	3187	3146	1050
0	0	0	0	0	0	0	0	0	0	0	0	0	0	0	2	5	54	0	0	0	0	0	0	0	0	0	0	0	0
0	0	0	0	0	0	0	0	0	0	0	0	0	0	0	0	0	0	0	0	0	0	0	0	0	0	0	0	0	0
4820	4486	3347	2682	4502	5140	4665	5357	2178	5553	5197	5065	4423	3113	4797	0	0	0	0	0	0	0	0	0	0	0	0	0	0	0
115	89	95	75	98	86	96	99	60	81	60	72	94	92	74	0	0	0	0	0	0	0	0	0	0	0	0	0	0	0
33	18	13	12	48	25	15	14	12	32	27	47	42	19	23	1155	1046	1007	1097	1203	980	1015	1017	1337	1135	997	1158	978	1021	1194
51	42	54	19	30	97	31	118	32	37	48	36	59	58	41	1	1	1	1	4	1	1	2	6	2	1	2	1	1	1
2627	939	338	330	1767	1678	1237	2214	335	1483	688	2571	751	596	1675	0	0	0	5	0	13	0	0	6	0	0	0	0	0	0
343	122	122	240	161	225	135	203	177	130	182	145	132	234	203	0	0	0	0	0	0	0	0	0	0	0	0	0	0	0
0	0	0	0	0	0	0	0	0	0	0	0	0	0	0	318	464	186	352	272	403	242	208	249	215	194	222	368	521	272
0	0	0	0	0	0	0	0	0	0	0	0	0	0	0	0	0	3	0	1	3	0	0	0	4	3	2	6	4	0
0	0	0	0	0	0	0	0	0	0	0	0	0	0	0	0	0	0	0	0	0	0	0	0	0	0	0	0	0	0
1206	994	1470	1001	1134	1181	1196	1496	1268	1305	1142	1259	1134	1415	1235	0	0	0	0	0	0	0	0	0	0	0	0	0	0	0
3321	2780	4072	3032	2176	2687	2836	4001	4125	2723	3101	2833	3058	3423	3384	0	0	0	0	0	0	0	0	0	0	0	0	0	0	0
0	19	3	9	10	0	9	16	10	9	9	10	13	9	3	0	0	0	0	0	0	0	0	0	0	0	0	0	0	0
0	0	0	0	0	0	0	0	0	0	0	0	0	0	0	0	0	0	0	0	0	0	0	0	0	0	0	0	0	0
1082	1080	747	1025	928	836	651	1170	772	685	802	643	930	971	657	0	0	0	0	0	0	0	0	0	0	0	0	0	0	0
4	13	3	6	5	2	7	8	2	1	4	4	1	8	5	0	0	0	0	0	1	0	0	0	1	4	0	0	1	0
0	0	0	0	0	0	0	0	0	0	0	0	0	0	0	0	0	0	0	0	0	0	0	0	0	0	0	0	0	0
0	0	0	0	0	0	0	0	0	0	0	0	0	0	0	0	0	0	0	0	0	0	0	0	0	0	0	0	0	0
7	0	3	0	5	3	11	0	9	0	4	7	2	0	0	0	0	0	0	0	0	0	0	0	0	0	0	0	0	0
0	0	4	0	0	0	3	0	0	0	0	0	2	0	0	510	526	483	692	509	596	540	603	695	578	529	678	511	515	589
2	0	0	0	0	2	3	0	0	0	5	0	0	0	0	4710	5652	6007	5007	4455	4600	4265	4699	3453	5275	4862	5273	4658	4729	4151
0	0	0	0	0	0	0	0	0	0	0	0	0	0	0	84	118	169	81	36	65	126	67	38	103	98	103	231	120	14
0	0	0	0	0	0	0	0	0	0	0	0	0	0	0	0	0	0	0	0	0	0	0	0	0	0	0	0	0	0
0	0	0	0	0	0	0	0	0	0	0	0	0	0	0	0	0	0	0	0	0	0	0	0	0	0	0	0	0	0
0	0	0	0	0	0	0	0	0	0	0	0	0	0	0	1573	1549	1096	1756	2006	1572	1760	1514	1583	1895	1659	1561	1940	1716	2273
0	0	0	0	0	0	0	0	0	0	0	0	0	0	0	3552	3340	3015	3087	3831	3171	3091	2576	3482	2898	3130	3073	2792	3066	3523
401	490	421	449	636	661	499	790	632	697	514	613	573	561	430	0	3	0	0	0	0	3	5	1	1	0	1	3	0	1
5943	5790	3681	4609	6850	6803	5998	6730	4233	7088	5527	6397	6139	4378	5359	0	0	0	0	0	0	0	0	0	0	0	0	0	0	0
91	118	63	124	113	93	119	89	89	125	53	99	68	28	58	2896	5147	4352	3317	3560	3277	3397	3801	3033	3381	3712	4173	3507	4525	3839
0	0	0	0	0	2	4	0	4	0	0	0	0	0	0	0	0	0	0	0	0	0	0	0	0	0	0	0	0	0
1697	1790	2459	2136	1878	1891	2232	2841	2450	2396	2135	2229	2297	2202	2072	8	44	8	16	9	12	12	4	4	16	9	4	4	0	16
3955	2561	3820	3710	3055	3109	2993	3613	3180	3027	2718	2901	3089	2345	2717	5535	5914	5023	5949	5087	5299	5352	5349	4744	6352	5399	6260	5638	5870	5722
2106	1945	1297	2225	1908	2195	2535	3113	2185	1875	1568	1571	1622	830	2065	2	0	0	2	2	0	0	2	0	2	2	2	4	5	0
0	0	0	0	0	0	0	0	0	0	0	0	0	0	0	87	130	131	170	106	160	159	123	163	113	102	228	62	83	133
4288	3227	2603	3190	4060	3908	2753	4646	3587	3643	2939	3161	3633	3644	2567	786	1027	4416	767	769	788	517	895	229	1171	1210	719	585	836	1919
4	6	9	0	3	11	7	4	0	8	5	5	6	9	5	0	0	0	0	0	0	0	0	0	0	0	0	0	0	0
159	206	449	156	147	164	255	265	262	211	271	247	187	293	233	0	0	0	0	0	0	0	0	0	0	0	0	0	0	0
3953	4246	4379	4474	4756	4797	4664	5855	3964	4936	4714	4637	4396	3931	4622	4207	2506	4516	4083	2498	4041	2342	3848	1932	2407	2162	2190	2969	2467	1887
74	115	142	67	91	98	167	137	155	158	154	116	97	137	57	0	0	0	0	0	0	0	0	0	0	0	0	0	0	0
6916	11765	2584	2093	5536	5416	2729	1668	591	3248	1526	5593	1392	1829	621	0	0	0	6	0	0	0	0	0	0	0	0	0	0	0
0	0	0	0	0	0	0	0	0	0	0	0	0	0	0	0	0	0	0	0	0	0	0	0	0	0	0	0	0	0
0	0	0	0	0	0	0	0	0	0	0	0	0	0	0	0	0	0	0	0	0	0	0	0	0	0	0	0	0	0
106	25	22	75	69	116	68	32	46	52	46	72	60	97	39	330	320	282	256	102	286	249	349	395	300	264	253	232	223	278
0	0	0	5	0	0	0	5	0	0	0	0	0	0	0	0	0	0	0	0	0	0	0	0	0	0	0	0	0	0
0	0	0	0	0	0	0	0	0	0	0	0	0	0	0	0	2	0	0	0	0	0	0	0	0	0	0	0	0	0
0	0	0	0	0	0	0	0	0	0	0	0	0	0	0	1274	2645	2098	1729	1604	1403	1433	1680	1232	1534	1875	1986	1704	2078	1504
0	0	0	0	0	0	0	0	0	0	0	0	0	0	0	11303	12017	10247	11407	11006	11049	10714	10906	10540	11547	10058	11622	10860	10770	12140
31	109	57	135	59	63	121	142	302	116	297	133	233	775	276	2883	2322	1897	2624	2960	2460	3587	2134	3408	3005	2484	3090	3207	3218	3044
0	0	0	0	0	0	0	0	0	0	0	0	0	0	0	1282	1552	1315	1038	1113	1091	1673	1485	880	1740	1573	2010	1389	1181	2347
0	0	0	0	5	0	5	0	0	0	0	0	5	6	0	0	0	0	0	0	0	0	0	0	0	0	0	0	0	0
2305	2299	1403	1886	2618	2704	1792	2640	1597	2015	1662	1648	2173	1650	1633	207	227	96	191	227	243	88	118	120	221	199	237	150	129	151
10424	10660	9647	9780	10973	11016	10798	13108	10814	10780	11158	10656	9691	10464	11162	10811	9540	8462	8789	9882	7711	8588	6877	8730	8708	8311	8318	7608	8883	8471
3890	5670	10084	13165	6504	5926	7658	14425	12346	8687	12780	6058	8833	13401	16598	609	754	361	530	349	569	482	568	414	563	410	564	525	481	575
1251	1430	1570	1318	1512	1576	2767	2385	1438	2167	2438	2029	1690	746	2353	18467	19569	16498	18806	16719	18904	18476	17617	15063	21010	17375	20410	18951	18443	20964
0	0	0	0	0	0	0	0	0	0	0	0	0	0	0	2190	2562	2029	2320	2341	2158	2065	2205	2010	2193	1996	2361	2026	2152	2225
173	289	240	366	304	316	301	348	191	274	193	175	112	79	168	267	342	272	395	304	339	350	321	281	355	303	276	350	324	340
13553	9296	9857	12059	9853	9701	9666	11327	10334	9343	9232	10135	9083	9678	9959	168	126	81	104	113	100	72	80	108	74	46	60	81	86	77
351	368	283	311	254	461	354	381	338	367	390	351	373	257	407	27495	25745	15665	23326	18619	23594	17511	13948	19394	15687	13602	13163	12892	13705	14682
10433	12226	10721	11790	12134	12346	14282	15890	14672	14111	14121	12977	12241	14759	14849	0	0	0	0	0	0	0	0	0	0	0	0	0	0	0
3534	2950	2796	2929	3264	3294	3243	4094	2984	2854	2779	3022	2741	2741	2934	1680	2055	1852	1728	1093	1885	1374	1594	899	1603	1386	2046	1673	1503	1020
335	365	413	303	394	340	366	595	526	418	430	430	473	411	359	5049	4631	3419	4703	4882	4297	4446	4143	4425	4810	4174	4470	4373	4066	5075
141	127	168	179	104	99	49	84	202	60	79	64	51	100	84	485	631	541	552	647	549	554	567	691	652	498	615	531	500	466
10856	15283	12118	12378	21721	21112	12591	16739	8727	16471	16949	14183	15315	13908	12611	0	1	0	16	0	0	0	0	0	1	4	0	0	0	0
0	0	0	0	0	0	0	0	0	0	0	0	0	0	0	4952	4869	5400	4926	3971	4294	3967	4760	3552	5068	4329	4812	4438	4160	4331
1209	1480	1030	1509	1530	1614	1415	2199	624	1601	1346	1593	1109	754	1181	0	0	12	8	0	8	5	0	6	0	12	0	0	0	0
3658	4329	4961	4678	3448	3862	4625	5646	5210	4412	4678	4618	3453	3780	4875	195	204	211	161	208	219	255	171	171	206	172	213	202	203	187
529	582	581	663	646	671	506	842	649	673	606	597	594	495	537	10785	12259	12663	12306	11053	10627	10433	11149	10053	11876	10956	12358	11327	11971	11178
5	4	17	0	9	22	13	20	3	19	12	13	12	27	9	286	283	239	385	307	250	340	294	236	303	214	220	246	232	283
4838	5860	4068	4835	6803	6530	5912	7045	3505	6042	5003	5466	4421	3034	4831	0	0	0	0	0	0	0	0	0	0	0	0	0	0	0
0	0	0	0	7	3	8	0	0	0	0	0	0	0	0	1536	1999	1944	1824	1748	1873	1698	1641	1437	1827	1622	2326	1723	1730	1812
195	120	156	116	168	171	198	160	197	165	166	196	118	192	177	3089	3702	3265	3500	2797	2928	3145	3147	3002	3378	2556	3058	3014	3175	3415
11810	9708	8409	9601	11549	10443	10300	12781	8850	11706	10663	10145	11468	10755	10419	1696	1512	949	1197	1638	1244	1344	1285	2303	1445	1182	1340	1882	1977	1535
0	0	0	0	0	0	0	0	0	0	0	0	0	0	0	3566	2555	2924	2551	2665	2514	2554	2991	2305	3308	2474	2450	2693	2449	3063
0	0	0	0	0	0	0	0	0	0	0	0	0	0	0	83	127	157	94	114	109	101	106	86	131	101	101	68	82	105
1896	2265	1457	2032	2115	2165	2418	2802	1870	2640	2421	2064	1829	1576	2041	266	193	111	147	195	117	90	60	175	201	162	131	110	145	163
3778	3187	2613	3049	3135	3363	2953	3901	2927	3218	3242	3221	3160	2977	2839	2588	2240	1910	2244	2445	2389	2807	1800	3177	2267	1785	1986	1943	1913	2296
2620	2064	3614	10753	2550	2264	1934	3495	4588	2413	3276	2274	1866	2649	4478	140	109	101	143	114	78	152	140	136	216	191	176	201	240	113
4622	4329	3544	3509	2789	2898	3508	3849	5405	3407	3504	4420	2612	2968	2875	3176	3615	2919	3151	2452	2646	2664	2302	2486	3307	3036	3947	3103	2173	2894
1087	763	666	722	417	369	529	500	642	484	527	514	487	551	436	0	0	0	0	0	0	0	0	0	0	0	0	0	0	0
295	231	366	759	270	279	203	243	154	120	196	142	178	64	96	3114	1832	3978	1797	2584	1460	1519	1706	2306	1291	1177	1175	1428	1744	2388
1549	1559	1815	1956	1214	1832	1176	2301	2875	1623	1869	1530	1644	1599	1432	8804	10146	9467	8869	9342	7949	8337	8130	8251	9136	9101	9023	8586	9749	8876
0	2	0	2	0	0	5	0	0	6	2	4	0	0	0	280	308	274	346	312	293	352	394	433	464	390	415	300	466	358
3939	4626	3564	4995	3432	3737	3618	4529	3009	3206	3352	3368	2648	2517	3120	0	0	0	0	0	0	0	0	0	0	0	0	0	0	0
0	0	0	0	0	0	0	0	0	0	0	0	0	0	0	12457	12714	11804	13110	10401	12381	11424	12117	9082	11907	10180	11963	12255	10239	11282
3512	3571	3157	1944	1921	1661	1972	2259	1800	1696	1852	1469	2342	3240	1852	0	0	0	0	0	0	0	0	0	0	0	0	0	0	0
11906	10750	10472	10669	11481	11092	9591	12858	10068	10787	10129	10845	9760	8974	9838	0	0	0	0	0	0	0	0	0	0	0	0	0	0	0
334	476	439	360	385	512	523	673	453	701	518	472	751	360	455	0	0	0	0	0	0	0	0	0	0	0	0	0	0	0
905	909	557	626	1023	1022	948	1453	803	1330	987	1068	1007	1070	1283	0	0	0	0	0	0	0	0	0	0	0	0	0	0	0
9189	10853	8740	9130	11594	12706	11517	13789	10774	12498	11220	11923	9737	9945	12180	0	0	0	0	0	0	0	0	0	0	0	0	0	0	0
0	0	0	0	0	0	0	0	0	0	0	0	0	0	0	0	0	0	0	0	0	0	0	0	0	0	0	0	0	0
0	0	0	0	0	0	0	0	0	0	0	0	0	0	0	0	0	0	0	0	0	0	0	0	0	0	0	0	0	0
0	0	0	0	0	0	0	0	0	0	0	0	0	0	0	0	0	0	0	0	0	0	0	0	0	0	0	0	0	0
0	0	0	0	0	0	0	0	0	0	0	0	0	0	0	0	0	0	0	0	0	0	0	0	0	0	0	0	0	0
0	0	0	0	0	0	0	0	0	0	0	0	0	0	0	0	0	0	0	0	0	0	0	0	0	0	0	0	0	0
0	0	0	0	0	0	0	0	0	0	0	0	0	0	0	6374	5489	4088	5749	5490	5862	6117	5188	6166	5537	4970	5416	5946	5717	7094
0	0	0	0	0	0	0	0	0	0	0	0	0	0	0	0	0	0	0	0	0	0	0	0	0	0	0	0	0	0
0	0	0	0	0	0	0	0	0	0	0	0	0	0	0	2796	3090	2279	2870	2939	3068	3229	2597	2819	3059	2812	3205	2587	2909	3771
0	0	0	0	0	0	0	0	0	0	0	0	0	0	0	3603	3515	3537	2972	2782	3006	2856	3222	2744	3424	3045	3084	2870	3012	3001
0	0	0	0	0	0	0	0	0	0	0	0	0	0	0	6541	6940	6779	6117	6047	6049	5707	6324	5310	7098	6371	6759	6227	6185	6301
3484	3752	5009	3593	3257	4029	3871	5724	4804	3872	4859	4357	3821	4335	4495	798	770	459	815	556	827	615	837	597	723	610	503	992	736	828
0	2	0	0	0	3	0	0	3	0	0	0	0	0	0	0	0	0	0	0	0	0	0	0	0	0	0	0	0	0
2841	2712	2563	2262	2734	2712	2867	3025	2288	2980	3280	2730	2891	2428	2608	6310	8109	12624	8049	6029	6537	6879	8730	7088	7562	8822	7539	7138	5244	7454
3849	2987	2641	3293	3018	3231	2661	3620	2169	2963	2613	2895	3032	2225	2581	73	152	85	98	80	92	179	211	70	79	169	193	88	72	74
5199	5683	4896	6013	5370	6324	5056	6593	5090	5810	5240	5149	4388	4287	4756	15	25	36	20	20	19	21	19	23	38	24	22	10	9	10
906	941	713	678	421	958	640	964	568	656	747	701	521	437	705	24	8	18	21	9	12	14	24	10	20	11	14	20	11	35
0	0	0	0	0	0	0	0	0	0	0	0	0	0	0	26	37	17	21	16	18	30	26	31	21	29	40	22	22	21
14338	11803	6779	6420	11357	11058	11973	12753	4191	10966	9809	10554	7817	6144	10682	79	81	47	38	20	70	45	51	36	40	50	54	49	74	48
59	32	55	141	123	127	98	147	85	111	64	99	37	59	98	0	0	0	0	0	0	0	0	0	0	0	0	0	4	0
45	62	25	24	24	43	40	56	80	45	42	44	38	63	70	92	78	100	106	52	85	47	57	40	58	78	73	105	83	59
13	21	29	24	33	36	20	49	19	45	94	40	24	27	28	0	9	4	4	12	14	1	5	6	0	4	5	8	3	6
4	16	6	13	14	20	21	32	19	30	23	19	21	25	12	0	0	0	0	0	0	0	0	0	0	0	0	0	0	4
18	31	55	49	27	27	54	55	36	59	79	46	42	20	73	5	5	2	0	0	0	1	0	2	0	0	0	11	0	5
0	4	0	0	4	12	14	9	0	4	13	9	4	0	13	590	974	830	992	529	613	534	674	405	639	523	600	588	564	403
92	195	139	260	186	202	178	275	49	180	206	204	114	93	185	20	10	4	12	10	18	16	15	9	9	8	11	3	11	2
0	0	0	0	0	0	0	6	4	0	0	0	0	0	10	0	0	0	0	0	0	0	0	0	0	0	0	0	0	0
107	88	28	54	111	100	49	112	60	81	72	34	67	39	32	0	0	0	0	0	0	0	0	0	0	2	0	0	0	0
9	0	0	0	0	0	0	0	0	0	0	0	0	3	0	0	0	0	0	0	0	0	0	0	0	0	0	0	0	0
1018	764	613	779	888	1027	512	1007	253	773	699	794	739	445	517	2089	2598	2475	2122	2128	1912	2173	1755	1788	1907	1942	1970	1770	2280	1840
18	7	23	7	12	14	12	18	22	14	8	14	10	8	11	0	0	0	0	0	0	0	0	0	0	0	0	0	0	0
0	0	0	0	0	0	0	0	0	0	0	0	0	0	0	1261	1334	1379	628	771	665	610	608	399	916	1003	940	506	734	604
0	0	0	0	0	0	0	0	0	4	0	0	0	0	0	0	0	5	0	0	0	0	8	5	5	0	0	0	5	0
0	0	0	0	0	0	0	0	0	0	0	0	0	0	0	0	0	0	24	0	0	4	7	0	6	0	5	16	11	0
5495	4306	3584	4367	4961	5176	3839	5208	4058	4297	3822	4006	4480	4008	3710	3	11	0	4	7	8	4	8	0	12	5	4	0	7	0
0	0	0	0	0	0	0	0	0	0	0	0	0	0	0	7933	7251	6357	6945	6579	6863	6634	6212	6298	6933	5869	7627	6547	6219	7276
1127	973	805	1772	1142	1180	412	908	375	581	466	560	510	412	272	9012	9410	10359	9949	8165	9627	11211	9290	8705	10029	9152	9652	9397	9173	10929
0	0	0	8	0	0	0	0	0	0	0	5	8	0	0	0	0	0	0	0	0	3	0	0	0	0	0	0	0	4
0	0	0	0	0	0	0	0	0	0	0	0	0	0	0	0	0	0	0	0	0	0	53	16	0	4	0	8	0	0
0	0	0	0	4	0	0	0	0	0	0	0	0	0	0	8	0	5	8	4	17	56	431	143	45	32	4	4	68	29
6363	6393	5726	6351	6446	5606	6492	8144	6197	5845	6075	6377	5237	5368	6217	0	0	0	0	0	0	0	0	0	0	0	0	0	0	0
6618	7110	8821	7281	7118	7248	7201	10203	7832	7875	9062	7716	7800	7944	8882	0	0	0	0	0	0	0	0	0	0	0	0	0	0	0
0	0	0	0	0	0	0	0	0	0	0	0	0	0	0	2356	3404	2918	2726	2706	2511	2665	2788	2324	2744	2728	3077	2376	2761	2819
0	0	5	0	0	0	0	0	0	0	5	0	0	0	0	5471	5099	7617	4129	4780	3845	6059	5377	5414	6127	5542	5629	4612	5542	6074
4	0	0	0	12	4	43	0	0	16	9	0	4	8	4	6	4	3	10	13	8	6	9	11	2	8	5	7	3	6
0	0	0	0	0	0	0	0	0	0	0	1	0	0	0	5824	6591	7079	5810	5102	5363	4071	5037	3194	5666	5317	6101	4339	5167	3431
0	0	0	0	0	0	0	0	0	0	0	0	0	0	0	0	0	0	0	0	0	0	0	0	0	0	0	0	0	0
2880	2786	2738	2719	3590	3597	3021	3693	2794	3394	2891	2871	3169	2789	3315	8795	9303	7790	8872	8289	8069	9178	8469	8505	8214	7369	8447	8447	8805	8958
5137	5484	6028	3660	3804	4030	5557	7076	4792	5284	6315	4720	6024	4971	4348	0	0	0	0	10	0	0	0	0	0	0	0	0	0	14
0	4	4	0	13	0	3	4	8	4	0	0	8	0	6	6510	9449	8980	9688	8486	8567	8620	8660	8111	9135	8796	10948	8888	8327	8974
5088	5574	3477	5524	5922	5899	3623	6294	1991	5678	3542	3691	4345	1918	3044	12030	19853	22845	14403	9921	13981	12902	13716	5699	12262	12419	16662	14560	14309	4596
0	0	0	0	0	0	0	0	0	0	0	0	0	0	0	1109	1255	1004	1154	1119	918	1138	1062	1127	870	791	856	931	895	965
6631	6244	6287	7497	6856	7259	6821	9248	7079	7240	6851	6681	6758	7022	6788	1714	2070	2332	2072	1526	2140	1771	1925	1680	2435	1894	2589	2040	1814	1896
0	0	0	0	0	0	0	0	0	0	0	0	0	0	0	0	0	0	0	0	0	0	0	0	0	0	0	0	0	0
5880	5457	5596	5047	6493	6736	6439	7882	5173	6421	6496	5947	5475	6094	6575	42	46	96	20	45	28	21	78	0	32	35	25	34	0	19
17867	16618	9002	11304	18010	19234	16833	18327	4896	15782	12985	16009	13229	7156	10499	1505	1531	1140	1262	1265	1547	1616	1274	1328	1389	1208	1433	1327	1434	1880
765	590	593	576	476	535	507	692	668	508	466	508	494	531	549	0	0	8	0	0	0	17	0	0	12	0	5	0	6	64
2229	2334	1647	2297	1986	2487	2425	2948	2209	2754	2332	2665	2167	1690	1991	396	580	508	844	248	767	772	593	738	511	422	594	629	574	574
0	0	0	0	0	0	0	0	0	0	0	0	0	0	0	0	0	0	2	0	0	0	0	0	0	0	0	0	0	0
0	0	0	0	0	37	54	44	0	83	0	31	22	0	25	0	0	0	0	0	0	0	0	0	0	0	0	0	0	0
1121	1301	1509	1129	1245	1304	1267	1675	1859	1269	1192	1364	1086	1420	1325	0	0	0	0	0	0	0	0	0	0	0	0	0	0	0
0	0	116	4	17	10	0	0	4	0	0	0	0	3	0	0	0	0	0	0	0	0	0	0	0	0	0	0	0	0
63	38	32	25	78	58	70	123	103	121	115	46	66	172	154	13	11	8	21	7	26	17	20	7	74	32	17	86	63	53
0	0	0	0	0	0	0	0	0	0	0	0	0	0	0	0	0	0	0	0	0	0	0	0	0	0	0	0	0	0
0	0	0	0	0	0	0	0	0	0	0	0	0	0	0	0	0	0	0	3	0	0	0	0	0	0	0	0	0	0
0	0	0	0	0	0	0	0	0	0	0	0	0	0	0	0	4	0	0	0	0	0	0	0	0	0	0	0	0	0
0	0	0	0	0	0	0	0	0	0	0	0	0	0	0	402	687	459	528	392	320	470	377	232	390	366	631	412	429	381
319	274	190	765	149	247	315	455	433	372	181	268	156	216	397	53	61	15	31	34	27	40	34	35	54	21	22	23	5	86
0	0	0	0	0	0	0	0	0	0	0	0	0	0	0	665	816	745	826	688	762	700	694	709	857	678	806	601	720	878
0	4	0	0	0	5	4	4	0	0	5	0	0	0	4	453	553	507	358	489	352	409	384	355	460	390	467	393	422	446
0	0	0	0	0	0	0	0	0	0	0	0	0	0	0	1571	1364	1474	1197	1899	1152	1389	1978	1689	1628	1402	1098	2182	2478	2040
300	185	142	711	382	500	194	483	386	326	371	392	364	267	326	2	0	2	0	0	0	1	0	0	3	0	1	2	0	0
32	65	101	38	79	87	35	86	53	30	36	58	58	20	28	0	1	0	0	0	3	0	0	1	0	0	0	0	1	0
1046	755	879	1055	900	1249	992	1309	1235	1012	1151	976	1069	860	1231	0	0	0	0	0	0	0	0	0	0	0	0	0	0	0
714	507	591	578	504	495	511	651	491	510	514	486	441	469	480	318	341	383	366	298	325	382	427	377	340	300	407	409	364	415
463	715	506	357	506	602	927	683	508	911	867	382	667	949	559	4	0	0	0	2	0	0	0	0	0	0	0	0	2	8
0	0	1	0	0	0	2	0	0	0	2	0	0	3	3	872	592	1011	574	1052	451	1547	1563	2187	987	1022	1279	5859	6298	1887
7	6	0	6	13	9	2	5	3	6	2	1	4	5	0	37656	44778	51087	42858	26718	38696	36869	34283	33482	33245	28839	25708	45821	42775	31605
0	0	0	0	0	0	0	0	0	0	0	0	0	0	0	5525	5449	4948	4757	5567	5126	5518	5309	5382	6217	5452	5669	6516	6629	6287
554	496	275	267	420	607	528	611	439	473	361	458	486	446	414	0	0	0	0	0	0	0	0	0	0	0	0	0	0	0
2	0	0	0	2	0	2	0	2	2	1	0	0	0	0	51	42	40	71	23	36	39	62	31	51	37	55	51	26	44
274	612	532	379	236	300	702	723	1145	498	544	449	813	635	1204	4313	4805	4467	4393	3743	3942	4090	4309	3799	4646	4005	4165	4244	4058	4804
0	0	0	0	0	0	0	0	0	0	0	0	0	0	0	440	359	380	365	274	254	390	320	275	490	285	400	396	439	357
42923	26940	9369	13553	31354	35423	24170	26065	17984	27866	17008	39830	20059	28855	24262	204	384	265	106	20	67	21	9	32	26	39	0	14	31	48
6054	5791	5669	4293	4371	4483	5259	6497	5193	5469	5808	5544	5652	5463	5660	12175	11676	13805	10823	11299	10731	13614	11954	11720	13342	12555	13581	11259	11527	13595
0	0	0	0	0	2	0	0	0	0	0	0	0	0	1	6750	6676	9970	5680	5003	4820	4129	5596	3321	5902	6075	5909	5081	4694	3661
10	8	2	8	9	6	15	2	6	6	11	15	19	9	10	12166	14750	13800	13454	11848	13466	12344	13717	11154	12817	11484	15024	13458	13049	12544
5366	6677	5038	5163	6385	6878	6955	8134	6457	7537	6897	6971	6206	5352	6523	2284	2886	2526	2515	2396	2418	2812	2544	2207	2472	2134	2618	2379	2380	2745
166	174	94	181	151	150	339	289	121	237	182	173	170	159	247	18633	21223	22504	18657	19306	17473	17364	17371	14850	18675	18046	19545	17561	20210	16769
725	335	383	216	617	495	140	112	476	102	55	97	71	231	83	4527	4099	2516	4172	4550	3936	5279	3430	4961	3891	3655	4247	3514	3981	5289
13574	12520	13255	11336	10685	10181	12820	14997	14304	12134	12875	12386	12193	12025	11502	0	0	0	0	0	4	0	0	0	0	0	0	0	0	4
8929	8482	3869	6432	6682	6152	4622	5911	3522	5485	3460	5706	3303	3386	3789	1204	1132	608	1097	985	1097	1022	804	1098	1078	952	969	1006	904	1075
11662	11228	9980	11493	13828	14663	12063	15941	11691	12746	12180	11764	12093	12492	11737	6316	4968	4019	4337	5194	4072	4424	5308	5587	5344	5078	5211	3971	5076	4679
3046	2459	2560	2551	2393	2563	2650	3400	3143	2817	2605	2776	2807	2811	2698	13373	13367	12153	11618	12751	10926	11809	11906	11296	14169	12434	13460	12771	13980	13807
22447	21611	16217	23159	26406	25592	19340	25736	17672	21509	19396	18525	20749	19703	20077	2270	2957	3396	2965	1476	2865	1306	2478	1174	2532	2414	2928	2643	1697	1382
4167	2939	4041	2731	3343	3543	3461	4215	3484	3405	4360	3606	4505	4164	3617	0	0	0	0	0	0	0	0	0	0	0	0	0	0	0
0	0	19	12	4	38	0	0	0	0	0	4	0	0	0	206	192	222	72	171	92	74	113	168	183	137	186	168	150	98
743	818	961	676	765	780	866	1171	899	824	1007	1046	755	711	876	6767	8235	7793	7605	7679	6983	6641	7128	6373	7280	6729	8573	7675	7937	7293
4580	4061	6286	5590	4303	4078	4456	6296	3258	4184	4682	3871	4841	5941	3925	0	0	0	0	0	0	0	0	0	0	0	0	0	0	0
14726	17103	13542	15732	13293	12615	14284	17767	18836	13117	12639	12147	11215	14217	12450	0	0	0	0	0	0	0	0	0	0	0	0	0	0	0
2254	2461	1536	1555	2351	2818	3211	3007	690	3072	2361	2641	2016	1012	2152	0	0	0	0	0	0	0	0	0	0	0	0	0	0	0
0	0	0	0	0	0	0	0	0	0	0	0	0	0	0	0	0	0	0	0	0	0	0	0	0	0	0	0	0	0
33	65	98	155	84	112	73	105	48	29	78	31	37	34	54	0	0	0	0	0	0	0	0	0	0	0	0	0	0	0
8383	8634	7238	8133	9628	9385	7642	10616	10262	8407	7636	7918	7694	8834	7816	4	2	5	0	5	5	4	0	0	0	0	2	5	7	3
0	0	0	0	0	0	0	0	0	0	0	0	0	0	0	387	398	554	471	415	447	533	480	381	552	402	474	438	388	480
0	0	0	0	0	0	0	0	0	0	0	0	0	0	0	2195	2554	2179	1853	2631	1976	2724	1774	2461	1846	1783	2334	1987	2611	2177
0	0	0	0	0	0	0	0	0	0	0	0	0	0	0	523	742	590	680	763	548	535	555	431	478	589	660	652	621	525
0	0	0	0	0	0	0	0	0	0	0	0	0	0	0	0	0	0	0	0	0	0	0	0	0	0	0	0	0	0
0	0	0	0	0	0	0	0	0	0	0	0	0	0	0	4	4	6	4	12	6	0	5	8	16	8	16	20	12	4
3	0	0	2	1	6	2	0	5	3	4	1	0	1	0	242	364	331	395	385	334	318	358	270	337	307	477	365	327	320
214	130	159	149	207	258	192	278	137	236	238	254	143	176	227	4297	5234	5445	4805	4908	4508	4759	4527	5295	5629	5624	5112	4783	5719	5145
3980	2992	2651	3630	3271	3149	2769	3137	3599	2786	2798	2718	3183	3072	3228	71720	72021	76671	80210	71136	66446	66064	70152	60834	73425	66885	74578	64929	57073	75473
505	535	463	411	479	560	420	716	477	597	536	481	447	586	480	4063	4691	3958	4176	4201	4304	4216	4117	4067	4590	4201	4376	4235	4680	4809
0	0	0	0	0	0	0	0	0	0	0	0	0	0	0	678	704	685	583	603	505	499	525	537	696	593	512	507	522	492
59	32	37	58	37	56	35	45	39	50	53	57	81	83	49	437	620	445	522	514	540	493	529	463	391	371	709	418	522	475
198	277	204	202	245	379	273	361	310	419	224	220	246	315	318	741	1459	1415	1025	827	957	708	846	455	800	817	1359	910	837	496
10042	8023	6535	7021	7539	7938	6726	9139	8734	8548	7352	8052	7728	7202	7289	426	376	309	447	265	327	350	435	311	403	338	276	320	323	404
78677	80513	71518	79577	66565	70137	77564	88686	61980	68017	63474	70140	60401	66825	75930	2019	1796	1787	1428	1431	1402	1587	1742	1310	2277	1849	1974	1875	1687	1887
3695	2904	3451	3284	3338	3692	2988	4451	3961	3648	3951	3788	3829	3739	3770	160	289	286	300	238	273	256	254	189	277	208	283	214	272	285
643	690	575	675	603	708	783	748	629	681	508	710	564	430	561	0	0	0	0	0	0	0	0	0	0	0	0	0	0	0
474	429	381	479	528	621	488	689	477	486	513	447	513	493	543	0	0	0	0	0	0	0	0	0	0	0	0	0	0	0
1264	993	661	907	1454	1692	1054	1532	274	1369	1008	1087	954	473	1012	0	0	0	0	0	0	0	0	0	0	0	0	0	0	0
268	308	271	223	278	295	308	408	421	329	284	343	252	407	313	0	0	0	0	0	0	0	0	0	0	0	0	0	0	0
2248	2396	1782	1680	1867	2228	3031	3081	2127	2802	2658	2655	1919	1889	2394	0	0	0	0	0	0	0	0	0	0	0	0	0	0	0
173	210	184	143	199	275	273	329	245	259	325	196	221	303	190	0	0	0	0	0	0	0	0	0	0	0	0	0	0	0
0	0	0	0	0	0	0	0	0	0	0	0	0	0	0	0	0	0	0	0	0	0	0	0	0	0	0	0	0	0
0	0	0	0	0	0	0	0	0	0	0	0	0	0	0	4140	3406	6202	3356	5806	2936	6440	7492	9515	7444	6232	6547	26445	31579	9225
0	2	3	1	3	0	1	2	1	0	0	4	5	2	0	129	93	216	113	150	97	264	244	218	212	237	250	1059	588	286
0	0	0	0	0	0	0	0	0	0	0	0	0	0	0	2	0	2	0	2	0	0	0	3	0	5	0	3	0	0
6	10	16	15	0	0	17	5	4	10	13	7	3	0	16	7	10	8	7	3	5	10	10	13	8	6	8	43	33	6
0	0	4	0	9	0	0	9	6	0	0	12	5	0	0	1037	851	1828	780	1392	673	1549	1803	2480	1481	1391	1923	5846	7489	1920
0	0	0	0	0	0	0	0	0	0	0	0	0	0	0	0	0	0	0	0	0	0	0	0	0	0	0	0	0	0
7452	8189	9710	5318	7944	6588	10126	12498	9126	9450	8427	9843	14404	12878	16172	0	0	0	0	0	0	0	0	0	0	0	0	0	0	0
119	122	147	56	111	56	188	153	128	126	151	159	187	232	137	0	0	0	0	0	0	0	0	0	0	0	2	0	0	0
2	0	0	1	0	2	0	0	0	0	9	2	0	0	0	1525	1225	4179	1199	1834	984	1556	2270	2307	2145	1970	1811	6491	7472	2925
0	0	10	3	14	8	17	10	4	14	5	11	12	6	7	5296	4353	11513	3738	6561	3735	5291	7911	8251	7260	6323	6466	21943	27386	9880
656	892	792	421	456	408	1162	1779	848	1088	918	1048	2306	1981	1781	41	40	18	44	33	37	40	41	27	49	41	46	32	50	48
0	0	0	0	0	0	0	0	0	0	0	0	0	0	0	0	0	0	0	0	0	0	0	0	0	0	0	0	0	0
0	0	0	0	0	0	0	0	0	0	0	0	0	0	0	0	13	7	2	0	7	3	3	6	8	0	3	13	6	0
112	118	79	38	199	147	296	322	43	237	266	181	225	120	311	0	0	0	0	0	0	0	0	0	0	0	0	0	0	0
2337	3118	2656	1485	1361	1321	2751	4217	3059	2556	2112	2607	3888	4788	5814	0	0	0	0	0	0	0	0	0	0	0	0	0	3	0
777	998	881	446	603	476	1036	1403	966	959	814	1034	1491	1599	1977	0	0	0	0	0	0	0	0	0	0	0	0	0	0	0
13	46	23	20	32	17	28	22	20	21	17	19	16	17	18	0	0	0	0	0	0	0	0	0	0	0	0	0	0	0
0	0	0	0	0	0	0	0	0	0	0	0	0	0	0	0	0	0	0	0	0	0	0	0	0	0	0	0	0	0
0	0	0	0	0	0	0	0	0	0	0	0	0	0	0	0	0	0	0	0	0	0	0	0	0	0	0	0	0	0
0	0	0	0	0	0	0	0	0	0	0	0	0	0	0	0	0	0	0	0	0	0	0	0	0	0	0	0	0	0
0	0	0	0	0	0	0	0	0	0	0	0	0	0	0	39	12	35	25	29	14	4	12	8	69	15	19	1	12	6
0	0	0	0	0	0	0	0	0	0	0	0	0	0	0	0	0	0	0	0	0	0	0	0	0	0	0	0	0	0
0	0	0	0	0	0	0	0	0	0	0	0	0	0	0	0	0	0	0	0	0	0	0	0	0	0	0	0	0	0
0	0	0	0	0	0	4	0	0	0	0	0	0	0	0	0	0	0	0	0	0	0	0	0	0	0	0	0	0	0
0	0	0	0	0	0	0	0	0	0	0	0	0	0	0	0	0	0	0	0	0	0	0	0	0	0	3	0	0	0
0	0	0	0	0	0	0	0	0	0	0	0	0	0	0	4304	5622	5693	4491	4460	3978	4595	4599	3694	4460	4573	5407	4515	4815	4486
0	8	102	18	68	200	211	501	29	71	163	59	307	450	132	3619	3735	3273	3541	3973	3628	3592	3108	3380	3058	2849	3615	3039	3228	3514
0	0	0	0	0	0	0	0	0	0	0	0	0	0	0	18754	16482	39555	16988	13174	17128	12820	18960	14273	28647	27432	30592	15052	12999	13895
0	0	0	0	0	0	0	0	0	0	0	0	0	0	0	4257	2171	2693	1893	3041	1959	3164	2583	4158	4669	4105	4696	1586	1467	3150
0	0	0	0	0	0	0	0	0	0	0	0	0	0	0	527	683	551	589	468	680	529	806	470	548	514	667	491	373	524
0	0	0	0	0	10	0	0	0	0	0	0	0	0	0	7451	6836	4904	6620	6811	6969	7030	6133	6645	6750	6563	7032	7138	6229	8625
5921	5673	4458	6263	7000	7294	5361	7605	4404	6441	5549	5291	6120	5585	5507	8926	8934	8730	9468	8823	8993	8857	9116	7813	10243	8480	9990	10095	9342	10216
3586	3165	2789	2677	2724	3007	2765	3798	2905	3148	2849	3028	2975	3260	3018	0	0	4	0	0	4	0	0	0	0	0	0	0	0	0
12788	20626	5193	16651	11052	11201	12705	11874	5595	16998	13378	12906	8754	6403	6605	6839	8563	9085	7915	6812	6933	8199	8532	6304	9134	8356	9641	8299	8696	8373
4624	5888	5451	10027	2197	2804	2886	4794	4471	2884	4066	3255	1814	2244	1505	1042	1313	1156	1398	829	1134	1169	1232	998	795	1009	803	1144	675	911
674	972	370	602	917	945	1013	1022	567	1296	867	895	411	405	436	292	407	435	375	297	402	390	304	350	454	380	501	264	277	412
4784	7038	9020	7663	5848	5923	7450	8791	7816	6793	7952	6758	5584	6315	7689	647	1532	959	698	1068	812	1492	1521	407	703	576	1554	637	878	883
8288	9407	8219	8200	8505	8325	10274	12329	9583	10223	10061	9006	8564	8540	10397	533	784	1042	963	605	894	624	760	457	708	606	821	813	743	491
0	0	8	0	4	0	0	0	0	0	0	0	0	0	0	11645	13616	14916	13795	10127	13335	13029	14191	12134	17223	15841	17335	12804	12040	14325
8125	9710	7042	9257	9364	9289	9075	12280	8433	10613	9256	8978	8978	7432	8467	13722	22585	19355	18781	18001	16875	20124	16464	16793	17911	16472	19611	18835	20690	17462
922	1097	949	733	1109	1236	1594	1424	678	1549	1207	1387	953	1081	1550	416	391	376	406	414	377	347	309	309	384	301	355	343	287	299
155	178	222	77	201	206	199	261	140	229	269	167	264	196	203	0	0	0	0	0	0	0	0	0	0	0	0	0	0	0
496	325	231	1116	689	959	220	1336	826	535	449	505	570	303	327	103	112	159	101	58	105	130	140	33	94	103	109	129	165	42
1283	1073	453	676	919	1196	896	1331	436	1014	857	1020	939	593	753	827	1209	1274	1001	563	852	825	825	343	912	629	1015	1018	811	411
10668	11838	7541	7135	11961	13078	12984	15005	7764	14305	12316	13547	11985	9526	13740	9441	8538	7443	8367	9486	8210	12817	9657	10930	10301	9060	9565	10796	12105	11732
30009	21742	19174	19995	25070	25273	21835	27843	22440	24901	22626	23417	25514	26810	20767	26	30	24	25	15	28	57	31	49	23	41	53	69	33	13
854	806	614	749	1008	1019	841	1231	796	1186	1013	848	867	662	638	0	0	0	0	0	0	4	0	0	0	0	2	0	0	12
0	0	0	0	0	0	0	0	0	0	0	0	0	0	0	1432	1534	1387	1287	1458	1239	1311	1396	1411	1458	1416	1352	1449	1410	1562
260	154	154	144	182	164	184	278	156	239	202	217	221	211	272	4514	4572	3667	4202	4414	3857	4988	4146	4140	4884	4589	4899	3975	3950	4919
946	833	376	857	787	1009	846	1168	309	770	769	1000	700	382	651	268	173	146	111	199	129	164	161	184	175	180	206	153	200	161
13563	12445	15097	10706	9515	10438	12169	16666	14637	13068	13312	11778	15379	15634	13479	0	0	0	0	0	0	0	0	0	0	0	0	0	0	0
99	32	54	64	63	83	116	172	90	121	116	93	219	117	192	0	5	3	23	3	11	9	8	0	5	6	7	0	0	7
0	0	0	4	0	0	0	0	0	0	0	0	0	0	0	15	0	27	15	2	13	15	0	12	10	4	5	33	27	0
1416	1324	1575	1244	1256	1220	1310	1606	1295	1329	1471	1231	1248	1243	1340	0	0	0	0	0	0	0	0	3	0	0	0	0	0	0
1676	2071	2260	2055	2140	2190	2412	3347	2224	2059	2463	2459	1974	1693	1965	23	24	18	6	48	42	24	21	38	3	21	30	24	20	41
340	354	85	265	220	202	160	128	198	86	96	116	75	144	115	6433	5890	4322	5758	5049	5216	5627	4691	4730	5809	5061	5782	5921	5265	5544
0	0	0	0	0	0	0	0	0	0	0	0	0	0	0	0	0	0	0	0	0	0	1	0	0	0	0	0	0	0
44	54	35	27	65	109	70	138	67	114	145	63	221	265	49	14499	16633	14193	16451	15054	15108	14533	16232	13149	15291	13775	17703	16085	15695	15590
0	0	0	0	0	0	0	0	0	0	0	0	0	0	0	0	0	0	0	0	0	0	0	0	0	0	0	0	0	0
0	0	0	0	0	0	0	0	0	0	0	0	0	0	0	0	0	0	0	0	0	0	0	0	0	0	0	0	0	0
0	0	0	1	0	2	0	1	0	3	1	5	0	0	0	0	0	0	0	0	0	0	0	0	0	0	0	0	0	0
0	0	0	0	0	0	0	0	0	0	0	0	0	0	0	0	0	0	0	0	0	0	0	0	0	0	0	0	0	0
0	0	0	0	0	0	0	0	0	0	0	0	0	0	0	0	0	0	0	0	0	0	0	0	0	0	0	0	0	0
0	0	0	0	0	0	0	0	0	0	0	0	0	0	0	0	0	0	0	0	0	0	0	0	0	0	0	0	0	0
0	0	0	0	0	0	0	0	0	0	0	0	0	0	0	0	0	0	0	0	0	0	0	0	0	0	0	0	0	0
0	0	0	0	0	0	0	0	0	0	0	0	0	0	0	665	763	577	587	594	731	626	541	565	592	475	619	607	644	726
0	0	0	0	0	0	0	0	0	0	0	0	0	0	0	2603	2712	2785	2481	2193	2487	1891	2386	1851	2537	2297	2414	2242	2422	2212
0	0	0	0	0	0	0	0	0	0	0	0	0	0	0	30944	23831	17007	26485	32018	26790	32746	21392	29857	23620	20108	23140	22735	22430	30930
0	0	0	0	0	0	0	0	0	0	0	0	0	0	0	6321	5645	4750	5122	5083	4755	5500	5965	5838	6498	5401	5866	6294	6299	6855
0	0	0	0	0	0	0	0	0	0	0	0	0	0	0	5	16	17	22	9	17	5	21	8	12	19	13	14	6	6
0	0	0	0	0	0	0	0	0	0	0	0	0	0	0	21	4	17	26	28	29	37	36	41	11	22	49	10	14	26
411	520	470	270	511	536	389	407	386	535	480	445	502	411	588	20	52	41	24	22	0	45	8	0	32	21	24	0	4	160
1754	2312	1892	1836	2555	2615	2408	2383	1552	2257	2180	1971	1892	1665	1908	106	137	163	145	83	92	127	129	80	161	112	164	171	103	134
19904	22194	31630	18963	19020	20356	22453	27039	18946	20015	22731	23801	17750	19226	26104	5571	4110	3725	3091	2816	2591	3926	2928	2824	3378	2702	2424	2914	3801	2805
4746	4563	3981	4085	3677	3440	4260	5120	4162	4380	4537	4052	4005	3935	4155	9333	5959	4275	5105	9773	4396	5832	4736	7748	4525	4555	4318	6434	7360	5666
3	18	6	18	11	15	12	12	3	14	20	16	6	4	20	100	152	152	121	115	137	96	158	86	103	104	155	177	132	210
0	0	2	0	0	0	0	5	2	6	2	0	2	0	0	735	1232	1097	996	738	945	908	1016	884	1113	812	889	771	928	730
124	117	88	52	50	92	79	46	20	44	48	48	68	12	28	14	13	12	3	3	8	7	4	10	3	10	16	12	4	10
61	77	56	72	76	60	120	112	105	112	72	128	48	76	95	0	0	0	0	0	0	0	0	0	0	0	0	0	0	0
5567	4226	5652	7770	3405	4586	2030	4207	2931	2504	2076	2216	2813	1912	2336	2679	2302	1622	1844	2605	1739	1975	1724	1968	1843	1565	1667	1494	1586	1776
0	0	0	0	0	0	0	0	0	0	0	0	0	0	0	2367	1899	1532	1521	2196	1616	1951	1629	2186	1894	1866	1544	1785	2212	1911
66	104	41	59	67	78	100	123	90	134	142	116	44	111	75	316	259	193	328	414	315	452	291	437	430	432	384	435	402	540
1047	1045	764	813	768	1054	928	1096	782	959	908	815	974	992	756	0	0	0	0	0	0	0	0	0	0	0	0	0	0	0
3	6	6	11	0	4	10	7	0	14	12	14	0	6	14	2	0	0	2	2	4	4	2	0	2	0	0	0	0	0
0	0	0	0	0	0	0	0	0	0	0	0	0	0	0	0	0	0	0	4	0	0	0	0	0	0	0	0	0	6
1425	1398	1341	1526	1217	1418	1127	1377	1085	1039	1316	1374	1127	723	954	1504	1587	1237	1962	2140	1850	1522	1588	1700	1681	1723	1620	2311	2540	2006
1620	1249	1121	838	649	801	1001	1209	939	1074	965	1021	876	944	960	0	0	0	0	0	0	0	0	0	0	0	0	0	0	0
264	258	584	246	176	201	400	344	435	264	363	291	353	402	269	20676	17174	20297	12656	17695	13229	13720	25897	17625	24052	23069	14808	26881	32892	21101
0	0	0	0	0	0	0	0	0	0	0	0	0	0	0	941	950	564	850	788	750	822	948	718	852	689	737	825	903	1624
0	0	0	0	0	0	0	0	0	0	0	0	0	0	0	0	0	0	0	0	0	0	0	0	0	0	0	0	0	0
0	0	0	0	0	0	0	0	0	0	0	0	0	0	0	0	0	0	0	0	0	0	0	0	0	0	0	0	0	0
3075	3245	2834	2091	3249	3175	3083	2897	3882	3240	3117	3048	2538	4787	3671	9	60	22	53	18	9	30	20	24	36	27	32	20	29	23
0	0	0	0	0	0	0	0	0	0	0	0	0	0	0	0	0	0	0	0	0	0	0	0	0	0	0	0	0	0
25574	37673	17345	37750	21446	21827	20512	32042	39045	26449	20865	19251	25144	18655	26797	1220	1566	973	1055	1231	969	1188	978	1084	1050	1008	1036	1075	1291	890
996	3118	1493	916	1113	1070	1823	1756	1842	1163	1452	1378	1079	1259	1695	348	180	58	79	249	89	219	113	256	165	141	84	171	163	255
0	0	0	0	0	0	0	0	0	0	0	0	0	0	0	0	0	0	0	0	0	0	0	0	0	0	0	0	0	0
0	0	0	0	0	0	2	0	0	0	3	0	0	0	0	0	0	0	0	0	4	0	0	0	0	0	0	0	0	0
40	28	45	41	47	50	40	44	50	49	39	34	55	18	41	0	0	0	0	0	0	0	0	0	0	0	0	0	0	0
0	0	0	0	0	0	0	0	0	0	0	0	0	0	0	0	0	0	0	0	0	4	0	0	0	0	0	0	0	0
2224	1862	1759	1317	1220	1765	1736	2138	2061	1714	1535	1866	1469	1888	1690	10	11	28	0	0	4	9	0	0	14	16	15	0	19	18
508	626	879	721	350	398	460	563	614	415	442	463	320	483	425	28	49	75	40	43	44	49	57	73	87	56	75	68	65	82
522	837	828	617	420	617	746	707	780	761	562	789	519	543	756	0	0	0	0	0	0	0	0	0	0	0	0	2	0	0
733	752	926	707	415	536	717	1157	724	657	829	978	620	630	758	0	0	0	0	4	0	5	0	0	0	0	0	0	7	0
0	0	0	0	0	0	0	0	0	0	0	0	0	0	0	16	21	26	28	35	32	10	30	14	52	20	58	43	16	11
589	1339	1410	1203	874	870	1305	1428	1369	1253	1335	1269	694	748	1247	0	0	0	0	0	0	0	0	5	0	7	0	0	12	0
66	76	48	25	46	55	71	119	22	127	91	153	161	129	142	65	58	108	57	63	50	94	108	73	110	77	95	108	95	84
161	158	99	59	118	157	184	392	155	383	215	298	382	345	305	101	107	171	128	105	108	217	185	344	410	400	439	227	362	213
0	0	0	0	0	0	0	0	0	0	7	0	0	0	0	3	0	0	0	0	0	5	0	0	0	0	11	0	0	0
4	0	0	16	7	0	13	17	34	11	0	0	22	32	27	1365	1606	2992	1521	1077	1297	2132	1805	1970	2163	2107	2412	2054	2470	1529
115	93	102	109	94	100	89	189	22	120	94	62	109	20	84	0	0	0	0	0	0	0	0	0	0	0	0	0	0	0
16	13	36	57	8	0	36	57	21	56	38	25	95	52	55	0	0	0	0	2	0	0	0	0	0	0	0	0	0	0
232	177	186	179	230	244	245	392	179	251	403	167	425	276	242	0	0	0	0	0	0	0	0	0	0	0	0	0	0	0
145	34	73	0	74	61	93	575	95	503	374	121	611	263	421	0	0	0	0	0	0	0	0	0	0	0	0	0	0	0
0	0	0	0	0	4	0	17	10	13	13	4	18	0	0	26	25	13	16	29	28	15	41	37	25	25	16	25	16	36
1041	1092	2014	1545	2080	2626	3003	7008	1105	5700	5872	3156	8007	4105	4590	0	0	0	0	0	0	0	0	0	0	0	0	0	0	0
0	0	0	0	0	0	0	0	0	0	0	0	0	0	0	0	0	0	0	0	0	0	0	0	0	0	0	0	0	0
0	0	0	0	0	0	0	0	0	0	0	0	0	0	0	0	0	0	0	0	0	0	0	0	0	0	0	0	0	0
0	0	0	0	0	0	0	0	0	0	0	0	0	0	0	0	0	0	0	0	0	0	0	0	0	0	0	0	0	0
0	0	0	0	0	0	0	0	0	0	0	0	0	0	0	24	0	19	6	17	4	0	4	12	0	6	12	16	14	6
10	7	10	5	8	0	11	5	12	13	28	25	23	21	9	0	0	0	0	0	0	0	0	0	0	0	0	0	0	0
0	0	0	0	0	0	0	0	0	0	0	0	0	0	0	86	70	172	85	50	97	52	76	43	51	45	57	114	95	92
0	0	0	0	0	0	0	0	0	0	0	0	0	0	0	0	0	0	0	0	0	0	0	0	0	0	0	0	0	0
0	0	0	0	0	0	0	0	0	0	0	0	0	0	0	0	0	0	0	0	0	0	0	0	0	0	0	0	0	0
0	0	0	0	0	0	0	0	0	0	0	0	0	0	0	1448	585	766	427	457	412	796	1511	1656	984	1131	327	1472	1868	1207
0	0	0	3	0	0	0	0	0	0	6	0	0	0	0	0	0	0	0	0	0	0	0	0	0	0	0	0	0	0
0	0	0	0	0	0	0	0	0	0	0	0	0	0	0	89	130	67	69	61	61	76	43	104	99	96	107	53	75	73
652	357	1097	850	668	654	867	1041	473	799	837	713	801	313	821	0	0	0	0	0	0	3	0	0	0	0	0	2	0	2
0	0	0	0	0	0	0	0	0	0	0	0	0	0	0	204	170	52	72	160	83	119	184	181	42	53	94	61	89	78
0	0	0	0	0	0	0	0	0	0	0	0	0	2	0	81	54	76	78	40	38	63	54	54	80	79	106	60	59	63
624	606	504	415	432	342	1099	1068	1154	535	789	448	600	2479	993	0	0	0	0	0	0	0	0	0	0	0	0	0	0	0
0	0	0	0	0	0	0	0	0	0	0	0	0	0	0	6	0	10	0	0	0	12	0	0	0	0	0	0	0	0
12	51	32	46	31	48	34	31	28	20	47	40	5	22	20	170	220	195	148	150	131	119	150	145	120	152	183	96	94	119
0	5	5	3	2	0	4	4	2	4	3	3	4	2	3	9	2	5	5	8	5	12	10	5	6	3	13	5	10	3
916	1010	757	783	299	296	784	615	532	409	369	743	474	489	698	747	1010	763	663	755	725	733	843	704	798	834	736	766	1022	697
550	355	203	203	333	289	237	380	210	256	320	270	437	250	196	499	437	290	451	456	457	464	432	399	458	409	433	520	421	545
0	0	0	0	0	0	0	0	0	0	0	0	0	0	0	45	52	53	38	41	38	10	44	54	43	26	54	48	41	29
6	8	0	17	0	13	18	12	0	5	8	0	13	12	4	0	0	0	0	0	0	0	0	0	0	0	0	0	0	0
138	110	111	87	154	158	38	182	84	48	80	64	43	66	62	0	0	0	0	0	0	0	0	0	0	0	0	0	0	0
6	4	5	4	2	7	12	6	7	9	6	4	24	4	7	715	525	448	502	693	499	507	476	663	660	584	582	471	553	939
981	999	708	929	1090	1117	752	1214	928	992	678	903	926	882	864	0	0	0	0	0	0	0	0	0	0	0	0	0	0	0
123	311	401	366	188	363	454	492	243	379	421	384	286	326	346	362	510	321	664	528	572	343	371	358	500	397	518	224	224	375
103	90	185	126	85	52	73	139	152	83	142	100	89	82	95	3281	2333	2361	3006	2287	2847	2921	3019	2820	2667	2459	2507	2788	2547	3047
0	0	0	0	0	0	0	0	0	0	0	0	0	0	0	725	1134	1071	938	912	784	931	909	672	918	913	947	870	871	972
0	0	0	0	0	0	0	0	0	0	0	0	0	0	0	4846	4076	2361	2798	3860	2599	2571	2231	2420	2022	2007	1662	2113	2847	2880
829	828	1045	639	653	599	790	866	914	717	1014	778	626	852	657	28	20	8	24	24	10	28	40	17	36	36	40	32	43	16
0	0	0	0	0	0	0	0	0	0	0	0	0	0	0	9536	8500	8771	8255	7365	7922	7449	8749	6861	10328	9757	10421	8350	8252	8019
307	250	255	331	583	634	223	334	114	204	224	262	130	115	186	2746	2596	1775	2375	2954	2353	2413	2342	2804	3163	2396	2948	2235	2556	2714
1136	1412	835	1595	1190	1188	944	1252	904	1357	1299	1131	856	1007	765	1234	1265	1011	1160	1186	1257	1264	1173	1017	1228	1161	1289	1313	1001	1304
696	635	511	612	530	629	806	1093	458	1073	831	719	862	556	668	8031	8639	5732	8292	8124	8284	8561	7618	7366	8090	7293	8810	9090	8520	9909
8600	6746	7638	7352	6903	6373	4259	5128	5289	3486	4097	4205	3229	3788	3083	1371	1336	1466	834	802	767	669	1044	695	993	895	733	967	1217	1001
48	28	68	56	94	56	81	118	5	76	97	33	80	20	53	1504	2257	1867	1822	1745	1685	1522	2219	862	2121	1862	2437	2133	1707	1499
10880	12381	9895	13879	13340	11918	9679	12743	9770	10066	9014	9177	8774	8367	9142	0	0	0	0	0	0	0	0	0	0	0	0	0	0	0
2808	2560	3053	2232	2977	2921	2190	2751	2193	2481	2599	2731	2490	2490	2737	0	0	0	0	0	0	0	0	0	0	0	0	0	0	0
940	1238	1243	918	910	1082	1368	1481	1170	1159	1354	1115	1042	1200	1112	4857	5355	4800	4975	4845	4468	6490	4996	6164	6571	5505	7728	6120	5178	7157
6818	6327	7703	7041	6111	6194	7445	9033	10833	7449	8000	7630	6381	7631	7746	3017	4304	4069	3680	3137	3019	2720	3150	2822	3638	3613	4067	3773	4701	3301
1804	1723	909	1196	1104	1169	888	1039	1086	948	941	835	904	815	455	5	5	5	0	0	0	13	0	0	5	0	0	0	0	5
1914	2275	1380	2209	2276	2595	2773	2988	1349	2385	2587	2694	1831	1294	2275	0	0	0	0	0	0	0	0	0	0	0	0	0	0	0
0	0	0	0	0	0	0	0	0	0	0	0	0	0	0	15	15	47	15	25	16	54	24	36	38	36	24	72	92	33
0	0	0	0	0	0	0	0	0	0	0	0	0	0	0	422	627	656	602	434	502	582	676	519	672	596	796	449	608	522
3760	3576	4419	6677	5390	5531	6778	8436	4997	6042	7138	5946	7548	6420	8885	904	1060	961	882	902	906	836	995	823	925	939	1175	1075	863	1284
3697	2958	3155	3212	3817	3716	3366	4044	3261	3772	3542	3103	4103	3980	3183	1322	1693	1754	1487	1424	1396	1379	1199	1254	1548	1403	1423	1247	1508	1498
0	17	5	0	5	0	0	21	0	13	5	0	13	0	0	2170	2752	2464	2470	2254	2487	2281	2596	1979	2516	2372	2731	2415	2520	2499
0	0	0	0	0	0	0	0	0	0	0	0	0	0	0	18	11	7	0	11	0	5	8	9	8	15	22	7	3	7
55	53	68	73	15	30	68	125	30	46	88	24	76	50	70	1389	1545	1106	1487	1472	1302	1314	1312	1323	1394	1404	1419	1333	1531	1707
658	589	1015	323	610	837	1261	1485	226	1188	1103	945	1006	1058	847	0	0	0	0	0	0	0	0	0	0	0	0	0	0	0
724	865	708	555	683	700	935	1087	754	798	934	952	707	540	752	0	0	0	0	0	0	0	0	0	0	0	0	0	0	0
2436	2247	1590	2461	2229	2229	1753	2477	2095	2124	1737	1972	1883	1760	1671	7171	8288	7940	8522	6225	8195	7187	8370	4819	7540	6567	7781	7618	5988	5876
1795	2166	1888	2176	2444	2434	2424	3116	2009	2617	2238	2127	2158	2256	2220	0	0	0	0	0	0	0	0	0	0	0	0	0	0	0
6	0	10	7	14	10	10	10	4	8	16	9	11	6	18	13	12	18	0	0	0	0	0	4	7	0	37	5	5	0
1221	1410	1350	1526	1386	1422	1496	1846	1379	1522	1241	1474	1258	1305	1250	0	0	0	0	0	0	0	0	0	0	0	0	0	0	0
0	0	0	0	0	0	0	0	0	0	0	0	0	0	0	0	0	0	0	1	0	0	0	1	1	0	1	0	0	0
0	0	0	0	0	0	0	0	0	0	0	0	0	0	0	0	0	0	0	0	0	4	0	0	0	0	0	0	0	0
6286	7595	6087	4210	7904	8986	9075	9524	4188	9712	8481	9224	6963	5286	8007	2156	2507	2429	2304	1932	2003	1750	2028	1456	2288	1688	2230	1730	1809	1917
0	0	0	0	0	0	0	0	0	0	0	0	0	0	0	0	0	0	0	0	0	0	0	0	0	0	0	0	0	0
22	5	42	0	28	38	40	34	36	36	27	91	26	13	14	0	0	0	0	0	0	0	0	0	0	0	0	0	0	0
0	0	0	0	0	0	0	0	0	0	0	0	0	0	0	0	0	0	0	0	0	0	0	0	0	0	0	0	0	0
0	0	1	0	0	0	0	0	0	0	0	0	0	0	0	848	930	721	881	970	719	940	762	739	905	876	774	928	973	921
111	71	39	60	105	68	74	104	61	70	91	118	81	120	55	8	0	0	0	0	0	0	5	0	0	0	0	0	0	0
1785	1709	1360	1617	1937	2162	1576	1998	1365	1962	1375	1871	1521	1419	1574	0	0	0	0	0	0	0	0	0	0	0	0	0	0	0
0	0	0	0	0	0	0	0	0	0	0	0	0	0	0	657	1056	2296	895	493	748	919	1443	693	1204	1749	1154	1007	557	561
0	0	0	0	0	0	0	0	0	0	0	0	0	0	0	0	0	0	0	0	0	0	0	0	0	0	0	0	0	0
0	0	0	0	0	0	0	0	0	0	0	0	0	0	0	0	0	0	0	0	0	0	0	0	0	0	0	0	0	0
1409	981	964	888	1119	1172	1036	1531	1051	1140	1068	1252	1353	1268	1277	5918	9594	9660	8645	7964	7423	7431	8119	7002	7001	6482	9046	7011	8576	6973
5	44	128	155	96	124	38	81	0	32	29	14	8	0	9	999	369	1167	782	840	1025	882	1040	768	1167	1320	967	766	1224	1478
0	0	0	0	0	0	0	0	0	0	0	5	0	0	0	0	0	0	0	0	0	0	0	0	0	0	0	0	0	0
2132	2251	1084	876	2837	2585	3801	3207	290	3933	3599	3233	2269	1204	3020	0	0	0	0	0	0	0	0	0	0	0	0	0	0	0
1679	1321	1144	1495	1491	1567	1228	1677	1364	1436	1200	1149	1435	1231	1246	4061	4441	3589	4458	4213	3850	4224	3841	4104	4237	3832	4259	4141	4482	4500
0	1	3	0	2	0	0	0	0	0	0	1	0	1	0	26	27	17	30	27	30	24	40	20	24	45	16	43	39	33
7800	7035	5563	5960	8535	8945	5960	9322	7063	7792	6825	6507	7272	7809	5328	475	704	722	793	665	620	1381	1000	1130	824	884	1026	1586	1836	1338
1694	1860	1641	1133	1496	1598	1687	1684	1926	1951	1337	1439	1155	1676	1944	3434	3172	2751	2820	2940	2940	2984	2925	2584	2983	2370	2705	2800	2854	2896
0	0	0	0	0	0	0	0	0	0	0	0	0	0	0	0	0	0	0	0	2	0	2	2	0	0	0	0	0	0
0	0	0	0	0	0	0	0	0	0	0	0	0	0	0	0	0	0	0	0	0	0	0	0	0	0	0	0	0	0
4953	4269	4608	4000	4284	4876	4055	5729	5342	4656	4192	4347	4431	4842	4654	1	0	4	0	3	0	1	4	0	13	4	0	2	11	6
85	36	18	48	52	53	127	102	139	91	77	72	89	110	124	5236	5004	5238	6225	6558	5839	5788	6385	5478	5882	5303	5292	7227	8502	5940
1838	1375	6174	2847	2016	1896	4773	3995	5123	3473	2636	2981	4173	2387	3871	3156	2927	2502	2610	2929	2760	3215	2785	2810	2774	2369	2601	2530	2392	3132
3866	4213	3796	3917	3445	3952	3822	5067	4118	4297	3966	3903	3082	3216	4215	0	0	0	0	0	0	0	0	0	0	0	0	0	0	0
0	0	0	0	0	0	0	3	0	0	0	2	0	0	0	0	0	0	0	0	0	0	0	0	0	0	0	0	0	0
0	0	0	0	0	0	0	0	0	0	0	0	0	0	0	222	250	329	237	267	217	568	575	454	787	792	761	1548	1442	660
16	0	13	3	15	4	4	8	7	24	21	27	36	10	25	8559	7474	5848	7447	10327	7729	8121	6623	7430	7005	6241	6149	7324	7503	8804
3042	2591	2243	4255	3426	3259	2263	5050	2767	4001	2914	2141	3859	5106	2932	0	12	0	2	0	12	0	0	0	0	7	4	20	4	4
2681	3287	2849	2809	2077	2715	3222	3483	2949	2934	3014	2958	2608	2568	2743	6199	5491	5140	5406	6982	5216	4434	4425	4171	4863	4688	4854	5406	4484	5764
0	0	0	1	0	0	0	0	0	0	0	0	0	0	0	39	0	0	0	7	0	7	4	0	0	4	0	4	0	0
5	3	3	0	20	14	10	14	0	9	17	15	20	3	3	0	0	0	0	0	0	0	0	0	0	0	0	0	0	0
1262	713	921	707	576	783	1038	2247	927	1876	1842	1130	2419	1359	1502	0	0	0	0	0	0	0	0	0	0	0	0	0	0	0
15991	16815	20102	16031	11226	10519	16536	17858	17130	13534	15897	14633	13956	16384	13982	23	35	76	44	15	31	29	8	36	46	29	45	26	22	40
4	20	0	0	4	0	0	0	0	0	4	12	9	4	0	0	8	12	0	0	4	0	0	0	0	0	4	0	0	99
4827	5565	5099	4848	3118	3213	5289	4864	4349	3851	3968	3615	3622	2369	3643	0	0	0	0	0	0	0	0	0	0	0	0	0	0	0
3	10	8	20	5	8	16	20	6	30	22	0	20	7	0	3493	4828	5844	4279	2360	4461	2924	4110	1541	4193	3205	5042	4374	3684	1654
0	0	0	0	0	0	0	0	0	0	0	0	0	0	0	7359	6483	4815	6535	6145	6822	6000	5376	5779	6283	5242	5994	6383	6123	7189
0	0	0	0	0	0	0	0	0	0	0	0	0	0	0	0	0	0	0	0	0	0	0	0	0	2	0	0	0	0
4	17	5	0	8	20	21	22	18	17	14	6	13	0	18	21427	27535	29211	26752	22113	25026	25845	25834	22692	26568	23143	33759	27208	25830	27318
0	0	0	0	0	0	0	0	0	0	0	0	0	0	0	3441	4027	4226	3453	3664	3103	4383	4087	4105	4158	3833	4232	4190	4442	4392
0	4	32	0	0	0	4	0	0	0	0	0	0	0	0	5	0	4	11	13	0	0	5	0	0	12	8	2	0	3
3832	4248	1863	3292	3845	4651	3926	5340	1204	4523	3764	3967	2950	1676	2684	566	488	585	464	372	451	475	486	478	524	480	459	367	316	572
6231	6058	5696	5556	4949	5133	4932	6160	6365	5413	5153	5614	4908	6045	5995	2768	3641	3396	3935	2296	3188	3367	3741	3516	4257	3635	4275	3072	2709	5554
2	0	0	0	0	0	2	0	2	2	3	0	1	3	0	123	118	66	140	86	107	289	264	305	237	258	200	308	385	221
21819	25836	19435	24072	28856	31700	30010	38043	25298	33505	28161	25246	27672	26033	27016	1960	1671	1767	1982	1785	1709	2399	2258	2123	2272	1991	2145	2413	3304	2478
4096	4187	3103	3065	2977	3324	3900	4246	3455	4017	3489	3388	3648	3378	3063	19936	19861	20131	18693	17409	17286	18578	17294	15596	16982	15905	16692	15891	15815	16293
48	4	31	12	21	24	10	12	18	7	6	8	18	9	10	32	37	42	18	34	17	13	29	34	16	43	26	36	21	36
636	770	417	387	478	782	561	1014	526	850	562	654	683	240	580	2542	2712	2109	2602	2426	2463	3031	2355	2726	2736	2391	2688	2466	2483	2815
4358	3349	2945	2461	3828	3932	5489	6173	4852	7296	6796	5318	6462	4142	4142	0	0	0	0	0	0	0	0	0	0	0	0	0	0	0
208	266	191	150	157	229	266	322	298	339	256	160	490	301	275	0	0	0	0	0	0	0	4	0	0	0	0	0	0	0
2921	2151	2584	1580	1716	1514	2045	2545	2913	2176	2573	3038	2643	3389	2483	1708	2082	2757	1441	1498	1297	2708	1839	1695	2435	2177	2057	2225	1764	2609
18952	17607	17325	18041	19378	19656	16419	22053	14630	16776	14446	16267	14045	15240	16995	5697	8013	7873	6717	6894	6186	6413	6798	6232	6860	7020	7384	6871	7725	6393
92	96	93	92	123	124	97	85	118	96	61	80	58	80	100	0	0	6	6	0	0	3	6	0	10	0	0	0	0	0
2780	2689	3510	3043	2596	2997	3276	3947	2373	3145	3647	2949	3187	2511	2744	20	38	13	19	13	23	26	22	32	46	59	41	34	62	58
1	0	0	0	0	0	0	0	0	0	2	0	2	0	0	39	33	27	29	34	26	25	34	26	30	19	37	24	32	27
5	0	0	0	0	0	0	0	0	4	0	0	0	0	0	3111	4110	3873	2408	2788	1996	3242	3250	2779	3330	3520	3794	2807	2703	2918
2752	2153	1302	1040	1622	1794	2262	2565	1877	2464	1759	2681	1976	1784	2804	1004	1129	914	996	918	973	1182	982	1070	1001	1038	933	747	867	1112
8452	7787	6382	6958	9162	8848	7237	9749	7296	8658	7678	7583	8163	7794	7473	0	0	0	0	0	0	0	0	0	0	0	0	0	0	0
0	0	6	0	0	0	0	0	5	0	0	0	0	0	7	289	190	98	158	128	84	136	45	138	148	74	48	88	111	90
32	22	26	60	40	26	29	66	78	118	51	50	56	45	49	8365	7517	6115	6843	7237	6765	7083	6399	7647	7315	6543	7332	7079	6966	7747
50	17	31	16	28	80	15	21	13	57	45	31	18	26	22	3119	3535	3749	3434	3242	2941	2963	3231	3061	3407	2785	3190	3104	2927	3613
0	0	0	0	0	0	0	0	0	0	0	0	0	0	0	2287	3073	2811	2887	2218	2813	2619	2749	2602	3075	2854	3191	2796	2593	2614
1473	1391	1198	1261	1743	1731	1465	2141	1126	1512	1593	1392	1535	1446	1386	0	0	0	0	0	0	0	0	0	0	0	0	0	0	0
0	0	0	0	0	0	0	0	0	0	0	0	0	0	0	119	142	104	153	103	128	158	149	121	176	156	150	114	171	129
36	35	40	0	4	0	4	4	0	0	12	9	0	13	20	14820	18211	16913	15429	14713	13968	13398	13839	12417	16329	15139	16006	13431	15619	14014
6871	7244	8343	7723	7068	7102	7277	9004	9588	6812	7296	6759	6542	7321	8301	440	941	1031	1134	598	1029	654	942	578	960	894	991	997	793	579
4307	2968	2495	1990	3042	3385	3488	4095	3468	3594	3059	3788	3140	3263	2946	0	4	0	0	0	0	0	9	5	5	0	0	5	4	0
2629	3130	2352	1645	3463	3697	3944	4084	1906	3870	3606	3335	3782	2667	3601	9	71	8	36	66	21	94	47	58	135	34	17	90	100	111
0	0	0	0	0	0	0	0	0	0	0	0	0	0	0	0	0	26	0	0	0	0	16	0	4	0	7	5	21	13
104	171	197	71	131	83	208	161	222	158	178	153	137	179	155	7789	7489	6707	7427	6231	7368	7031	6581	6222	7632	6248	8007	7557	6620	7775
19051	16196	16223	15633	16966	17331	15161	18961	14239	14976	14079	14720	14380	13794	14311	163	234	236	213	176	141	195	226	111	169	144	305	135	157	143
786	1194	357	441	1813	2203	2957	2203	645	2885	2298	2079	2884	1887	2797	9532	7702	6708	7651	8188	7344	8343	7440	8013	7398	6582	7737	7539	6966	8417
0	0	12	0	21	20	8	0	5	9	14	16	22	0	9	8221	8116	7236	8539	8487	8140	8472	7347	7576	8116	7324	8292	7911	7777	9788
32	13	4	21	10	46	24	69	16	46	45	32	64	8	3	594	980	822	1424	961	1253	1319	1238	1020	1494	1157	1233	1552	1550	1934
0	0	0	0	13	0	6	0	0	6	15	12	17	54	5	1606	813	557	914	2181	801	1164	2734	2790	803	664	679	942	939	2636
7508	7691	7186	7106	6660	7810	7975	9724	8236	7859	7745	8295	6532	7415	8391	679	794	865	789	791	870	791	847	613	696	621	882	672	934	663
225	104	76	360	237	381	91	225	200	133	75	79	110	94	139	0	0	0	0	0	0	0	0	0	0	0	0	0	0	0
7541	7185	8762	9239	6339	6985	8248	9627	9478	7829	7633	7737	6672	7320	8199	25	22	17	33	21	26	22	24	13	40	36	35	9	36	8
10288	11521	12505	9262	10761	11696	11038	14539	9579	11293	11372	10583	11784	10812	10791	1202	1299	1185	1119	1336	1251	1020	1119	1208	1247	1059	1059	1144	1082	1209
3217	2880	2402	847	2297	2814	4419	3837	3011	3016	3332	3097	4694	4563	4977	1132	1125	1326	913	995	808	1085	1135	794	1010	911	1025	817	817	1071
599	666	862	1151	482	492	1001	1113	2053	627	697	806	575	1596	571	1173	1107	1049	900	1442	803	1050	1001	1287	1322	1909	2011	1452	1354	1250
464	601	389	654	591	721	557	760	839	773	635	602	504	877	608	173	120	104	113	103	138	101	137	137	190	81	190	118	91	174
0	0	0	0	0	0	0	0	0	0	0	0	0	0	0	239	257	210	234	247	266	247	299	226	346	253	317	286	204	282
30	31	16	38	33	27	37	13	28	9	10	31	6	21	19	1361	1203	1075	1224	1096	1098	1216	1165	1196	1762	1248	1374	1354	1246	1617
1199	1206	949	866	999	1036	1175	1431	1141	1192	992	1236	911	1031	918	1024	1046	772	1109	748	742	1163	726	1075	938	947	978	1017	844	945
540	704	600	665	756	725	669	772	577	657	541	532	470	421	511	9	0	12	0	0	0	4	0	0	4	16	0	5	4	0
992	1226	1109	1149	1645	1179	1113	1951	538	1322	1122	1351	1528	641	1302	1740	2089	1519	1711	1902	1873	1625	1795	1546	1277	1163	1174	1598	1550	1316
89	53	29	62	83	66	97	130	49	83	91	76	93	55	83	0	0	0	0	0	0	0	0	0	0	0	0	0	0	0
77	0	0	0	78	0	0	0	33	0	0	0	0	0	0	1327	1425	1250	1600	1140	1300	1221	1429	1304	1482	1320	1389	1258	1280	1262
1628	1754	1888	2055	1231	1474	1537	1893	1963	1858	1835	1843	1403	1621	2036	782	1142	1040	1142	751	1016	828	1068	694	886	775	1443	928	779	738
603	591	542	503	531	734	760	795	621	765	775	673	741	610	779	139	127	96	57	145	94	108	88	84	103	109	126	81	76	133
0	0	0	0	0	0	0	0	0	0	0	0	0	0	0	44	43	24	22	18	42	24	56	32	34	39	28	31	59	23
2474	1274	1996	1953	831	906	861	1386	3047	985	672	1550	734	1195	1146	33	38	84	47	38	22	81	83	58	103	105	82	83	78	80
0	0	0	0	0	0	0	0	0	0	0	0	0	0	0	11737	8614	6391	7210	13255	6277	9377	8490	11721	10388	9127	9582	10068	12614	10305
1309	1510	1160	1481	1314	1406	1354	1531	1261	1396	1423	1264	1097	1321	1317	0	0	0	0	0	0	0	0	0	0	0	0	0	0	0
964	945	707	901	885	1206	1031	1431	646	1135	1044	981	815	679	976	0	0	0	0	0	0	0	0	0	0	0	0	0	0	0
77	89	10	34	46	9	87	43	20	106	51	51	70	62	53	547	445	574	499	452	416	529	474	389	524	454	514	354	374	558
187	157	146	112	102	145	164	190	138	178	171	184	158	171	166	12	20	8	4	22	14	13	6	10	22	26	19	10	0	23
39	46	38	17	50	40	78	91	22	97	62	57	112	117	36	94	91	134	10	57	28	81	309	362	121	123	47	144	159	136
1245	1018	1210	1523	1220	1365	1619	1713	813	1388	1626	1250	1728	1224	1103	0	0	0	0	0	0	0	0	0	0	0	0	0	0	0
0	0	0	0	0	0	0	0	0	0	0	0	0	0	0	0	0	0	0	0	0	0	0	0	0	0	0	0	0	0
0	0	0	0	0	0	0	0	0	0	0	0	0	0	0	1481	1456	1040	1397	1075	1375	1452	1286	980	1422	1251	1258	1546	1089	1595
336	571	439	444	515	586	444	529	362	476	549	514	287	268	389	0	0	0	0	0	0	0	0	0	0	0	0	0	0	0
0	0	0	0	0	0	0	0	0	0	0	0	0	0	0	0	0	0	0	0	0	0	0	0	0	0	0	0	0	0
167	103	180	168	104	116	270	150	164	85	220	120	147	551	133	0	0	0	0	0	2	0	0	0	0	3	0	0	0	2
0	0	0	0	0	0	0	0	0	0	0	0	0	0	0	0	0	0	0	0	0	0	0	0	0	0	0	0	0	0
0	0	0	0	0	0	0	0	0	0	0	0	0	0	0	0	0	0	0	0	0	5	0	0	0	0	0	0	0	0
90	359	244	151	170	226	391	284	329	380	384	281	190	159	380	0	0	0	0	0	0	0	0	0	0	0	0	0	0	0
0	0	0	0	0	0	0	0	0	0	0	0	0	0	0	3	0	0	5	0	5	0	0	0	9	0	0	3	5	3
0	0	0	0	0	0	0	0	0	0	0	0	0	0	0	615	402	761	372	630	340	396	419	562	582	641	453	1179	1362	444
0	0	2	0	2	0	0	0	0	0	0	0	0	0	0	0	0	0	0	0	0	0	0	0	0	0	0	0	0	0
0	0	0	0	0	0	0	0	0	0	0	0	0	0	0	0	0	0	0	0	0	0	0	0	0	0	0	0	0	0
0	0	5	0	0	0	30	3	15	11	7	3	11	6	6	0	0	0	0	0	0	0	0	0	0	0	0	0	0	0
0	0	0	0	0	0	0	0	0	0	0	0	0	0	0	0	0	0	0	0	0	0	0	0	0	0	0	0	0	0
51	105	174	55	93	128	159	245	117	167	131	225	101	102	241	170	223	128	183	151	155	126	85	165	112	91	93	120	112	199
1634	939	1369	1207	773	731	838	1146	650	890	798	774	942	569	679	0	0	0	0	0	0	0	0	0	0	0	0	0	0	0
0	0	0	0	0	0	0	0	0	0	0	0	0	0	0	606	602	484	487	522	615	501	709	526	549	532	696	598	380	687
0	0	0	0	0	0	0	0	0	0	0	0	0	0	0	6636	5054	4881	5534	6710	5295	4800	3663	5861	5157	4450	4936	3156	3250	5140
0	0	0	0	0	0	0	0	0	0	0	0	0	0	0	1702	1792	2178	1939	1783	2035	1938	1865	1452	2539	2026	2199	1233	1163	2631
0	0	0	0	0	0	0	0	0	0	0	0	0	0	0	9	7	3	0	0	4	0	0	0	0	0	6	0	0	3
66	36	44	27	32	31	29	54	45	28	33	42	39	26	37	0	0	0	0	0	0	0	0	0	0	0	0	0	0	0
0	0	0	0	0	0	0	0	0	0	0	0	0	0	0	8503	7409	6640	7223	7054	7618	6835	7335	6764	8020	6673	8057	7524	7498	7248
308	963	882	971	767	566	912	1082	862	867	973	639	511	591	806	975	1213	1049	1031	1156	1066	1027	1042	708	1027	905	1159	949	1064	837
4002	6136	5726	5818	11723	9930	5084	7476	2573	6884	5973	5353	5093	3533	4195	0	0	0	0	0	0	0	0	0	0	0	0	0	0	0
1738	2105	1990	1229	1370	1489	2379	2458	1269	1774	2272	1855	1814	938	1790	6076	7765	7153	5992	7949	6426	6360	5764	6789	6297	6008	7151	6715	7695	5293
8	8	12	9	10	12	0	16	0	9	3	0	0	12	8	1270	1466	1180	1266	1225	1042	1273	1274	1202	1185	1162	1262	1447	1411	1289
0	0	0	0	0	0	0	0	0	0	0	0	0	0	0	6293	5660	4698	5218	6811	4977	5888	4598	5993	5470	4711	5613	4727	4873	6473
6006	8086	6821	7692	7234	7565	7965	9879	7366	8210	8290	7293	6459	6775	8426	3281	3135	2837	2457	3009	2401	2346	2642	2505	2359	2502	2491	2203	2513	2532
1330	1083	628	870	1103	1151	949	1501	971	1170	955	1054	1068	1085	991	0	0	17	0	0	0	0	8	0	0	4	0	4	0	0
0	0	0	0	0	0	0	0	0	0	0	0	0	0	0	5501	5655	3908	5453	5437	4952	5549	4949	5378	4416	4122	4622	4683	4458	5851
6790	5773	5385	6301	5519	5693	4792	6823	5055	5503	6114	5409	5781	5708	5265	232789	193430	195288	166143	191660	163105	168559	152072	156712	160334	153664	157791	115467	109943	133741
2792	2290	2972	2181	2009	2274	2456	3327	2385	2314	2320	2559	2296	2176	2400	2368	2320	1853	2020	2292	1744	2315	1951	2819	2239	1997	2089	1696	1979	3113
7722	6262	7353	7721	5509	5818	6260	8109	8934	5549	5656	5995	5215	6197	6628	0	0	0	0	0	0	0	0	0	0	0	0	0	0	0
3287	3197	3067	3784	3129	3255	2455	3641	2527	2689	2740	2716	2675	2512	2410	8442	8031	6639	7904	7379	7930	7846	7934	7156	8678	7597	8453	9746	8642	10260
21	4	16	4	16	20	7	25	16	8	20	4	11	14	8	362	407	257	368	464	332	414	323	377	501	442	412	282	338	577
5593	5029	5740	5804	4942	5283	4888	6216	5738	4886	4901	4923	4378	4812	4355	0	0	0	0	0	0	0	0	0	0	0	0	0	0	0
308665	308044	307315	403656	247205	251764	175085	246472	200568	189523	201912	192780	143879	121592	119621	0	0	0	0	0	0	0	0	0	0	0	0	0	0	0
2632	2441	3474	4877	2481	2565	2100	2891	2623	2329	2512	2293	2130	1780	2122	0	7	12	0	19	12	5	0	0	34	16	27	5	15	84
0	0	0	0	0	0	0	0	0	0	0	0	0	0	0	2520	2853	2745	3055	2170	2671	2449	2861	2146	3180	2764	3715	2880	2705	2983
5560	7455	8074	7061	6266	6262	8107	9866	9189	7668	8386	7714	6000	6781	7904	3202	3746	2994	3215	3567	3005	3369	3257	3619	3005	3010	3317	2794	2991	3870
329	143	220	112	193	267	232	258	136	245	233	284	156	184	206	0	0	0	0	0	0	0	0	0	0	0	0	0	0	0
0	0	0	0	0	0	0	0	0	0	0	0	0	0	0	232	308	142	242	151	162	109	147	125	146	87	104	149	130	153
0	0	0	0	0	0	0	0	0	0	0	0	0	0	0	7	0	4	0	2	0	0	0	0	0	0	0	0	0	7
0	0	0	0	33	33	0	0	8	0	0	0	0	0	0	5	0	0	8	0	0	0	0	0	6	4	0	0	0	0
2168	2527	1854	2337	2684	2577	2888	2986	2669	2841	2525	2622	2302	2051	2622	331	289	282	375	319	351	367	252	298	369	352	410	315	408	352
5390	4437	4356	3947	4680	4858	4675	5721	4732	4702	4345	4594	4685	4778	4381	5411	7624	6991	4704	4276	3884	4120	4706	3801	4897	5817	5892	4453	4559	3241
0	0	0	0	0	0	0	0	0	0	0	0	0	0	0	20	18	10	20	9	8	8	6	8	11	7	10	14	12	2
0	6	5	8	14	17	0	0	0	3	0	0	0	3	0	0	0	0	0	0	3	0	0	0	0	0	0	0	0	0
8	0	0	5	3	0	0	0	0	0	3	4	4	0	0	18	20	9	20	4	24	11	13	14	20	10	11	16	12	64
0	0	0	0	0	4	0	0	0	0	0	0	6	3	0	0	0	0	0	0	0	0	0	0	0	0	0	0	0	0
218	203	197	158	243	203	287	229	201	227	243	230	278	160	248	544	702	349	438	461	393	560	422	505	448	459	458	451	530	473
16321	12786	10826	11840	11788	10794	10295	11731	6355	10643	9151	11173	8272	5970	6859	0	0	0	0	0	0	0	0	0	0	0	0	0	0	0
0	0	1	0	12	0	14	7	0	15	2	20	13	0	0	6932	6066	5451	6144	6217	5886	6715	5754	6319	6614	6278	6484	6261	6836	6450
0	0	0	0	0	0	0	0	0	0	0	0	0	0	0	295	439	502	329	363	397	325	389	228	344	351	406	316	330	315
139	187	199	127	133	157	178	141	274	158	137	189	161	224	158	0	0	0	8	0	0	2	0	2	2	0	5	2	3	1
0	0	0	0	0	0	0	0	0	0	0	0	0	0	0	4153	3674	2893	3872	3315	3649	3478	3342	3243	4281	3493	4116	4318	3268	4430
998	698	874	768	912	853	604	947	511	624	578	627	690	567	651	113	55	61	61	99	59	69	59	46	70	60	68	67	57	90
108	88	315	87	140	99	162	261	47	212	274	151	289	91	163	1774	1434	1091	1573	1459	1702	1015	1489	1123	1658	1463	1728	2098	1308	2086
8942	9146	9505	11653	9170	9835	8903	13396	10237	10026	9343	9543	9185	9666	9056	76	162	173	143	88	70	62	80	70	127	98	134	126	68	140
163	108	96	107	113	79	79	166	74	120	107	59	94	82	55	4423	4923	3916	4538	4724	4520	4743	3752	3952	3803	3608	3810	3803	3983	4285
3	13	0	0	2	0	7	3	5	0	2	4	1	0	0	672	688	563	666	618	679	633	499	571	600	490	602	597	560	626
2383	3307	3976	3409	3306	2964	4296	4804	4375	3980	4073	4110	3024	3697	4528	9052	9257	7410	9018	8957	8264	9588	8190	9894	10120	7640	9306	8578	8466	9816
30	53	68	51	58	40	111	107	80	78	70	71	41	55	79	760	655	453	851	636	651	642	627	614	792	583	702	788	511	780
573	1827	2298	1979	1293	1267	2323	2106	1940	1725	2262	1605	922	913	2202	0	0	0	0	3	4	0	0	0	6	12	0	3	0	0
710	306	201	181	101	162	281	416	278	298	296	415	245	465	187	0	0	0	0	0	0	0	0	0	0	0	0	0	0	0
4554	3747	4804	3522	3937	4309	3586	5445	3905	3939	4410	4164	4051	4732	4385	13	9	23	27	4	24	27	13	5	26	10	24	33	8	7
361	373	502	408	410	428	403	496	386	365	463	408	389	432	488	57	78	51	75	38	38	42	57	55	52	56	71	27	36	39
11060	8626	9309	8538	7065	8797	9278	11851	9797	8941	8786	9272	8987	9713	9553	151	212	337	194	143	185	224	209	150	249	189	299	273	225	187
272	425	470	425	290	406	452	532	444	420	438	386	274	401	455	0	0	0	0	0	0	0	0	0	0	0	0	0	0	0
0	0	0	0	0	0	0	0	0	0	0	0	0	0	0	0	0	0	0	0	0	0	0	0	0	0	0	0	0	0
0	0	0	0	0	0	0	0	0	0	0	0	0	0	0	0	0	0	0	0	0	0	0	0	0	0	0	0	0	0
58	75	33	78	99	100	76	120	41	94	64	95	65	21	55	0	0	0	6	0	0	0	0	4	0	0	7	0	0	0
0	0	0	0	3	3	0	5	0	11	6	0	10	5	5	0	3	0	0	0	2	0	2	0	2	1	0	0	0	4
35	88	124	60	48	67	90	103	83	96	84	82	98	83	122	26136	27483	26783	29158	25993	26314	25135	24119	24528	26661	23312	26517	24876	25633	25214
0	0	0	0	0	0	0	0	0	0	0	0	0	0	0	19	0	8	15	11	14	10	11	6	11	13	21	3	11	12
0	0	0	0	0	0	0	0	0	0	0	0	0	0	0	38	18	35	36	22	34	24	37	27	53	34	33	23	35	39
0	0	0	0	0	0	0	0	0	0	0	0	0	0	0	0	0	0	0	0	0	0	0	0	0	0	0	0	0	0
0	0	0	0	0	0	0	0	0	0	0	0	0	0	0	6	7	3	0	3	1	0	7	3	4	7	4	0	1	5
0	0	2	2	0	0	0	2	0	0	0	0	0	0	0	27	44	32	39	37	23	37	34	30	54	37	0	0	36	34
20635	20976	17991	17588	22716	23745	19500	25219	18460	22958	21120	20964	20307	20264	20166	0	0	0	0	0	0	0	0	0	0	0	0	0	0	0
34	27	10	17	20	17	29	29	15	28	34	32	42	20	25	0	0	0	11	0	4	0	4	2	6	0	0	2	6	0
100	32	31	27	37	68	49	44	31	120	63	106	92	41	67	4626	6068	3992	4611	4795	4228	4900	3871	4494	4046	4803	3843	4530	5733	4757
0	0	0	0	0	0	0	0	0	0	0	0	0	0	0	0	0	0	0	0	0	0	0	0	0	0	0	0	0	0
8	11	15	16	2	6	9	5	2	2	13	13	6	5	12	133	140	126	104	271	144	1441	538	963	902	1134	707	3200	4227	747
69	67	45	40	52	31	72	87	34	71	44	46	54	46	82	48	94	48	56	40	62	746	249	223	465	543	461	824	1134	365
0	0	0	0	0	0	0	0	0	0	0	0	0	0	0	3321	5034	5970	4825	2991	4170	3592	4360	4246	4277	5889	4465	4366	3593	4142
4	0	4	0	3	1	4	5	0	7	13	8	0	12	4	14879	14537	10733	15625	14758	14020	11539	8156	10684	8165	7600	8165	8259	9065	9859
5636	4084	3638	4163	4499	3910	3250	4843	4746	3602	3580	3803	4078	3880	3148	4561	5293	7807	4590	4296	4248	6563	6155	5188	6688	7409	6605	9339	11142	6968
5	20	0	11	0	6	13	10	0	0	8	0	6	0	6	3333	4004	4845	3524	2554	3022	3123	3672	3136	4239	4627	4394	4176	4427	4045
234	146	350	194	438	344	1239	1795	250	1036	1419	425	4035	3739	1848	13008	12880	10591	10596	12433	10215	12391	9902	13311	11265	11003	11642	10326	11375	12066
88	40	40	112	156	226	419	723	124	788	487	266	1219	434	370	622	785	774	725	699	781	866	692	576	709	660	716	707	604	834
2166	2006	1190	1109	2762	2811	2728	2461	789	2567	2411	2608	2283	1562	2111	3108	2095	1936	2096	2256	2270	2424	1368	2127	1263	1238	1832	1152	1087	1605
5456	5738	3788	7349	8220	7778	7999	10416	3849	8427	6564	8306	6952	3889	5868	0	0	0	0	0	0	0	0	0	0	0	0	0	0	0
10463	11087	7155	5616	11328	12148	12105	17534	5857	15793	11384	11039	14861	9816	11759	100	114	121	121	106	134	121	89	119	116	128	98	148	122	115
6809	7269	4747	4664	9054	8452	7279	8723	3580	9135	5809	7511	6724	5037	7044	26	75	44	50	16	71	65	59	31	54	35	34	60	32	24
21611	17572	15416	15630	16747	16745	18892	22656	14450	16246	16467	16597	17148	14489	17519	7228	6637	4598	5167	4609	5740	5646	5647	5574	7980	6809	7003	8436	8616	7230
1360	1516	1374	1311	1553	1649	1567	1958	1864	1791	1624	1601	1422	1859	1880	0	0	0	0	0	0	0	0	0	0	0	0	0	0	0
1939	2354	1131	3199	2393	2031	1973	2343	940	1705	1640	1938	1431	1059	1653	6	12	9	9	13	13	22	14	13	6	12	11	20	8	15
0	0	0	0	0	0	4	0	0	0	0	0	4	4	0	0	0	0	0	0	0	0	0	0	0	0	0	0	0	0
22	45	22	24	28	28	44	25	81	16	47	37	7	21	12	184	182	178	176	217	161	434	220	308	345	343	335	270	389	355
48	24	51	8	24	48	40	52	36	78	22	16	36	37	79	51	32	36	42	30	58	75	43	45	50	63	61	65	59	55
0	5	2	0	2	3	13	3	1	2	3	6	0	3	0	0	0	0	0	0	0	0	0	0	0	0	0	0	0	0
0	0	0	0	0	0	0	0	0	0	0	0	0	0	0	43	39	17	34	20	27	48	27	44	21	22	87	30	47	83
31	55	135	80	43	81	77	278	59	115	62	65	214	99	120	0	0	0	0	0	0	0	0	0	0	0	0	0	0	0
0	0	0	0	0	0	0	0	0	0	0	0	0	0	0	0	3	7	0	0	2	0	0	3	13	5	4	0	0	4
1389	1344	3702	1845	1658	2097	2334	6026	1983	4318	3093	2489	5481	3837	2720	6372	3292	5713	4160	8864	4493	10012	11187	12855	8608	8529	7496	25000	30056	10040
243	324	1078	514	290	428	485	1411	507	921	666	574	1089	800	524	653	859	595	503	765	337	346	287	348	252	282	543	317	434	336
0	0	0	0	0	0	0	0	0	0	0	0	0	0	0	0	0	0	0	0	0	0	0	0	0	0	0	0	0	0
126	175	527	277	171	234	347	790	320	499	404	316	647	441	381	39355	41632	53456	32855	32318	31535	23736	47307	18443	58697	53290	42625	48773	57934	39190
0	0	0	0	0	0	0	0	0	0	0	0	0	0	0	6	14	7	19	6	9	5	0	6	5	1	17	11	23	7
0	0	6	0	12	0	0	0	0	1	2	12	3	8	0	154	176	150	132	168	96	131	210	120	129	107	138	158	207	133
7230	9869	7824	5126	6490	7318	8885	11993	11312	8216	8757	9487	13287	10349	11052	923	1247	990	608	891	388	313	532	278	621	664	852	485	503	409
387	1054	1395	870	992	836	320	351	441	257	220	237	220	151	298	3904	3937	3642	2639	4126	2001	1282	2029	1281	2525	2800	4188	2031	2178	2037
0	0	0	0	0	0	0	0	0	0	0	0	0	0	0	6796	8082	4204	4336	6862	3180	2755	3499	2307	3710	3603	5547	2524	2420	2545
67185	82749	40675	143275	106289	102937	62328	84413	37803	69376	53636	53197	48662	50708	70023	947	1206	593	622	923	462	429	411	332	461	403	654	351	359	363
90	97	43	72	123	105	62	104	79	116	55	91	85	57	68	980	1247	1084	1232	896	1241	1051	1279	1097	1212	1057	1072	1064	1089	1126
295	170	174	111	154	185	278	340	201	295	225	209	335	347	164	4886	5887	6069	5244	5258	4931	4767	5179	3856	5123	4682	5775	5336	6383	4831
1266	2877	2611	1582	2814	2287	484	1076	681	999	537	877	1092	529	587	576	600	647	336	662	423	422	210	144	263	256	208	164	132	2338
830	3076	4679	3405	4634	3622	669	1338	539	623	978	692	489	177	496	1	0	0	0	0	1	0	0	4	0	0	2	0	2	0
1205	4858	6686	5356	6827	5720	1296	1916	532	878	1441	738	685	54	338	0	0	0	0	0	0	0	0	0	0	0	0	0	0	0
193	518	669	504	773	620	129	210	71	105	130	87	77	8	28	5935	8455	6849	6270	7043	5903	6676	6465	6821	6338	6288	7002	6592	7428	6959
3713	1404	861	1095	1693	1806	1062	1557	1541	1338	1254	1698	1060	1306	1081	1502	1750	1639	1391	1305	1360	1528	1429	1604	1976	1719	1834	2022	2063	1663
6378	5608	4232	5884	6320	6760	5012	7028	4979	6348	5167	5252	5463	5510	5079	6330	6982	6234	6785	6348	6042	6753	5611	6694	6518	6397	5670	5906	6684	6958
573	780	1155	460	558	802	424	194	216	238	92	179	195	72	194	0	0	0	0	0	0	0	0	0	0	0	0	0	0	0
0	0	0	0	0	0	0	0	0	0	0	0	0	0	0	0	0	0	0	0	0	0	0	0	0	0	0	0	0	0
0	0	0	0	0	0	0	0	0	0	0	0	0	0	0	0	0	0	0	0	0	0	0	0	0	0	0	0	0	0
9714	7292	5888	6606	7219	7389	6435	9067	6911	7742	7422	7497	8463	7420	6520	2100	1925	1630	2040	1984	1911	1967	1920	1912	2037	1841	2061	1909	1846	2107
1464	1436	1024	1169	1437	1521	1570	2126	1086	1732	1609	1534	1826	1092	1543	2897	2812	2547	3070	2552	2893	3088	2792	2721	3689	2421	3143	3331	3438	3119
7714	5352	5569	6187	6152	6088	5424	7177	7294	6316	6253	6139	6707	5798	5307	5	4	9	6	3	12	4	11	3	7	5	6	3	8	8
0	0	0	0	0	0	0	0	0	0	0	0	0	0	0	0	0	0	0	0	0	0	0	0	0	0	0	0	0	0
0	0	0	0	0	0	0	0	0	0	0	0	0	0	0	31004	29097	26632	28779	28799	25540	29785	28676	27045	30587	27819	28707	31448	30478	31378
0	0	0	0	0	0	0	0	0	0	0	0	0	0	0	0	0	0	0	0	0	0	0	0	0	0	0	0	0	0
548	497	540	499	593	621	715	786	552	538	645	490	469	425	548	0	0	0	0	0	0	0	0	0	0	0	0	0	2	0
3295	3814	3175	3423	3172	3563	3473	4842	2936	4368	3749	3596	3786	3118	3296	0	0	0	0	0	0	0	0	0	0	0	0	0	0	0
0	0	0	0	0	0	0	0	0	0	0	0	0	0	0	0	0	0	0	0	0	0	0	0	0	0	0	0	0	0
0	0	0	0	0	0	0	0	0	0	0	0	0	0	0	1605	1820	1639	1828	1536	1493	1429	1437	1313	1727	1644	1722	1453	1930	1646
39657	34933	41766	37165	30937	33424	37167	46146	51819	35601	35781	36248	32171	42097	41113	0	0	0	0	0	0	0	0	0	0	0	0	0	0	0
0	0	0	0	0	0	0	0	0	0	0	0	0	0	0	0	0	0	0	0	0	4	0	4	0	4	4	0	0	0
0	0	0	0	0	0	0	0	0	0	0	0	0	0	0	388	470	528	533	517	498	563	469	438	565	487	637	473	558	491
0	0	0	0	0	0	0	0	0	0	0	0	0	0	0	0	0	0	0	0	0	0	0	0	0	0	0	0	0	0
0	0	0	0	0	0	0	0	0	0	0	0	0	0	0	953	1235	913	1317	1184	1298	1346	979	1203	1099	855	949	867	981	1237
1347	1232	1176	1042	1133	1307	1267	1479	1241	1517	1402	1292	1137	1381	1172	3706	2834	2042	2467	2790	2347	3099	2786	3043	3492	3232	3319	2941	2894	4149
0	0	0	0	0	0	0	0	0	0	0	0	3	0	0	0	0	0	0	0	0	0	0	0	0	0	0	0	0	0
0	0	0	0	0	0	0	0	0	0	0	0	0	0	0	88	20	29	0	4	12	23	24	20	35	18	23	24	45	9
674	628	485	583	785	900	629	798	699	766	710	636	732	717	658	0	0	0	0	0	0	0	0	0	0	0	0	0	0	0
0	0	0	0	0	0	0	0	0	0	0	0	0	0	0	3387	3751	2211	3557	3779	3504	3729	3109	3602	3272	2794	3458	3186	3641	3812
1400	1183	1514	968	1189	1350	1346	1744	873	1182	1633	1266	1173	1167	1022	5908	6139	4990	4588	4983	4649	5223	4742	4803	4585	4657	5193	4226	4241	4350
3478	3947	5576	3481	3884	4025	5654	6403	4102	4912	5561	4798	4485	3722	5698	0	0	0	0	0	0	0	0	0	0	0	0	0	0	0
0	0	0	0	0	0	0	0	0	0	0	0	0	0	0	0	0	0	0	0	0	0	0	0	0	0	0	0	0	0
20	8	3	4	18	4	8	23	20	8	4	31	16	13	34	27	35	15	20	18	38	0	29	16	0	20	26	27	6	14
0	0	0	0	0	0	0	0	0	0	0	0	0	0	0	141	102	131	155	92	198	109	104	105	164	122	99	85	123	132
5289	4670	6752	5789	4302	5038	5387	7308	7961	4531	5849	5299	4875	6615	6106	73	122	87	58	46	128	98	53	60	102	55	102	67	90	81
4737	4693	4679	5585	4898	5205	3933	6336	5746	4444	4299	4267	4296	4023	3945	292	468	264	244	279	251	433	309	310	404	387	432	348	479	428
0	0	0	0	0	0	0	0	0	0	0	0	0	0	0	1016	1114	835	916	1026	947	1398	818	898	982	1290	903	842	1068	1237
0	0	0	0	0	0	0	0	0	0	0	0	0	0	0	0	0	0	0	0	0	0	0	0	0	0	0	0	0	10
927	624	669	469	680	796	698	1050	738	829	799	836	806	674	740	52	22	14	8	52	106	40	46	56	24	0	17	22	12	31
23	55	68	14	20	42	35	38	18	40	33	30	22	37	34	2	0	4	0	4	0	0	0	5	0	0	5	0	0	0
40	36	0	39	29	54	24	59	52	44	40	41	34	29	28	647	513	420	491	433	445	527	324	561	355	610	540	697	529	633
39	23	0	0	0	0	11	4	0	21	20	17	29	19	10	2293	1993	3906	2071	2045	1895	2094	2095	1823	2651	2167	2255	2709	2613	2527
1169	1200	1127	1239	1081	988	1063	1247	1184	1036	1407	1066	1137	1526	1546	0	0	0	0	0	0	0	0	0	0	0	0	0	0	0
0	4	0	0	0	0	0	4	0	0	0	0	0	0	0	0	0	0	0	0	0	0	0	0	0	0	0	0	0	0
3	16	20	7	34	38	7	12	0	5	15	0	6	31	4	0	0	0	0	0	0	0	0	0	0	0	0	0	0	0
4	0	0	0	0	12	4	0	0	0	0	0	0	0	0	0	0	0	0	0	0	0	0	0	0	0	0	0	0	0
74	167	320	211	204	217	292	381	300	389	316	282	371	252	528	11732	10962	6935	9860	10058	9768	10133	9616	9678	10624	8959	10745	9814	9073	12770
504	439	631	301	384	489	581	762	487	509	554	481	510	632	656	681	732	593	726	501	461	504	608	490	560	434	668	455	469	682
0	0	0	0	0	0	2	1	0	0	0	0	0	0	0	0	0	0	0	0	0	0	0	0	0	0	0	0	0	0
0	0	0	0	0	0	0	0	0	0	0	0	0	0	0	0	0	0	0	0	0	0	0	0	0	0	0	0	0	0
0	0	0	0	0	0	0	0	0	0	0	0	0	0	0	0	0	0	0	0	0	0	0	0	0	0	0	0	0	0
0	0	0	0	0	0	0	0	0	0	0	0	0	0	0	27	39	0	34	44	28	36	44	28	31	28	24	39	39	24
0	0	0	0	0	0	0	0	0	0	0	0	0	0	0	0	0	0	0	0	0	0	0	0	0	0	0	0	0	0
6842	9379	10864	9510	8227	8603	11168	11988	10292	9611	12102	10264	7822	8750	10265	0	0	0	0	0	0	0	0	0	0	0	0	0	0	0
568	647	398	823	781	899	536	809	544	492	493	503	584	429	439	941	1172	605	1033	1117	924	703	743	638	809	701	773	1136	1284	700
0	0	0	0	0	0	0	0	0	0	12	0	0	0	0	4010	3597	2812	3873	3143	4047	3346	3210	3284	3995	3124	3761	4050	3221	4340
0	0	0	0	0	0	0	0	0	0	0	0	0	0	0	944	1132	679	849	1084	849	1041	938	840	907	740	879	833	1127	1010
0	0	0	0	0	0	0	0	0	0	0	0	0	0	0	40	116	153	125	115	109	112	114	60	116	87	146	67	113	62
0	0	0	0	23	17	19	23	0	8	0	0	0	23	18	994	1088	942	1188	1019	1281	1145	1192	1100	1319	1049	1224	969	1015	1476
0	0	0	0	0	0	0	0	0	0	0	0	0	0	0	44208	39837	34887	35822	40038	34406	42080	38456	42737	42545	38855	37858	35546	38634	39958
0	0	0	0	0	0	0	0	0	0	0	0	0	0	0	0	0	0	0	0	0	0	0	0	0	0	0	0	0	0
3419	4022	4102	3418	2873	2605	2934	4220	2161	3146	3491	2821	3299	3311	3264	7125	11302	10202	6778	7892	6211	7111	7841	6230	7105	8825	8260	8483	10827	7896
2863	3597	3743	3775	3229	3628	4181	4612	3661	3617	3792	3565	2981	3124	3606	0	0	0	0	0	0	0	0	0	0	0	0	0	0	0
1537	1290	1210	1112	903	1240	1090	1258	1208	1147	1285	1231	1015	1216	1136	0	0	0	0	0	0	0	0	0	0	0	0	0	0	0
0	0	0	0	0	0	0	0	0	0	0	0	0	0	0	2028	1437	1065	919	2028	905	1258	1486	1529	1021	1046	906	2626	3295	1408
871	946	908	678	971	1189	1265	1336	1318	1255	1202	1098	846	861	1165	17	9	0	0	4	4	0	0	4	4	11	7	22	0	5
36046	33592	40515	42654	32948	31064	30441	41292	35127	31517	33776	32316	30903	27749	30296	9998	17119	15890	18498	14855	17200	22637	21390	20179	16126	15865	13968	19682	28012	25657
0	0	0	0	0	0	0	0	0	0	0	0	0	0	0	3609	4253	3822	3435	3759	3459	3677	3318	3804	3701	4093	3616	3091	4147	3791
12468	9305	7930	10313	11248	12281	9199	13812	7692	11586	9102	9937	12954	9554	8867	107	102	124	119	79	97	105	112	96	737	114	139	99	105	149
0	0	0	0	0	0	0	0	0	0	0	0	0	0	0	60	50	44	72	45	26	45	45	66	77	71	73	78	50	46
0	0	0	0	0	0	0	0	0	0	0	0	0	0	0	4728	4654	3475	4434	4037	4562	4429	4450	4187	5020	4100	4613	5542	4973	4881
18309	2160	1194	3329	2884	2476	3269	2464	2812	2682	1977	8568	5114	5798	5959	0	0	0	0	0	0	0	0	0	0	0	0	0	0	0
0	14	7	0	9	12	12	28	4	3	39	6	3	0	0	0	0	0	0	0	0	0	0	0	0	0	0	0	0	0
23741	18474	8129	5784	17631	27694	18511	24080	32785	26363	27214	19548	29706	55852	23923	0	0	0	0	0	0	0	0	0	0	0	0	0	0	0
3376	3494	3411	2897	3474	3227	2997	3765	3100	3670	3488	3226	3355	3071	2796	16176	15572	16349	17638	15148	17654	15489	14202	13826	17869	13156	16812	12820	10611	21533
0	0	0	0	0	0	0	0	0	0	0	0	0	0	0	2153	3303	3549	2659	1773	2677	1801	2744	1203	2541	2102	3410	2624	2383	1139
1034	1014	1063	722	929	1006	1177	1159	1301	1367	1037	1014	1055	1247	1103	718	422	491	338	642	335	342	317	333	202	150	148	178	221	298
35	20	30	24	30	27	28	55	8	26	8	10	24	22	6	1066	774	667	1046	1066	985	916	810	865	969	816	841	991	843	1114
4465	4946	4723	3645	3402	3827	4347	6529	4370	4805	5148	5044	4283	4710	4727	35	30	38	32	25	16	25	41	28	57	36	34	23	38	20
0	0	0	0	0	0	0	0	0	0	0	0	0	0	0	423	414	296	374	286	295	394	343	278	397	291	493	376	394	385
0	0	0	0	0	0	0	0	0	0	0	0	0	0	0	42	28	29	16	40	14	9	35	16	44	20	36	38	10	16
0	0	0	0	0	0	0	0	0	0	0	0	0	0	0	6601	6939	5010	7098	6057	6622	5721	6423	5913	6634	5854	6763	6840	6711	6491
14914	23822	15770	8225	16566	23355	21272	22564	16117	23204	22231	22474	15728	14985	18792	0	0	0	0	0	0	4	0	0	5	0	5	0	12	13
2429	2124	874	1712	2406	2733	2293	2947	976	2757	2208	2307	1612	1059	1842	62546	30861	22227	31289	60831	31394	17334	21667	60764	28166	28631	25593	23511	28464	27609
559	412	417	619	820	680	402	322	680	295	201	334	131	212	167	0	0	0	0	0	0	0	0	0	0	0	0	0	0	0
789	877	1217	972	1043	888	1149	1437	1064	1137	1069	1073	1137	1441	1433	840	1287	1161	1076	909	1098	1069	1015	914	1149	1192	1135	1205	1100	911
80	6	29	20	50	73	55	70	26	40	47	55	56	55	33	62002	57510	58957	51051	55697	48766	45964	54678	55200	58318	55204	48198	54577	66840	60120
364	496	442	510	475	593	477	658	505	601	508	626	500	429	557	11747	11485	10409	11831	11602	12489	11859	11388	10338	11573	9973	13038	12360	12121	13299
16	16	53	20	33	24	39	38	23	19	13	23	29	0	20	8223	8307	12597	7446	7989	6754	8881	7378	7368	7182	7208	8171	6676	6999	9512
3505	3668	4110	3810	4536	4840	4650	5409	3855	4876	5145	4002	4287	4117	4336	5445	4922	4659	4464	6816	4543	3938	4199	4402	5951	5587	5643	3973	5252	4528
0	0	0	0	0	0	0	0	0	0	0	0	0	0	0	111	148	86	107	67	112	108	140	64	120	97	124	93	99	98
38088	47428	81700	148733	17097	14972	41949	35147	23202	25337	35276	31390	17264	34263	51698	73	61	121	41	158	90	94	80	112	112	86	57	95	110	106
0	0	0	0	0	0	0	0	0	0	0	0	0	0	0	1472	1357	1282	1267	1268	1154	1331	1156	1178	1283	1385	1374	1193	1217	1197
884	1174	719	630	956	1069	1421	1573	727	1401	1107	1325	1203	927	1473	35	51	37	45	48	56	24	28	48	31	44	46	28	20	22
76443	67640	59733	66670	76618	71013	51453	66012	56475	52825	53520	50890	53311	77936	44261	7205	14582	12923	9827	10277	8762	10129	11479	8421	8477	9365	12545	10645	14029	9066
7950	11067	10370	10419	10000	10153	11558	13495	12615	11055	11547	10306	9284	10698	12085	2707	2634	2119	2431	2208	2343	2428	2231	2324	2326	2092	2281	2281	2449	2504
6548	7214	7881	5938	6713	6894	7663	8881	7553	7104	7700	6835	6608	7399	7722	7066	6566	5229	6374	6998	5766	6177	5452	6253	5498	5084	5732	5010	5025	6653
7384	6929	6031	4490	5387	5281	4789	5901	4644	5613	4932	5000	4894	5441	4623	0	0	0	0	0	0	0	0	0	0	0	0	0	0	0
4	12	28	17	21	33	71	62	0	48	91	62	76	38	80	37737	40007	36729	38913	33386	38731	38899	35065	33789	41265	36242	45188	40790	34886	43572
81	86	50	53	63	137	102	139	97	105	114	76	112	112	103	4274	3896	4568	4113	3619	4077	3230	3917	3315	4745	4051	3972	4454	5015	4244
1209	1172	1415	1598	1651	1661	1304	2035	1622	1674	1393	1472	1525	1353	1690	1053	980	938	773	855	802	789	904	700	924	808	900	1325	1299	873
31	78	44	40	63	70	104	82	24	101	56	99	46	45	37	10506	10840	10144	9594	9698	8984	9632	9250	9092	9619	9286	10137	8864	9602	9581
22953	15907	11893	17391	18229	20412	14060	22554	19228	18910	14976	16810	18478	16250	14142	0	0	0	0	0	0	0	0	0	0	0	0	0	0	0
1997	2795	2716	2597	2428	2455	2716	3426	3670	2437	2584	2635	2195	2454	2797	5791	9044	8694	8477	7815	7871	7597	8278	7029	7520	6946	10260	7440	7730	7945
5248	4749	4928	4894	4128	4516	4810	5280	3630	4161	4270	4412	4061	4103	4179	1214	918	637	708	906	689	881	946	968	1209	1144	1531	952	922	1200
0	0	0	0	0	0	0	0	0	0	0	0	0	0	0	0	6	0	0	0	9	0	0	0	0	0	0	0	0	0
35616	42114	33859	37165	38090	43403	50308	52381	40628	47097	46607	43810	38227	42543	49844	0	0	0	0	0	0	0	0	0	0	0	0	0	0	0
13899	12717	10975	10857	13107	12187	12196	14948	10703	13726	12797	11886	13004	12869	12352	0	0	0	0	0	0	0	0	0	0	0	0	0	0	0
1278	1478	1129	955	946	1040	1216	1350	1225	1211	1318	1137	1024	1172	1311	4	13	2	8	0	0	4	0	4	8	4	0	4	16	10
9744	10298	9370	8856	10274	10484	9845	12326	9350	10319	9482	9270	8775	9174	9876	88	95	74	95	94	63	118	96	53	88	87	129	89	62	151
0	0	0	0	0	0	0	0	0	0	0	0	0	0	0	2098	2064	2597	1738	2376	1766	1830	2691	2082	2626	2660	2153	3941	4435	2954
8448	7895	5915	7563	9228	10406	8153	11801	11290	9865	8797	8273	8491	9201	7733	1820	2324	2036	1682	1531	1485	1364	1584	875	1015	930	2442	1016	1439	783
825	596	1683	1007	1358	1155	1325	1715	460	1472	1284	1195	1141	298	1116	1415	1446	1197	1358	1344	1437	1906	1583	1675	1629	1450	1960	1437	1584	2148
0	0	0	0	0	0	0	0	0	0	0	0	0	0	0	4633	4976	4449	4963	4917	4665	4503	4540	4322	4460	4344	5490	4391	4523	4632
[truncated: 40,417 more rows]
[truncated: 12 more columns]
