# Supplementary material for: Coastal Wild Grapevine Accession (Vitis vinifera L. ssp. sylvestris) Shows Distinct Late and Early Transcriptome Changes under Salt Stress in Comparison to Commercial Rootstock Richter 110
Source: Plants (Basel). 2022 Oct 12;11(20):2688. doi: 10.3390/plants11202688 (PMC9610063; doi:10.3390/plants11202688)
Supplement: Supplementary file 1 [file plants-11-02688-s001.zip › Supplementary Data S2.xlsx]

## Sheet: Up_down_AS1B
Control0D_vs_3gL0D	log2fold	Up/Down	Down-reg	Up-reg	3gL0D_vs_3gL1D	log2fold	Up/Down	Down-reg	Up-reg	3gL0D_vs_3gL7D	log2fold	Up/Down	Down-reg	Up-reg	3gL0D_vs_5gL0D	log2fold	Up/Down	Down-reg	Up-reg	3gL0D_vs_5gL1D	log2fold	Up/Down	Down-reg	Up-reg	3gL0D_vs_5gL7D	log2fold	Up/Down	Down-reg	Up-reg
Vitvi00g00897	0.635852	1	10	72	Vitvi01g01808	-0.455811	0	12	11	Vitvi00g02077	6.05775	1	69	16	Vitvi00g02289	-2.95392	0	392	207	Vitvi00g00897	-0.641671	0	480	399	Vitvi00g02289	-2.95392	0	299	116
Vitvi01g00499	0.538183	1			Vitvi02g00805	-0.881659	0			Vitvi00g02243	-1.09891	0			Vitvi01g00019	0.0774285	1			Vitvi00g02243	-0.881834	0			Vitvi01g00019	0.0774285	1
Vitvi01g00646	0.830455	1			Vitvi02g01224	0.927194	1			Vitvi01g00244	-0.558437	0			Vitvi01g00031	-3.62919	0			Vitvi01g00031	-3.31227	0			Vitvi01g00031	-3.62919	0
Vitvi01g01977	0.736764	1			Vitvi05g01929	-0.795847	0			Vitvi01g00249	-0.505124	0			Vitvi01g00160	-0.667737	0			Vitvi01g00067	-1.48476	0			Vitvi01g00172	-0.224045	0
Vitvi02g00172	0.670738	1			Vitvi05g01930	-0.582049	0			Vitvi01g01165	-1.32239	0			Vitvi01g00172	-0.224045	0			Vitvi01g00203	-0.987606	0			Vitvi01g00214	0.64455	1
Vitvi02g00255	0.423216	1			Vitvi06g00465	0.600178	1			Vitvi01g01727	-0.872976	0			Vitvi01g00214	0.64455	1			Vitvi01g00214	0.398667	1			Vitvi01g00423	-1.85319	0
Vitvi02g00283	0.583369	1			Vitvi06g01476	0.512699	1			Vitvi01g02276	-0.627579	0			Vitvi01g00401	-0.817858	0			Vitvi01g00233	-0.588581	0			Vitvi01g00437	-10.8371	0
Vitvi02g00499	0.593427	1			Vitvi07g00063	1.06079	1			Vitvi02g00226	-1.81793	0			Vitvi01g00423	-1.85319	0			Vitvi01g00241	-0.773919	0			Vitvi01g00438	-1.88418	0
Vitvi02g00669	0.453024	1			Vitvi07g00352	0.487262	1			Vitvi02g00499	-0.758108	0			Vitvi01g00433	0.452528	1			Vitvi01g00244	-0.502176	0			Vitvi01g00860	-1.20674	0
Vitvi02g00704	0.604579	1			Vitvi07g01071	0.869263	1			Vitvi02g00529	-0.857926	0			Vitvi01g00437	-10.8371	0			Vitvi01g00249	-0.7226	0			Vitvi01g00864	-1.11356	0
Vitvi02g00942	0.357159	1			Vitvi08g01617	1.04267	1			Vitvi02g00867	-0.65694	0			Vitvi01g00438	-1.88418	0			Vitvi01g00360	0.324536	1			Vitvi01g00886	-0.534654	0
Vitvi02g01483	-0.622219	0			Vitvi08g02120	1.72839	1			Vitvi02g01409	1.82183	1			Vitvi01g00446	-0.410609	0			Vitvi01g00384	0.547284	1			Vitvi01g00907	1.71348	1
Vitvi03g00038	0.928025	1			Vitvi10g01004	0.907373	1			Vitvi02g01637	6.78254	1			Vitvi01g00481	-0.529551	0			Vitvi01g00393	-1.01414	0			Vitvi01g01030	2.32755	1
Vitvi04g01500	0.535212	1			Vitvi11g01186	1.02788	1			Vitvi03g00155	-0.665615	0			Vitvi01g00541	-0.776715	0			Vitvi01g00403	1.09615	1			Vitvi01g01165	-1.06182	0
Vitvi04g02191	0.437058	1			Vitvi12g00220	-0.745231	0			Vitvi03g00391	-0.866787	0			Vitvi01g00638	-0.860688	0			Vitvi01g00423	-0.818276	0			Vitvi01g01167	-3.84546	0
Vitvi04g02210	0.469399	1			Vitvi12g02022	-0.757005	0			Vitvi03g00601	-0.780523	0			Vitvi01g00697	-0.896168	0			Vitvi01g00437	-2.60122	0			Vitvi01g01267	-3.90971	0
Vitvi05g00430	0.798076	1			Vitvi14g02928	-0.85241	0			Vitvi03g01065	-0.012397	0			Vitvi01g00815	2.06963	1			Vitvi01g00481	-0.618245	0			Vitvi01g01621	-0.762745	0
Vitvi05g00461	0.56824	1			Vitvi15g00915	-0.98685	0			Vitvi03g01565	-1.34794	0			Vitvi01g00860	-1.20674	0			Vitvi01g00499	-0.443945	0			Vitvi01g01657	-1.63786	0
Vitvi05g01648	0.536629	1			Vitvi15g01736	-0.920375	0			Vitvi04g00334	-0.948387	0			Vitvi01g00886	-0.534654	0			Vitvi01g00508	-1.03011	0			Vitvi01g01728	2.56522	1
Vitvi05g01760	-0.636527	0			Vitvi16g00735	-2.30587	0			Vitvi04g01151	-3.45517	0			Vitvi01g00907	1.71348	1			Vitvi01g00543	-0.468756	0			Vitvi01g01805	-0.878225	0
Vitvi06g00666	0.609244	1			Vitvi18g02592	-1.36684	0			Vitvi04g01466	-0.926432	0			Vitvi01g01165	-1.06182	0			Vitvi01g00556	1.05653	1			Vitvi01g01877	-1.05476	0
Vitvi06g00772	0.470866	1			Vitvi18g02848	-0.824167	0			Vitvi05g00357	-0.755792	0			Vitvi01g01167	-3.84546	0			Vitvi01g00588	-1.11316	0			Vitvi01g01915	2.05212	1
Vitvi06g00810	0.771667	1			Vitvi19g00112	0.554327	1			Vitvi05g00430	-0.924739	0			Vitvi01g01267	-3.90971	0			Vitvi01g00638	-1.27435	0			Vitvi01g01962	1.21969	1
Vitvi06g01300	-0.719133	0								Vitvi05g00522	0.428063	1			Vitvi01g01503	-0.585762	0			Vitvi01g00646	-0.935721	0			Vitvi01g02197	7.74409	1
Vitvi07g00061	0.468842	1								Vitvi05g00733	-1.15568	0			Vitvi01g01621	-0.762745	0			Vitvi01g00653	0.944003	1			Vitvi01g02276	-0.784587	0
Vitvi07g00290	1.05494	1								Vitvi05g01947	2.86453	1			Vitvi01g01657	-1.63786	0			Vitvi01g00697	-0.889459	0			Vitvi02g00181	3.4969	1
Vitvi07g00401	-0.465864	0								Vitvi05g01953	1.88613	1			Vitvi01g01748	-1.71479	0			Vitvi01g00860	-0.622251	0			Vitvi02g00211	-1.57992	0
Vitvi07g00421	0.45388	1								Vitvi05g02009	-0.756692	0			Vitvi01g01877	-1.05476	0			Vitvi01g00886	-0.380845	0			Vitvi02g00226	-2.33252	0
Vitvi07g00434	0.706757	1								Vitvi05g02251	1.8856	1			Vitvi01g01915	2.05212	1			Vitvi01g00893	1.57255	1			Vitvi02g00250	1.85335	1
Vitvi07g01323	0.47082	1								Vitvi06g00607	-0.374412	0			Vitvi01g01924	-0.671731	0			Vitvi01g00907	1.41653	1			Vitvi02g00257	-0.876057	0
Vitvi07g01662	0.561566	1								Vitvi06g01530	-0.871521	0			Vitvi01g01962	1.21969	1			Vitvi01g01030	2.59808	1			Vitvi02g00310	-0.671487	0
Vitvi07g02074	0.663481	1								Vitvi07g00187	-0.00604178	0			Vitvi01g02178	2.38479	1			Vitvi01g01165	-1.42253	0			Vitvi02g00334	-0.264086	0
Vitvi07g02682	0.82738	1								Vitvi07g00358	7.36597	1			Vitvi01g02197	7.74409	1			Vitvi01g01167	-2.09856	0			Vitvi02g00391	2.93743	1
Vitvi08g00816	0.663287	1								Vitvi07g00413	-0.663862	0			Vitvi01g02276	-0.784587	0			Vitvi01g01328	2.93138	1			Vitvi02g00433	-4.05132	0
Vitvi08g01301	3.89762	1								Vitvi07g00606	6.44694	1			Vitvi02g00121	-0.887056	0			Vitvi01g01473	2.71079	1			Vitvi02g00481	-1.44957	0
Vitvi08g01360	0.803344	1								Vitvi07g01323	-0.645019	0			Vitvi02g00145	0.509351	1			Vitvi01g01504	0.740318	1			Vitvi02g00511	-0.979425	0
Vitvi08g01857	0.790292	1								Vitvi07g01614	-0.613473	0			Vitvi02g00181	3.4969	1			Vitvi01g01586	2.65371	1			Vitvi02g00512	-1.21811	0
Vitvi09g00244	-2.70002	0								Vitvi07g01630	7.41723	1			Vitvi02g00211	-1.57992	0			Vitvi01g01621	-0.607052	0			Vitvi02g00529	-1.39506	0
Vitvi09g00246	0.614636	1								Vitvi07g01638	-1.10773	0			Vitvi02g00226	-2.33252	0			Vitvi01g01655	1.3732	1			Vitvi02g00587	-0.0734925	0
Vitvi09g00495	0.431568	1								Vitvi07g01772	-1.46029	0			Vitvi02g00250	1.85335	1			Vitvi01g01657	-0.990926	0			Vitvi02g00614	0.833675	1
Vitvi09g01164	0.533582	1								Vitvi07g02682	-1.80629	0			Vitvi02g00257	-0.876057	0			Vitvi01g01727	-1.16739	0			Vitvi02g00680	-2.7942	0
Vitvi09g01273	0.732447	1								Vitvi08g01071	-0.482688	0			Vitvi02g00310	-0.671487	0			Vitvi01g01737	2.55956	1			Vitvi02g00695	-1.3054	0
Vitvi09g01641	0.748085	1								Vitvi08g01250	-0.52577	0			Vitvi02g00334	-0.264086	0			Vitvi01g01754	-0.64461	0			Vitvi02g00868	-3.51283	0
Vitvi10g00740	2.44168	1								Vitvi08g01299	-0.841448	0			Vitvi02g00377	-1.65625	0			Vitvi01g01805	-0.737381	0			Vitvi02g01381	-1.34467	0
Vitvi10g00837	0.333456	1								Vitvi09g00083	-1.02565	0			Vitvi02g00391	2.93743	1			Vitvi01g01877	-0.447505	0			Vitvi02g01406	3.83098	1
Vitvi10g01753	1.05901	1								Vitvi09g00185	-0.470261	0			Vitvi02g00393	2.18223	1			Vitvi01g01913	3.25851	1			Vitvi02g01409	0.928509	1
Vitvi10g01839	0.642373	1								Vitvi09g00246	-0.900523	0			Vitvi02g00433	-4.05132	0			Vitvi01g01915	1.8867	1			Vitvi02g01463	3.15328	1
Vitvi10g02082	0.730212	1								Vitvi09g01641	-1.18258	0			Vitvi02g00481	-1.44957	0			Vitvi01g01917	2.12424	1			Vitvi02g01507	-1.81119	0
Vitvi11g00485	-0.633413	0								Vitvi10g00235	-0.933275	0			Vitvi02g00511	-0.979425	0			Vitvi01g01958	-1.36356	0			Vitvi02g01665	-3.17703	0
Vitvi11g00613	0.606146	1								Vitvi10g00451	-1.27987	0			Vitvi02g00512	-1.21811	0			Vitvi01g01962	1.30203	1			Vitvi02g01690	0.0744835	1
Vitvi11g01198	0.969194	1								Vitvi10g01190	-0.672941	0			Vitvi02g00529	-1.39506	0			Vitvi01g02178	3.02083	1			Vitvi03g00155	-0.810361	0
Vitvi12g00722	-0.837688	0								Vitvi10g01679	-0.00833222	0			Vitvi02g00587	-0.0734925	0			Vitvi01g02197	7.59156	1			Vitvi03g00209	-1.5513	0
Vitvi12g01673	0.592809	1								Vitvi10g01824	0.0058885	1			Vitvi02g00614	0.833675	1			Vitvi01g02205	4.2407	1			Vitvi03g00391	-1.36438	0
Vitvi12g01979	0.791871	1								Vitvi10g01833	-2.00745	0			Vitvi02g00680	-2.7942	0			Vitvi01g02228	3.28478	1			Vitvi03g00413	-0.521398	0
Vitvi13g00196	0.413624	1								Vitvi10g02216	-0.583085	0			Vitvi02g00695	-1.3054	0			Vitvi01g02276	-0.79321	0			Vitvi03g00422	-0.102406	0
Vitvi13g00388	0.859837	1								Vitvi11g00089	-0.0466732	0			Vitvi02g00807	-0.638134	0			Vitvi02g00121	-1.12404	0			Vitvi03g00601	-0.774367	0
Vitvi13g01052	0.4983	1								Vitvi11g01210	-0.681199	0			Vitvi02g00963	0.474486	1			Vitvi02g00181	0.0526789	1			Vitvi03g01065	-0.0775973	0
Vitvi13g01842	0.492436	1								Vitvi11g01385	-1.52746	0			Vitvi02g01227	0.958549	1			Vitvi02g00199	0.513272	1			Vitvi03g01233	2.91953	1
Vitvi13g02574	0.714164	1								Vitvi11g01398	-2.14472	0			Vitvi02g01286	-1.83785	0			Vitvi02g00208	-0.727697	0			Vitvi03g01392	-1.95838	0
Vitvi14g01438	0.548515	1								Vitvi12g00248	-2.0933	0			Vitvi02g01403	2.67453	1			Vitvi02g00209	1.1968	1			Vitvi03g01447	-3.78696	0
Vitvi14g01529	0.639968	1								Vitvi12g00532	-1.40607	0			Vitvi02g01408	2.42348	1			Vitvi02g00226	-2.59784	0			Vitvi03g01565	-1.41959	0
Vitvi14g01574	0.567821	1								Vitvi12g01624	-0.07476	0			Vitvi02g01409	0.928509	1			Vitvi02g00250	1.87077	1			Vitvi03g01651	4.00559	1
Vitvi15g00832	0.584472	1								Vitvi12g02022	-1.04082	0			Vitvi02g01463	3.15328	1			Vitvi02g00257	-0.662474	0			Vitvi04g00022	2.7858	1
Vitvi15g01239	0.526695	1								Vitvi13g01734	-0.0429965	0			Vitvi02g01507	-1.81119	0			Vitvi02g00275	-0.723577	0			Vitvi04g00024	4.07075	1
Vitvi15g01555	0.677629	1								Vitvi13g01973	-0.883503	0			Vitvi02g01537	-0.709622	0			Vitvi02g00310	-0.674728	0			Vitvi04g00029	4.74735	1
Vitvi16g00044	0.594135	1								Vitvi15g01110	0.490792	1			Vitvi02g01729	-1.81882	0			Vitvi02g00338	0.792629	1			Vitvi04g00334	-1.05369	0
Vitvi16g00929	0.830123	1								Vitvi16g00729	-1.18597	0			Vitvi03g00080	1.52508	1			Vitvi02g00391	3.19824	1			Vitvi04g00390	0.777486	1
Vitvi16g00957	0.821869	1								Vitvi16g00732	-3.14168	0			Vitvi03g00155	-0.810361	0			Vitvi02g00393	3.83626	1			Vitvi04g00503	-0.416114	0
Vitvi16g01163	-0.365062	0								Vitvi16g00733	-3.52078	0			Vitvi03g00191	1.31549	1			Vitvi02g00481	-0.908765	0			Vitvi04g00932	-1.18889	0
Vitvi16g01622	1.15544	1								Vitvi16g00735	-0.0450143	0			Vitvi03g00207	1.42534	1			Vitvi02g00499	-1.10578	0			Vitvi04g01007	-0.03982	0
Vitvi17g00530	-1.14387	0								Vitvi16g01857	-0.904772	0			Vitvi03g00209	-1.5513	0			Vitvi02g00511	-0.76995	0			Vitvi04g01221	1.38521	1
Vitvi17g00570	0.514858	1								Vitvi16g01858	-0.646418	0			Vitvi03g00391	-1.36438	0			Vitvi02g00512	-0.650863	0			Vitvi04g01243	-0.405649	0
Vitvi17g01535	0.781476	1								Vitvi17g00530	1.51331	1			Vitvi03g00413	-0.521398	0			Vitvi02g00519	1.89608	1			Vitvi04g01264	-0.206187	0
Vitvi18g00365	-0.859228	0								Vitvi17g00617	-0.739694	0			Vitvi03g00479	0.784485	1			Vitvi02g00529	-1.44151	0			Vitvi04g01309	-7.64906	0
Vitvi18g02437	0.769152	1								Vitvi17g00738	-0.399298	0			Vitvi03g00601	-0.774367	0			Vitvi02g00547	-0.906837	0			Vitvi04g01339	-2.19592	0
Vitvi18g02647	0.488007	1								Vitvi18g00096	-0.693161	0			Vitvi03g00635	-0.108496	0			Vitvi02g00680	-2.23416	0			Vitvi04g01407	-0.888023	0
Vitvi19g00237	0.712522	1								Vitvi18g00416	-1.03528	0			Vitvi03g00773	-0.628436	0			Vitvi02g00695	-1.01472	0			Vitvi04g01466	-0.830673	0
Vitvi19g00270	0.887652	1								Vitvi18g01251	-0.660652	0			Vitvi03g01144	0.961238	1			Vitvi02g00963	0.600526	1			Vitvi04g01596	1.35394	1
Vitvi19g00377	0.650745	1								Vitvi18g01504	-0.0108672	0			Vitvi03g01233	2.91953	1			Vitvi02g01182	1.46117	1			Vitvi04g01696	-0.926171	0
Vitvi19g01878	0.592524	1								Vitvi18g02797	-1.51561	0			Vitvi03g01370	-2.16476	0			Vitvi02g01276	-0.547053	0			Vitvi04g01740	-2.09296	0
Vitvi19g01879	0.748138	1								Vitvi19g00094	-0.638165	0			Vitvi03g01388	-0.143959	0			Vitvi02g01286	-2.67581	0			Vitvi04g02114	-1.32352	0
Vitvi19g02351	0.585804	1								Vitvi19g00377	-0.727363	0			Vitvi03g01411	-1.5226	0			Vitvi02g01319	-0.914318	0			Vitvi04g02122	2.87535	1
										Vitvi19g00391	5.96018	1			Vitvi03g01559	1.49429	1			Vitvi02g01403	3.75089	1			Vitvi05g00055	0.633867	1
										Vitvi19g01808	7.79671	1			Vitvi03g01561	1.43192	1			Vitvi02g01406	3.59946	1			Vitvi05g00349	-2.53009	0
										Vitvi19g02342	7.93013	1			Vitvi03g01565	-1.41959	0			Vitvi02g01409	2.77813	1			Vitvi05g00357	-0.827648	0
															Vitvi03g01651	4.00559	1			Vitvi02g01463	3.4964	1			Vitvi05g00377	-2.99672	0
															Vitvi04g00022	2.7858	1			Vitvi02g01491	3.4536	1			Vitvi05g00381	-1.39404	0
															Vitvi04g00024	4.07075	1			Vitvi02g01507	-1.09911	0			Vitvi05g00403	-0.463366	0
															Vitvi04g00029	4.74735	1			Vitvi02g01602	2.17363	1			Vitvi05g00483	4.29422	1
															Vitvi04g00036	-2.31212	0			Vitvi02g01609	1.25981	1			Vitvi05g00522	0.47584	1
															Vitvi04g00153	1.27362	1			Vitvi02g01729	-1.70676	0			Vitvi05g00549	-2.00113	0
															Vitvi04g00161	-0.62315	0			Vitvi03g00080	2.05044	1			Vitvi05g00563	-1.12683	0
															Vitvi04g00226	1.522	1			Vitvi03g00155	-1.19887	0			Vitvi05g00649	-0.897974	0
															Vitvi04g00255	-1.92859	0			Vitvi03g00191	1.8895	1			Vitvi05g00710	4.47156	1
															Vitvi04g00259	1.13468	1			Vitvi03g00206	1.12773	1			Vitvi05g00733	-2.58991	0
															Vitvi04g00334	-1.05369	0			Vitvi03g00207	1.22765	1			Vitvi05g00857	1.31652	1
															Vitvi04g00390	0.777486	1			Vitvi03g00209	-1.51437	0			Vitvi05g00929	-3.40735	0
															Vitvi04g00503	-0.416114	0			Vitvi03g00214	1.4137	1			Vitvi05g01248	-0.275197	0
															Vitvi04g00524	1.81502	1			Vitvi03g00247	0.585506	1			Vitvi05g01278	3.55866	1
															Vitvi04g00722	-2.06602	0			Vitvi03g00251	-0.53546	0			Vitvi05g01288	7.25058	1
															Vitvi04g00890	0.915477	1			Vitvi03g00322	-0.563884	0			Vitvi05g01318	-0.906938	0
															Vitvi04g01007	-0.03982	0			Vitvi03g00325	-0.0604212	0			Vitvi05g01427	-2.10523	0
															Vitvi04g01221	1.38521	1			Vitvi03g00391	-1.12146	0			Vitvi05g01583	2.84412	1
															Vitvi04g01243	-0.405649	0			Vitvi03g00459	0.0330372	1			Vitvi05g01623	2.15865	1
															Vitvi04g01309	-7.64906	0			Vitvi03g00479	1.02731	1			Vitvi05g01702	0.515468	1
															Vitvi04g01334	0.682095	1			Vitvi03g00540	-0.311247	0			Vitvi05g01760	1.31662	1
															Vitvi04g01339	-2.19592	0			Vitvi03g00566	1.4192	1			Vitvi05g01773	-0.890592	0
															Vitvi04g01362	-0.427393	0			Vitvi03g00601	-0.791066	0			Vitvi05g01943	1.17468	1
															Vitvi04g01407	-0.888023	0			Vitvi03g00651	-0.548858	0			Vitvi05g01947	3.7569	1
															Vitvi04g01466	-0.830673	0			Vitvi03g00708	0.780618	1			Vitvi05g01948	2.67047	1
															Vitvi04g01539	-0.769834	0			Vitvi03g01038	-0.867973	0			Vitvi05g01950	2.89569	1
															Vitvi04g01596	1.35394	1			Vitvi03g01169	-0.808697	0			Vitvi05g01953	2.98481	1
															Vitvi04g01696	-0.926171	0			Vitvi03g01260	3.53982	1			Vitvi05g01998	-0.102858	0
															Vitvi04g01740	-2.09296	0			Vitvi03g01388	-0.186345	0			Vitvi05g02009	-2.53455	0
															Vitvi04g01788	1.37895	1			Vitvi03g01531	-1.91058	0			Vitvi05g02124	-2.3113	0
															Vitvi04g01925	-1.42904	0			Vitvi03g01541	-1.23017	0			Vitvi05g02146	8.32782	1
															Vitvi04g02098	-0.557411	0			Vitvi03g01555	0.43714	1			Vitvi05g02170	-2.0818	0
															Vitvi04g02114	-1.32352	0			Vitvi03g01559	2.86945	1			Vitvi05g02174	-1.91755	0
															Vitvi04g02122	2.87535	1			Vitvi03g01561	3.19587	1			Vitvi05g02202	-0.0915683	0
															Vitvi04g02187	-2.37633	0			Vitvi03g01565	-2.27973	0			Vitvi05g02250	-0.0320703	0
															Vitvi04g02205	1.65666	1			Vitvi03g01574	0.629659	1			Vitvi06g00047	-0.816994	0
															Vitvi05g00068	1.77615	1			Vitvi03g01597	1.30865	1			Vitvi06g00051	-0.521909	0
															Vitvi05g00071	1.75183	1			Vitvi03g01773	-0.815052	0			Vitvi06g00354	-0.94243	0
															Vitvi05g00154	1.52994	1			Vitvi04g00036	-2.89093	0			Vitvi06g00381	-3.84759	0
															Vitvi05g00272	-1.04022	0			Vitvi04g00060	0.597869	1			Vitvi06g00400	-2.74295	0
															Vitvi05g00349	-2.53009	0			Vitvi04g00081	-1.05326	0			Vitvi06g00412	-1.67781	0
															Vitvi05g00357	-0.827648	0			Vitvi04g00088	-0.351815	0			Vitvi06g00465	1.60098	1
															Vitvi05g00371	1.54797	1			Vitvi04g00153	1.18575	1			Vitvi06g00513	-0.158439	0
															Vitvi05g00377	-2.99672	0			Vitvi04g00161	-0.454668	0			Vitvi06g00533	1.06798	1
															Vitvi05g00381	-1.39404	0			Vitvi04g00390	0.776881	1			Vitvi06g00613	1.121	1
															Vitvi05g00460	-1.35754	0			Vitvi04g00391	-0.522397	0			Vitvi06g00638	-2.46072	0
															Vitvi05g00483	4.29422	1			Vitvi04g00524	1.29817	1			Vitvi06g00656	-2.85497	0
															Vitvi05g00522	0.47584	1			Vitvi04g00525	-0.413384	0			Vitvi06g00708	-0.11101	0
															Vitvi05g00549	-2.00113	0			Vitvi04g00722	-1.81791	0			Vitvi06g00736	-2.38565	0
															Vitvi05g00563	-1.12683	0			Vitvi04g00764	0.645085	1			Vitvi06g01207	-2.74363	0
															Vitvi05g00618	0.821414	1			Vitvi04g00870	0.372504	1			Vitvi06g01239	0.780718	1
															Vitvi05g00649	-0.897974	0			Vitvi04g00890	1.83439	1			Vitvi06g01345	-1.12432	0
															Vitvi05g00710	4.47156	1			Vitvi04g00932	-0.597166	0			Vitvi06g01346	-1.25356	0
															Vitvi05g00733	-2.58991	0			Vitvi04g00973	0.767025	1			Vitvi06g01362	-1.04978	0
															Vitvi05g00866	0.904688	1			Vitvi04g01198	0.566534	1			Vitvi06g01510	-4.16358	0
															Vitvi05g00929	-3.40735	0			Vitvi04g01221	0.707243	1			Vitvi06g01522	-2.28893	0
															Vitvi05g01073	-0.986818	0			Vitvi04g01243	-0.413355	0			Vitvi06g01598	3.42811	1
															Vitvi05g01248	-0.275197	0			Vitvi04g01309	-2.75771	0			Vitvi06g01600	2.41323	1
															Vitvi05g01278	3.55866	1			Vitvi04g01334	0.614129	1			Vitvi06g01624	-3.93159	0
															Vitvi05g01318	-0.906938	0			Vitvi04g01339	-1.61583	0			Vitvi06g01625	-4.12495	0
															Vitvi05g01427	-2.10523	0			Vitvi04g01362	-0.481524	0			Vitvi06g01626	-0.27578	0
															Vitvi05g01583	2.84412	1			Vitvi04g01368	2.2888	1			Vitvi06g01627	-1.90655	0
															Vitvi05g01623	2.15865	1			Vitvi04g01392	0.649018	1			Vitvi06g01628	-2.67269	0
															Vitvi05g01702	0.515468	1			Vitvi04g01407	-1.04414	0			Vitvi06g01629	0.786385	1
															Vitvi05g01752	1.12782	1			Vitvi04g01421	-0.165451	0			Vitvi06g01830	-0.604262	0
															Vitvi05g01754	2.14465	1			Vitvi04g01466	-0.883797	0			Vitvi07g00055	3.43375	1
															Vitvi05g01758	1.20905	1			Vitvi04g01546	0.398068	1			Vitvi07g00101	-1.03658	0
															Vitvi05g01760	1.31662	1			Vitvi04g01550	-0.574986	0			Vitvi07g00154	-3.63433	0
															Vitvi05g01773	-0.890592	0			Vitvi04g01565	-0.394573	0			Vitvi07g00230	-1.38827	0
															Vitvi05g01860	1.35373	1			Vitvi04g01596	0.729823	1			Vitvi07g00311	0.825206	1
															Vitvi05g01939	2.37969	1			Vitvi04g01696	-0.711474	0			Vitvi07g00350	-1.44897	0
															Vitvi05g01943	1.17468	1			Vitvi04g01740	-0.963614	0			Vitvi07g00352	-0.761986	0
															Vitvi05g01947	3.7569	1			Vitvi04g01748	1.08192	1			Vitvi07g00356	-3.97855	0
															Vitvi05g01948	2.67047	1			Vitvi04g01788	1.34149	1			Vitvi07g00358	9.84902	1
															Vitvi05g01950	2.89569	1			Vitvi04g01848	1.28816	1			Vitvi07g00400	-1.32066	0
															Vitvi05g01953	2.98481	1			Vitvi04g01866	-0.636893	0			Vitvi07g00467	-2.29254	0
															Vitvi05g01998	-0.102858	0			Vitvi04g01969	-0.139034	0			Vitvi07g00476	-1.01197	0
															Vitvi05g02009	-2.53455	0			Vitvi04g01985	2.40466	1			Vitvi07g00657	-0.248363	0
															Vitvi05g02146	8.32782	1			Vitvi04g02098	-0.76818	0			Vitvi07g00803	-0.508935	0
															Vitvi05g02170	-2.0818	0			Vitvi04g02117	2.44257	1			Vitvi07g00918	-4.67421	0
															Vitvi05g02174	-1.91755	0			Vitvi04g02118	2.35461	1			Vitvi07g00919	-3.90517	0
															Vitvi05g02202	-0.0915683	0			Vitvi04g02120	2.1343	1			Vitvi07g01333	2.60727	1
															Vitvi05g02250	-0.0320703	0			Vitvi04g02122	3.32781	1			Vitvi07g01363	-0.218247	0
															Vitvi05g02251	1.26793	1			Vitvi04g02123	3.12132	1			Vitvi07g01472	-2.81624	0
															Vitvi06g00047	-0.816994	0			Vitvi04g02158	-0.591425	0			Vitvi07g01630	6.73987	1
															Vitvi06g00051	-0.521909	0			Vitvi04g02187	-0.238869	0			Vitvi07g01638	-2.2346	0
															Vitvi06g00354	-0.94243	0			Vitvi04g02191	-0.567396	0			Vitvi07g01657	1.4504	1
															Vitvi06g00381	-3.84759	0			Vitvi04g02205	3.49033	1			Vitvi07g01770	-2.25001	0
															Vitvi06g00400	-2.74295	0			Vitvi04g02227	4.12451	1			Vitvi07g01772	-3.46144	0
															Vitvi06g00412	-1.67781	0			Vitvi05g00061	-0.633735	0			Vitvi07g01848	-2.30106	0
															Vitvi06g00465	1.60098	1			Vitvi05g00065	4.26402	1			Vitvi07g01898	-2.24241	0
															Vitvi06g00513	-0.158439	0			Vitvi05g00071	2.52206	1			Vitvi07g02209	-3.79467	0
															Vitvi06g00613	1.121	1			Vitvi05g00072	1.48731	1			Vitvi07g02230	-3.10744	0
															Vitvi06g00638	-2.46072	0			Vitvi05g00107	1.73151	1			Vitvi07g02244	2.37175	1
															Vitvi06g00656	-2.85497	0			Vitvi05g00139	1.65966	1			Vitvi07g02345	-2.46614	0
															Vitvi06g00708	-0.11101	0			Vitvi05g00149	-0.538959	0			Vitvi07g02413	-2.61509	0
															Vitvi06g00736	-2.38565	0			Vitvi05g00295	0.923459	1			Vitvi07g02664	-1.13873	0
															Vitvi06g01239	0.780718	1			Vitvi05g00349	-1.37382	0			Vitvi08g00060	-3.42304	0
															Vitvi06g01345	-1.12432	0			Vitvi05g00377	-1.47017	0			Vitvi08g00262	-0.552173	0
															Vitvi06g01362	-1.04978	0			Vitvi05g00430	-0.961766	0			Vitvi08g00816	-0.71782	0
															Vitvi06g01408	-1.01309	0			Vitvi05g00461	-0.563908	0			Vitvi08g00821	1.1385	1
															Vitvi06g01510	-4.16358	0			Vitvi05g00462	-0.391311	0			Vitvi08g00836	-0.789699	0
															Vitvi06g01522	-2.28893	0			Vitvi05g00483	2.89794	1			Vitvi08g01071	-0.842926	0
															Vitvi06g01532	-0.51202	0			Vitvi05g00522	0.663591	1			Vitvi08g01264	-1.49018	0
															Vitvi06g01598	3.42811	1			Vitvi05g00549	-1.00386	0			Vitvi08g01291	-8.79553	0
															Vitvi06g01600	2.41323	1			Vitvi05g00563	-0.952972	0			Vitvi08g01325	-0.907936	0
															Vitvi06g01603	1.11237	1			Vitvi05g00618	0.713375	1			Vitvi08g01353	2.16403	1
															Vitvi06g01624	-3.93159	0			Vitvi05g00633	0.357751	1			Vitvi08g01384	-0.851809	0
															Vitvi06g01625	-4.12495	0			Vitvi05g00649	-1.07252	0			Vitvi08g01418	-2.9722	0
															Vitvi06g01626	-0.27578	0			Vitvi05g00710	3.55313	1			Vitvi08g01510	1.68162	1
															Vitvi06g01627	-1.90655	0			Vitvi05g00733	-1.63608	0			Vitvi08g01546	-0.60304	0
															Vitvi06g01628	-2.67269	0			Vitvi05g00857	0.887674	1			Vitvi08g01564	-3.86957	0
															Vitvi06g01718	-1.70344	0			Vitvi05g00866	0.782484	1			Vitvi08g01566	-3.42834	0
															Vitvi06g01830	-0.604262	0			Vitvi05g00929	-1.60234	0			Vitvi08g01701	2.8961	1
															Vitvi06g01966	-1.6207	0			Vitvi05g01266	-1.41564	0			Vitvi08g01777	-1.73449	0
															Vitvi07g00055	3.43375	1			Vitvi05g01278	3.79392	1			Vitvi08g01832	-0.665721	0
															Vitvi07g00101	-1.03658	0			Vitvi05g01318	-0.591245	0			Vitvi08g01887	2.03307	1
															Vitvi07g00154	-3.63433	0			Vitvi05g01357	-0.335367	0			Vitvi08g02107	0.566013	1
															Vitvi07g00230	-1.38827	0			Vitvi05g01427	-1.15697	0			Vitvi08g02205	1.15877	1
															Vitvi07g00311	0.825206	1			Vitvi05g01469	-0.582173	0			Vitvi08g02222	-0.277281	0
															Vitvi07g00350	-1.44897	0			Vitvi05g01583	3.13817	1			Vitvi08g02276	-0.773133	0
															Vitvi07g00356	-3.97855	0			Vitvi05g01596	-0.677371	0			Vitvi08g02307	-0.75665	0
															Vitvi07g00358	9.84902	1			Vitvi05g01623	1.94732	1			Vitvi08g02318	-2.41797	0
															Vitvi07g00400	-1.32066	0			Vitvi05g01648	-0.532761	0			Vitvi08g02368	-1.00403	0
															Vitvi07g00457	2.21534	1			Vitvi05g01682	0.488395	1			Vitvi08g02382	-3.05076	0
															Vitvi07g00467	-2.29254	0			Vitvi05g01702	0.413612	1			Vitvi08g02383	-1.43336	0
															Vitvi07g00476	-1.01197	0			Vitvi05g01754	1.89702	1			Vitvi08g02385	-0.86819	0
															Vitvi07g00736	1.78876	1			Vitvi05g01757	2.28164	1			Vitvi09g00177	-0.944475	0
															Vitvi07g00803	-0.508935	0			Vitvi05g01758	2.26322	1			Vitvi09g00301	-0.502568	0
															Vitvi07g00918	-4.67421	0			Vitvi05g01759	2.12076	1			Vitvi09g00311	-1.67487	0
															Vitvi07g01333	2.60727	1			Vitvi05g01760	1.50577	1			Vitvi09g00489	0.996825	1
															Vitvi07g01354	3.01075	1			Vitvi05g01773	-0.626203	0			Vitvi09g00566	-3.88803	0
															Vitvi07g01363	-0.218247	0			Vitvi05g01776	0.700589	1			Vitvi09g00591	2.49067	1
															Vitvi07g01439	-0.645246	0			Vitvi05g01858	-0.829515	0			Vitvi09g00659	1.92925	1
															Vitvi07g01590	-1.10278	0			Vitvi05g01860	1.33946	1			Vitvi09g01012	-1.25475	0
															Vitvi07g01630	6.73987	1			Vitvi05g01877	-0.717716	0			Vitvi09g01155	-0.931139	0
															Vitvi07g01637	-0.512954	0			Vitvi05g01882	2.32954	1			Vitvi10g00061	-4.91682	0
															Vitvi07g01638	-2.2346	0			Vitvi05g01943	1.41437	1			Vitvi10g00228	-0.308694	0
															Vitvi07g01657	1.4504	1			Vitvi05g01947	3.66544	1			Vitvi10g00235	-2.53006	0
															Vitvi07g01689	-0.72081	0			Vitvi05g01948	2.57862	1			Vitvi10g00290	-1.78984	0
															Vitvi07g01713	-2.11004	0			Vitvi05g01950	3.08294	1			Vitvi10g00330	4.37276	1
															Vitvi07g01770	-2.25001	0			Vitvi05g01951	6.97709	1			Vitvi10g00451	-2.10089	0
															Vitvi07g01772	-3.46144	0			Vitvi05g01953	2.74354	1			Vitvi10g00524	-0.0327985	0
															Vitvi07g01794	1.3027	1			Vitvi05g02009	-1.01582	0			Vitvi10g00537	-1.27345	0
															Vitvi07g01898	-2.24241	0			Vitvi05g02078	5.07658	1			Vitvi10g00558	-2.92373	0
															Vitvi07g02202	-0.505053	0			Vitvi05g02146	9.29415	1			Vitvi10g00599	-2.69574	0
															Vitvi07g02209	-3.79467	0			Vitvi05g02184	0.608408	1			Vitvi10g00740	-0.30246	0
															Vitvi07g02230	-3.10744	0			Vitvi05g02251	2.57975	1			Vitvi10g01004	-3.20954	0
															Vitvi07g02244	2.37175	1			Vitvi05g02268	-0.490278	0			Vitvi10g01361	-3.14361	0
															Vitvi07g02267	-1.7571	0			Vitvi06g00007	3.36947	1			Vitvi10g01636	-0.183824	0
															Vitvi07g02345	-2.46614	0			Vitvi06g00034	3.18047	1			Vitvi10g01833	-5.26955	0
															Vitvi07g02362	1.5752	1			Vitvi06g00047	-0.781088	0			Vitvi10g01927	-1.67974	0
															Vitvi07g02605	-1.73516	0			Vitvi06g00051	-0.399431	0			Vitvi10g01928	-2.01637	0
															Vitvi07g02664	-1.13873	0			Vitvi06g00091	-0.486954	0			Vitvi10g02234	5.32661	1
															Vitvi07g02676	2.29307	1			Vitvi06g00172	1.28858	1			Vitvi10g02335	-0.886914	0
															Vitvi07g03053	-1.81891	0			Vitvi06g00258	-0.608163	0			Vitvi11g00083	-2.65275	0
															Vitvi07g03094	1.16767	1			Vitvi06g00279	-0.913121	0			Vitvi11g00089	-1.82	0
															Vitvi08g00175	-1.20421	0			Vitvi06g00285	-0.712418	0			Vitvi11g00212	-3.1769	0
															Vitvi08g00262	-0.552173	0			Vitvi06g00381	-1.99918	0			Vitvi11g00231	-2.22198	0
															Vitvi08g00769	-0.742257	0			Vitvi06g00400	-1.2134	0			Vitvi11g00269	1.86076	1
															Vitvi08g00816	-0.71782	0			Vitvi06g00412	-0.929899	0			Vitvi11g00477	4.33006	1
															Vitvi08g00821	1.1385	1			Vitvi06g00436	1.26767	1			Vitvi11g00542	0.719737	1
															Vitvi08g00836	-0.789699	0			Vitvi06g00451	-0.607187	0			Vitvi11g00686	0.904971	1
															Vitvi08g01004	1.78455	1			Vitvi06g00465	0.997373	1			Vitvi11g01210	-2.53301	0
															Vitvi08g01024	-1.48676	0			Vitvi06g00513	-0.0761947	0			Vitvi11g01235	-0.777823	0
															Vitvi08g01071	-0.842926	0			Vitvi06g00579	-0.469061	0			Vitvi11g01243	-1.12875	0
															Vitvi08g01264	-1.49018	0			Vitvi06g00593	0.544046	1			Vitvi11g01385	-2.38477	0
															Vitvi08g01325	-0.907936	0			Vitvi06g00607	-0.451108	0			Vitvi11g01398	-4.23432	0
															Vitvi08g01353	2.16403	1			Vitvi06g00613	0.731322	1			Vitvi11g01470	0.862095	1
															Vitvi08g01418	-2.9722	0			Vitvi06g00638	-1.1271	0			Vitvi12g00037	-3.02835	0
															Vitvi08g01454	-1.02046	0			Vitvi06g00646	0.683961	1			Vitvi12g00248	-4.90691	0
															Vitvi08g01476	-1.50419	0			Vitvi06g00652	-0.533353	0			Vitvi12g00272	2.96366	1
															Vitvi08g01510	1.68162	1			Vitvi06g00656	-1.7057	0			Vitvi12g00362	-0.487535	0
															Vitvi08g01546	-0.60304	0			Vitvi06g01212	1.27385	1			Vitvi12g00530	-5.37332	0
															Vitvi08g01607	-2.77886	0			Vitvi06g01239	0.488782	1			Vitvi12g00532	-4.39912	0
															Vitvi08g01637	1.09534	1			Vitvi06g01300	0.886444	1			Vitvi12g00726	-1.73211	0
															Vitvi08g01701	2.8961	1			Vitvi06g01346	-1.32636	0			Vitvi12g01610	4.56308	1
															Vitvi08g01777	-1.73449	0			Vitvi06g01362	-0.672375	0			Vitvi12g01874	-1.16785	0
															Vitvi08g01832	-0.665721	0			Vitvi06g01476	0.396589	1			Vitvi12g02022	-1.29591	0
															Vitvi08g01857	-0.747285	0			Vitvi06g01510	-0.07697	0			Vitvi12g02286	-0.0883883	0
															Vitvi08g01887	2.03307	1			Vitvi06g01522	-0.928573	0			Vitvi12g02293	-0.818136	0
															Vitvi08g02051	-0.943765	0			Vitvi06g01598	3.47205	1			Vitvi12g02353	-2.89333	0
															Vitvi08g02107	0.566013	1			Vitvi06g01600	2.07309	1			Vitvi12g02363	-3.6566	0
															Vitvi08g02120	1.58041	1			Vitvi06g01601	1.84732	1			Vitvi12g02415	-4.40056	0
															Vitvi08g02122	1.67921	1			Vitvi06g01602	1.45166	1			Vitvi12g02443	-4.51003	0
															Vitvi08g02128	1.39474	1			Vitvi06g01603	1.9113	1			Vitvi12g02658	-2.36838	0
															Vitvi08g02205	1.15877	1			Vitvi06g01605	1.75152	1			Vitvi12g02709	1.29939	1
															Vitvi08g02222	-0.277281	0			Vitvi06g01624	-3.28349	0			Vitvi13g00015	-1.01272	0
															Vitvi08g02225	-0.820712	0			Vitvi06g01625	-0.112221	0			Vitvi13g00091	-4.66797	0
															Vitvi08g02230	1.9984	1			Vitvi06g01626	-2.65049	0			Vitvi13g00114	-1.49948	0
															Vitvi08g02280	1.33534	1			Vitvi06g01627	-1.37349	0			Vitvi13g00172	0.822343	1
															Vitvi08g02307	-0.75665	0			Vitvi06g01628	-1.84574	0			Vitvi13g00238	-1.86836	0
															Vitvi08g02318	-2.41797	0			Vitvi06g01630	0.48755	1			Vitvi13g00239	-1.8999	0
															Vitvi08g02330	-1.71767	0			Vitvi06g01870	9.02453	1			Vitvi13g00410	3.53691	1
															Vitvi08g02359	0.89916	1			Vitvi07g00055	4.01713	1			Vitvi13g00738	-0.0377406	0
															Vitvi08g02368	-1.00403	0			Vitvi07g00056	2.02795	1			Vitvi13g01125	-3.97716	0
															Vitvi08g02382	-3.05076	0			Vitvi07g00057	2.61766	1			Vitvi13g01145	0.0384047	1
															Vitvi08g02383	-1.43336	0			Vitvi07g00071	1.17781	1			Vitvi13g01376	-0.115835	0
															Vitvi08g02384	-0.823439	0			Vitvi07g00101	-0.837186	0			Vitvi13g01633	-1.07942	0
															Vitvi09g00003	-0.600334	0			Vitvi07g00154	-1.58823	0			Vitvi13g01724	-0.53915	0
															Vitvi09g00113	-1.41276	0			Vitvi07g00155	-0.0310835	0			Vitvi13g01889	-1.0978	0
															Vitvi09g00172	-1.35406	0			Vitvi07g00290	-1.03559	0			Vitvi13g01973	-1.45706	0
															Vitvi09g00177	-0.944475	0			Vitvi07g00311	0.925904	1			Vitvi13g01981	2.40645	1
															Vitvi09g00219	2.57997	1			Vitvi07g00348	-1.14704	0			Vitvi13g02005	-0.0479008	0
															Vitvi09g00301	-0.502568	0			Vitvi07g00358	0.0296875	1			Vitvi13g02316	1.6773	1
															Vitvi09g00311	-1.67487	0			Vitvi07g00378	-0.475438	0			Vitvi14g00018	-1.86739	0
															Vitvi09g00489	0.996825	1			Vitvi07g00400	-1.05895	0			Vitvi14g00043	-1.75597	0
															Vitvi09g00500	2.02504	1			Vitvi07g00420	-1.27271	0			Vitvi14g00127	-1.87854	0
															Vitvi09g00558	-0.99541	0			Vitvi07g00421	-0.660663	0			Vitvi14g00268	-0.185002	0
															Vitvi09g00591	2.49067	1			Vitvi07g00434	-0.888079	0			Vitvi14g00487	3.21983	1
															Vitvi09g00659	1.92925	1			Vitvi07g00457	1.89044	1			Vitvi14g00500	2.85794	1
															Vitvi09g00703	0.779742	1			Vitvi07g00467	-0.822595	0			Vitvi14g01195	-1.7167	0
															Vitvi09g01155	-0.931139	0			Vitvi07g00509	1.15814	1			Vitvi14g01283	-1.80676	0
															Vitvi09g01399	1.41615	1			Vitvi07g00515	-0.688523	0			Vitvi14g01300	3.1093	1
															Vitvi09g01556	1.87042	1			Vitvi07g00534	0.589749	1			Vitvi14g01394	1.80471	1
															Vitvi10g00061	-4.91682	0			Vitvi07g00538	-0.500103	0			Vitvi14g01450	-0.821987	0
															Vitvi10g00228	-0.308694	0			Vitvi07g00590	2.70431	1			Vitvi14g01465	-0.485223	0
															Vitvi10g00235	-2.53006	0			Vitvi07g00595	0.539294	1			Vitvi14g01532	-0.577545	0
															Vitvi10g00330	4.37276	1			Vitvi07g00736	2.36789	1			Vitvi14g01560	-0.980628	0
															Vitvi10g00451	-2.10089	0			Vitvi07g00795	0.510224	1			Vitvi14g01684	1.27241	1
															Vitvi10g00524	-0.0327985	0			Vitvi07g00803	-0.524181	0			Vitvi14g01911	-1.09221	0
															Vitvi10g00537	-1.27345	0			Vitvi07g00918	-3.13004	0			Vitvi14g01928	-1.1424	0
															Vitvi10g00558	-2.92373	0			Vitvi07g00919	-1.36803	0			Vitvi14g01985	-1.39392	0
															Vitvi10g00599	-2.69574	0			Vitvi07g01104	-0.532149	0			Vitvi14g02528	6.59054	1
															Vitvi10g00651	-0.571488	0			Vitvi07g01164	-0.734072	0			Vitvi14g02546	-1.77791	0
															Vitvi10g00740	-0.30246	0			Vitvi07g01244	0.613511	1			Vitvi14g02553	4.22801	1
															Vitvi10g01004	-3.20954	0			Vitvi07g01315	1.12964	1			Vitvi14g02700	-0.0874793	0
															Vitvi10g01078	-0.63089	0			Vitvi07g01323	-0.949411	0			Vitvi14g02894	0.873943	1
															Vitvi10g01361	-3.14361	0			Vitvi07g01332	0.0374315	1			Vitvi14g02911	-5.34055	0
															Vitvi10g01636	-0.183824	0			Vitvi07g01333	2.24832	1			Vitvi14g02931	-0.209096	0
															Vitvi10g01703	-0.165867	0			Vitvi07g01363	-0.17911	0			Vitvi14g02946	-2.37644	0
															Vitvi10g01833	-5.26955	0			Vitvi07g01630	6.6807	1			Vitvi14g03004	-1.94732	0
															Vitvi10g01842	-1.29677	0			Vitvi07g01633	-0.689879	0			Vitvi14g03018	-3.46099	0
															Vitvi10g01881	3.12452	1			Vitvi07g01637	-0.909844	0			Vitvi14g03042	2.65219	1
															Vitvi10g01927	-1.67974	0			Vitvi07g01638	-1.53905	0			Vitvi14g03091	-2.86461	0
															Vitvi10g01928	-2.01637	0			Vitvi07g01657	2.00267	1			Vitvi15g00537	-1.88112	0
															Vitvi10g02022	2.93931	1			Vitvi07g01674	0.608503	1			Vitvi15g00636	-1.63924	0
															Vitvi10g02249	2.68431	1			Vitvi07g01733	0.461284	1			Vitvi15g00643	2.63727	1
															Vitvi10g02335	-0.886914	0			Vitvi07g01770	-1.27858	0			Vitvi15g00804	-0.0634983	0
															Vitvi10g02340	-0.542297	0			Vitvi07g01772	-2.64388	0			Vitvi15g00832	-1.20808	0
															Vitvi10g02386	1.12546	1			Vitvi07g01777	0.683977	1			Vitvi15g00934	-1.87234	0
															Vitvi11g00083	-2.65275	0			Vitvi07g01784	2.14065	1			Vitvi15g01035	3.06569	1
															Vitvi11g00087	-0.636862	0			Vitvi07g01794	1.13163	1			Vitvi15g01042	6.51074	1
															Vitvi11g00089	-1.82	0			Vitvi07g01847	1.60871	1			Vitvi15g01069	-1.791	0
															Vitvi11g00231	-2.22198	0			Vitvi07g01848	-1.74938	0			Vitvi15g01078	-1.25747	0
															Vitvi11g00247	-1.24267	0			Vitvi07g01898	-1.3739	0			Vitvi15g01110	0.643307	1
															Vitvi11g00259	-1.67126	0			Vitvi07g01906	0.754701	1			Vitvi15g01549	-3.79743	0
															Vitvi11g00269	1.86076	1			Vitvi07g01973	-0.692874	0			Vitvi16g00211	4.47367	1
															Vitvi11g00328	-1.00118	0			Vitvi07g02063	0.0498842	1			Vitvi16g00253	4.19028	1
															Vitvi11g00443	-1.16135	0			Vitvi07g02127	0.0617733	1			Vitvi16g00349	-0.951738	0
															Vitvi11g00477	4.33006	1			Vitvi07g02158	-1.06472	0			Vitvi16g00720	-0.0607369	0
															Vitvi11g00486	2.34146	1			Vitvi07g02185	-0.919622	0			Vitvi16g00729	-2.08841	0
															Vitvi11g00542	0.719737	1			Vitvi07g02202	-0.699951	0			Vitvi16g00731	-0.188834	0
															Vitvi11g00686	0.904971	1			Vitvi07g02230	-1.50355	0			Vitvi16g00732	-4.93677	0
															Vitvi11g00805	1.00723	1			Vitvi07g02244	2.23117	1			Vitvi16g00733	-4.01674	0
															Vitvi11g01210	-2.53301	0			Vitvi07g02267	-1.87904	0			Vitvi16g00735	-0.0698471	0
															Vitvi11g01231	0.560105	1			Vitvi07g02362	2.4517	1			Vitvi16g00744	-2.63519	0
															Vitvi11g01235	-0.777823	0			Vitvi07g02436	-0.430708	0			Vitvi16g00875	-1.90427	0
															Vitvi11g01243	-1.12875	0			Vitvi07g02676	1.98617	1			Vitvi16g00883	-2.3733	0
															Vitvi11g01325	1.57768	1			Vitvi07g02682	-2.07468	0			Vitvi16g00962	-1.24521	0
															Vitvi11g01385	-2.38477	0			Vitvi07g03084	0.728885	1			Vitvi16g00964	-1.26488	0
															Vitvi11g01398	-4.23432	0			Vitvi08g00014	-0.839	0			Vitvi16g00967	-1.5378	0
															Vitvi11g01442	-1.40202	0			Vitvi08g00060	-2.39651	0			Vitvi16g01037	1.37682	1
															Vitvi11g01582	2.35838	1			Vitvi08g00262	-0.396997	0			Vitvi16g01039	1.93337	1
															Vitvi11g01657	-1.27951	0			Vitvi08g00292	-0.667094	0			Vitvi16g01296	6.84394	1
															Vitvi12g00037	-3.02835	0			Vitvi08g00656	4.18416	1			Vitvi16g01344	1.98172	1
															Vitvi12g00248	-4.90691	0			Vitvi08g00718	-0.0968112	0			Vitvi16g01699	0.03569	1
															Vitvi12g00272	2.96366	1			Vitvi08g00738	-0.426959	0			Vitvi16g01820	-1.33428	0
															Vitvi12g00362	-0.487535	0			Vitvi08g00769	-0.714452	0			Vitvi16g01857	-1.73608	0
															Vitvi12g00530	-5.37332	0			Vitvi08g00792	-0.728718	0			Vitvi16g01858	-1.24061	0
															Vitvi12g00532	-4.39912	0			Vitvi08g00816	-1.17607	0			Vitvi16g01873	-3.45475	0
															Vitvi12g00543	2.53869	1			Vitvi08g00821	1.88446	1			Vitvi17g00062	1.34302	1
															Vitvi12g00593	-1.22071	0			Vitvi08g00822	2.41391	1			Vitvi17g00139	-1.12362	0
															Vitvi12g00638	-0.704417	0			Vitvi08g00836	-0.550161	0			Vitvi17g00152	2.03253	1
															Vitvi12g00675	2.16668	1			Vitvi08g00897	-0.502736	0			Vitvi17g00227	-3.45528	0
															Vitvi12g00678	1.69555	1			Vitvi08g00973	3.59289	1			Vitvi17g00251	-0.0744707	0
															Vitvi12g00680	3.00125	1			Vitvi08g01004	2.69891	1			Vitvi17g00256	0.87871	1
															Vitvi12g01610	4.56308	1			Vitvi08g01024	-1.48752	0			Vitvi17g00450	4.01738	1
															Vitvi12g01624	-2.20307	0			Vitvi08g01038	1.51216	1			Vitvi17g00469	-1.72525	0
															Vitvi12g01676	-0.997883	0			Vitvi08g01071	-0.839471	0			Vitvi17g00484	-3.49673	0
															Vitvi12g01682	0.822709	1			Vitvi08g01143	0.493663	1			Vitvi17g00530	2.14717	1
															Vitvi12g01684	1.12419	1			Vitvi08g01159	-0.445045	0			Vitvi17g00539	-0.817877	0
															Vitvi12g01685	0.900907	1			Vitvi08g01250	-1.49027	0			Vitvi17g00644	-0.154445	0
															Vitvi12g01874	-1.16785	0			Vitvi08g01264	-0.850618	0			Vitvi17g00678	-0.0941914	0
															Vitvi12g01896	-0.769694	0			Vitvi08g01300	1.31095	1			Vitvi17g00738	-0.519465	0
															Vitvi12g02022	-1.29591	0			Vitvi08g01353	1.98761	1			Vitvi17g00968	2.88975	1
															Vitvi12g02178	-1.52258	0			Vitvi08g01366	-0.692289	0			Vitvi17g01086	0.46932	1
															Vitvi12g02198	-1.4523	0			Vitvi08g01392	-1.84983	0			Vitvi17g01359	-1.98084	0
															Vitvi12g02199	-1.86635	0			Vitvi08g01418	-1.51935	0			Vitvi18g00177	2.21074	1
															Vitvi12g02293	-0.818136	0			Vitvi08g01433	-0.542521	0			Vitvi18g00310	-0.976544	0
															Vitvi12g02353	-2.89333	0			Vitvi08g01454	-1.06659	0			Vitvi18g00416	-2.07486	0
															Vitvi12g02363	-3.6566	0			Vitvi08g01476	-1.98129	0			Vitvi18g00422	-0.0993374	0
															Vitvi12g02415	-4.40056	0			Vitvi08g01510	1.36444	1			Vitvi18g00431	-2.77077	0
															Vitvi12g02443	-4.51003	0			Vitvi08g01539	0.42658	1			Vitvi18g00572	-0.715976	0
															Vitvi12g02585	0.741404	1			Vitvi08g01546	-0.675824	0			Vitvi18g00654	-0.674746	0
															Vitvi12g02658	-2.36838	0			Vitvi08g01607	-2.25292	0			Vitvi18g00673	-2.96571	0
															Vitvi13g00015	-1.01272	0			Vitvi08g01609	-0.583192	0			Vitvi18g00784	1.00178	1
															Vitvi13g00033	-0.86571	0			Vitvi08g01664	0.643327	1			Vitvi18g00894	-2.11195	0
															Vitvi13g00091	-4.66797	0			Vitvi08g01701	2.23012	1			Vitvi18g00973	-2.47529	0
															Vitvi13g00114	-1.49948	0			Vitvi08g01736	-0.99153	0			Vitvi18g01014	-1.5716	0
															Vitvi13g00140	-1.4708	0			Vitvi08g01744	-0.650389	0			Vitvi18g01119	1.05616	1
															Vitvi13g00172	0.822343	1			Vitvi08g01777	-0.563027	0			Vitvi18g01251	-0.915631	0
															Vitvi13g00238	-1.86836	0			Vitvi08g01826	-0.658948	0			Vitvi18g01490	-1.52219	0
															Vitvi13g00239	-1.8999	0			Vitvi08g01832	-0.496348	0			Vitvi18g01504	-0.0668216	0
															Vitvi13g00409	2.88951	1			Vitvi08g01836	0.74906	1			Vitvi18g01649	-0.623432	0
															Vitvi13g00410	3.53691	1			Vitvi08g01857	-0.91436	0			Vitvi18g01845	3.13692	1
															Vitvi13g00517	-0.804146	0			Vitvi08g01887	1.65106	1			Vitvi18g01992	-1.05542	0
															Vitvi13g00695	-1.34505	0			Vitvi08g01890	0.786423	1			Vitvi18g01994	-1.49485	0
															Vitvi13g00738	-0.0377406	0			Vitvi08g01944	-0.215721	0			Vitvi18g02446	2.34298	1
															Vitvi13g01125	-3.97716	0			Vitvi08g01965	-0.748683	0			Vitvi18g02648	0.07041	1
															Vitvi13g01145	0.0384047	1			Vitvi08g01970	-1.28619	0			Vitvi18g02652	1.03834	1
															Vitvi13g01155	1.93743	1			Vitvi08g02107	0.881858	1			Vitvi18g02675	0.0737738	1
															Vitvi13g01267	-1.8146	0			Vitvi08g02120	2.14151	1			Vitvi18g02739	-0.742706	0
															Vitvi13g01307	-1.88784	0			Vitvi08g02121	1.77538	1			Vitvi18g02796	-3.54367	0
															Vitvi13g01317	-1.43797	0			Vitvi08g02122	2.06127	1			Vitvi18g02797	-4.60986	0
															Vitvi13g01376	-0.115835	0			Vitvi08g02128	2.00396	1			Vitvi18g02803	-2.18508	0
															Vitvi13g01404	-1.52137	0			Vitvi08g02205	0.915778	1			Vitvi18g02804	-2.75678	0
															Vitvi13g01423	-1.35859	0			Vitvi08g02206	-1.07421	0			Vitvi18g02819	-0.177225	0
															Vitvi13g01510	2.15143	1			Vitvi08g02222	-0.29076	0			Vitvi18g02927	-0.956539	0
															Vitvi13g01533	1.14385	1			Vitvi08g02261	-0.558913	0			Vitvi19g00147	-2.58622	0
															Vitvi13g01554	-1.54435	0			Vitvi08g02281	-0.0665653	0			Vitvi19g00255	-0.904677	0
															Vitvi13g01633	-1.07942	0			Vitvi08g02307	-0.674174	0			Vitvi19g00283	-2.36754	0
															Vitvi13g01642	-0.459996	0			Vitvi08g02318	-1.60845	0			Vitvi19g00316	-0.0555845	0
															Vitvi13g01724	-0.53915	0			Vitvi08g02368	-1.13091	0			Vitvi19g00768	-2.22787	0
															Vitvi13g01875	-1.8549	0			Vitvi08g02373	3.02708	1			Vitvi19g01652	-0.101871	0
															Vitvi13g01887	-1.33925	0			Vitvi08g02374	3.49647	1			Vitvi19g01747	-2.48818	0
															Vitvi13g01889	-1.0978	0			Vitvi08g02375	2.69336	1			Vitvi19g01759	-3.09202	0
															Vitvi13g01973	-1.45706	0			Vitvi08g02382	-1.60194	0			Vitvi19g01770	-2.75073	0
															Vitvi13g01980	2.3546	1			Vitvi08g02383	-0.86311	0			Vitvi19g01790	-1.51161	0
															Vitvi13g01981	2.40645	1			Vitvi09g00038	-0.855358	0			Vitvi19g01921	-3.44188	0
															Vitvi13g01982	-1.25931	0			Vitvi09g00040	1.7872	1
															Vitvi13g02005	-0.0479008	0			Vitvi09g00077	-0.721663	0
															Vitvi13g02592	-1.57552	0			Vitvi09g00083	-1.16798	0
															Vitvi14g00018	-1.86739	0			Vitvi09g00113	-1.57003	0
															Vitvi14g00043	-1.75597	0			Vitvi09g00173	-0.531392	0
															Vitvi14g00097	-1.12317	0			Vitvi09g00177	-0.721185	0
															Vitvi14g00127	-1.87854	0			Vitvi09g00185	-0.658756	0
															Vitvi14g00158	-1.55076	0			Vitvi09g00219	1.83244	1
															Vitvi14g00303	-1.91182	0			Vitvi09g00225	-0.582997	0
															Vitvi14g00316	-1.29542	0			Vitvi09g00244	3.33157	1
															Vitvi14g00487	3.21983	1			Vitvi09g00283	-0.55626	0
															Vitvi14g00500	2.85794	1			Vitvi09g00301	-0.441561	0
															Vitvi14g00747	-1.72098	0			Vitvi09g00311	-0.930261	0
															Vitvi14g00973	-1.18627	0			Vitvi09g00323	-1.27775	0
															Vitvi14g01141	-1.48213	0			Vitvi09g00361	-0.66885	0
															Vitvi14g01174	-0.146064	0			Vitvi09g00473	1.75712	1
															Vitvi14g01195	-1.7167	0			Vitvi09g00476	0.908076	1
															Vitvi14g01240	2.02808	1			Vitvi09g00478	1.55984	1
															Vitvi14g01283	-1.80676	0			Vitvi09g00489	1.05372	1
															Vitvi14g01300	3.1093	1			Vitvi09g00500	3.49373	1
															Vitvi14g01346	2.28552	1			Vitvi09g00524	5.2536	1
															Vitvi14g01394	1.80471	1			Vitvi09g00551	-0.477742	0
															Vitvi14g01401	-0.9616	0			Vitvi09g00566	-0.193945	0
															Vitvi14g01450	-0.821987	0			Vitvi09g00622	-0.340969	0
															Vitvi14g01465	-0.485223	0			Vitvi09g00659	2.24654	1
															Vitvi14g01508	-1.66534	0			Vitvi09g01012	-0.919978	0
															Vitvi14g01532	-0.577545	0			Vitvi09g01155	-0.88471	0
															Vitvi14g01560	-0.980628	0			Vitvi09g01164	-0.899946	0
															Vitvi14g01684	1.27241	1			Vitvi09g01399	1.9535	1
															Vitvi14g01771	-0.585659	0			Vitvi09g01499	-0.415463	0
															Vitvi14g01911	-1.09221	0			Vitvi09g01641	-1.23584	0
															Vitvi14g01913	-1.397	0			Vitvi09g01664	1.93188	1
															Vitvi14g01928	-1.1424	0			Vitvi09g01900	-0.519566	0
															Vitvi14g01985	-1.39392	0			Vitvi09g01992	-0.486207	0
															Vitvi14g02436	-1.34569	0			Vitvi10g00031	0.575439	1
															Vitvi14g02528	6.59054	1			Vitvi10g00061	-0.0805761	0
															Vitvi14g02546	-1.77791	0			Vitvi10g00091	-0.937086	0
															Vitvi14g02553	4.22801	1			Vitvi10g00228	-1.78412	0
															Vitvi14g02700	-0.0874793	0			Vitvi10g00235	-2.051	0
															Vitvi14g02894	0.873943	1			Vitvi10g00294	-0.960835	0
															Vitvi14g02931	-0.209096	0			Vitvi10g00330	5.00355	1
															Vitvi14g03004	-1.94732	0			Vitvi10g00372	-0.0928265	0
															Vitvi14g03018	-3.46099	0			Vitvi10g00451	-0.974572	0
															Vitvi14g03037	3.76296	1			Vitvi10g00503	-0.527081	0
															Vitvi14g03042	2.65219	1			Vitvi10g00537	-0.860575	0
															Vitvi14g03068	-1.18075	0			Vitvi10g00539	-0.31443	0
															Vitvi14g03091	-2.86461	0			Vitvi10g00558	-1.73974	0
															Vitvi15g00291	-0.650476	0			Vitvi10g00618	-0.449883	0
															Vitvi15g00434	1.42961	1			Vitvi10g00651	-0.559216	0
															Vitvi15g00537	-1.88112	0			Vitvi10g00661	-0.783679	0
															Vitvi15g00643	2.63727	1			Vitvi10g00687	2.9712	1
															Vitvi15g00804	-0.0634983	0			Vitvi10g00740	-0.0967759	0
															Vitvi15g00805	1.75801	1			Vitvi10g00837	-0.495913	0
															Vitvi15g00832	-1.20808	0			Vitvi10g00866	2.124	1
															Vitvi15g00870	0.773745	1			Vitvi10g01004	-1.09986	0
															Vitvi15g00934	-1.87234	0			Vitvi10g01016	-0.542484	0
															Vitvi15g01019	-1.19302	0			Vitvi10g01029	1.21702	1
															Vitvi15g01035	3.06569	1			Vitvi10g01056	2.46251	1
															Vitvi15g01042	6.51074	1			Vitvi10g01062	2.1835	1
															Vitvi15g01069	-1.791	0			Vitvi10g01190	-0.50435	0
															Vitvi15g01070	-1.61745	0			Vitvi10g01361	-2.38718	0
															Vitvi15g01078	-1.25747	0			Vitvi10g01577	0.698308	1
															Vitvi15g01110	0.643307	1			Vitvi10g01606	-0.423008	0
															Vitvi15g01506	0.997005	1			Vitvi10g01617	4.27345	1
															Vitvi15g01549	-3.79743	0			Vitvi10g01636	-0.220321	0
															Vitvi15g01619	0.496392	1			Vitvi10g01657	-0.0697689	0
															Vitvi16g00002	-0.0952703	0			Vitvi10g01679	-0.0507459	0
															Vitvi16g00033	0.973332	1			Vitvi10g01682	-0.140148	0
															Vitvi16g00211	4.47367	1			Vitvi10g01817	0.0510301	1
															Vitvi16g00253	4.19028	1			Vitvi10g01824	10.2782	1
															Vitvi16g00272	-1.52006	0			Vitvi10g01829	2.29833	1
															Vitvi16g00349	-0.951738	0			Vitvi10g01833	-3.85528	0
															Vitvi16g00717	-2.01782	0			Vitvi10g01840	-0.220458	0
															Vitvi16g00729	-2.08841	0			Vitvi10g01881	3.48088	1
															Vitvi16g00731	-0.188834	0			Vitvi10g01927	-1.31929	0
															Vitvi16g00732	-4.93677	0			Vitvi10g01928	-2.44139	0
															Vitvi16g00733	-4.01674	0			Vitvi10g02185	0.849062	1
															Vitvi16g00735	-0.0698471	0			Vitvi10g02216	-0.874328	0
															Vitvi16g00744	-2.63519	0			Vitvi10g02249	2.72634	1
															Vitvi16g00749	1.40248	1			Vitvi10g02340	-0.549934	0
															Vitvi16g00772	1.30162	1			Vitvi10g02386	0.808228	1
															Vitvi16g00809	-1.7737	0			Vitvi11g00039	2.63877	1
															Vitvi16g00883	-2.3733	0			Vitvi11g00083	-1.58973	0
															Vitvi16g00885	-1.19275	0			Vitvi11g00087	-0.530554	0
															Vitvi16g00962	-1.24521	0			Vitvi11g00089	-2.16095	0
															Vitvi16g00964	-1.26488	0			Vitvi11g00097	0.729233	1
															Vitvi16g00967	-1.5378	0			Vitvi11g00099	1.55502	1
															Vitvi16g01015	-1.64676	0			Vitvi11g00115	1.74974	1
															Vitvi16g01037	1.37682	1			Vitvi11g00116	1.40226	1
															Vitvi16g01039	1.93337	1			Vitvi11g00126	1.43628	1
															Vitvi16g01233	0.652712	1			Vitvi11g00212	-2.06117	0
															Vitvi16g01296	6.84394	1			Vitvi11g00231	-1.10383	0
															Vitvi16g01302	2.76309	1			Vitvi11g00237	0.502082	1
															Vitvi16g01334	0.460521	1			Vitvi11g00244	-0.854092	0
															Vitvi16g01344	1.98172	1			Vitvi11g00245	-0.711454	0
															Vitvi16g01699	0.03569	1			Vitvi11g00247	-1.23139	0
															Vitvi16g01701	1.80899	1			Vitvi11g00255	-0.455032	0
															Vitvi16g01857	-1.73608	0			Vitvi11g00261	0.744803	1
															Vitvi16g01858	-1.24061	0			Vitvi11g00269	1.45453	1
															Vitvi16g01873	-3.45475	0			Vitvi11g00290	-0.469809	0
															Vitvi16g01880	2.67945	1			Vitvi11g00332	-0.35521	0
															Vitvi16g01935	-2.18616	0			Vitvi11g00398	-2.92041	0
															Vitvi17g00062	1.34302	1			Vitvi11g00477	5.15675	1
															Vitvi17g00139	-1.12362	0			Vitvi11g00485	1.33166	1
															Vitvi17g00152	2.03253	1			Vitvi11g00486	2.86151	1
															Vitvi17g00203	2.68829	1			Vitvi11g00686	0.799036	1
															Vitvi17g00214	-0.898756	0			Vitvi11g00805	1.24386	1
															Vitvi17g00227	-3.45528	0			Vitvi11g00900	0.947609	1
															Vitvi17g00230	-1.74408	0			Vitvi11g01210	-1.03084	0
															Vitvi17g00251	-0.0744707	0			Vitvi11g01228	-0.618311	0
															Vitvi17g00283	0.682483	1			Vitvi11g01235	-1.14786	0
															Vitvi17g00450	4.01738	1			Vitvi11g01243	-0.675387	0
															Vitvi17g00469	-1.72525	0			Vitvi11g01293	-0.714529	0
															Vitvi17g00484	-3.49673	0			Vitvi11g01376	-0.642718	0
															Vitvi17g00530	2.14717	1			Vitvi11g01385	-1.73678	0
															Vitvi17g00539	-0.817877	0			Vitvi11g01392	0.932092	1
															Vitvi17g00592	-1.56771	0			Vitvi11g01398	-0.11967	0
															Vitvi17g00593	-1.27531	0			Vitvi11g01400	0.679256	1
															Vitvi17g00644	-0.154445	0			Vitvi11g01422	-0.674263	0
															Vitvi17g00682	0.556968	1			Vitvi11g01440	-0.500461	0
															Vitvi17g00727	-0.746248	0			Vitvi11g01442	-1.51362	0
															Vitvi17g00738	-0.519465	0			Vitvi11g01446	-0.722386	0
															Vitvi17g00739	-0.6782	0			Vitvi11g01472	0.486966	1
															Vitvi17g00931	-1.55636	0			Vitvi12g00037	-1.52496	0
															Vitvi17g00968	2.88975	1			Vitvi12g00081	1.05605	1
															Vitvi17g01082	-1.98084	0			Vitvi12g00097	0.489791	1
															Vitvi17g01086	0.46932	1			Vitvi12g00101	0.832614	1
															Vitvi18g00018	-0.77077	0			Vitvi12g00146	-1.0546	0
															Vitvi18g00177	2.21074	1			Vitvi12g00248	-3.2253	0
															Vitvi18g00393	0.746822	1			Vitvi12g00272	5.69692	1
															Vitvi18g00416	-2.07486	0			Vitvi12g00305	-0.685604	0
															Vitvi18g00422	-0.0993374	0			Vitvi12g00316	-0.51918	0
															Vitvi18g00431	-2.77077	0			Vitvi12g00362	-0.541342	0
															Vitvi18g00572	-0.715976	0			Vitvi12g00391	1.49684	1
															Vitvi18g00654	-0.674746	0			Vitvi12g00429	0.744105	1
															Vitvi18g00673	-2.96571	0			Vitvi12g00493	-0.872388	0
															Vitvi18g00784	1.00178	1			Vitvi12g00530	-3.45685	0
															Vitvi18g00894	-2.11195	0			Vitvi12g00532	-2.95954	0
															Vitvi18g00946	-1.43979	0			Vitvi12g00533	-0.724207	0
															Vitvi18g01014	-1.5716	0			Vitvi12g00593	-1.12934	0
															Vitvi18g01251	-0.915631	0			Vitvi12g00638	-0.69417	0
															Vitvi18g01281	2.62049	1			Vitvi12g00675	2.39525	1
															Vitvi18g01504	-0.0668216	0			Vitvi12g00678	1.73333	1
															Vitvi18g01649	-0.623432	0			Vitvi12g01610	3.20763	1
															Vitvi18g01657	-0.620052	0			Vitvi12g01624	-1.93799	0
															Vitvi18g01733	-1.69432	0			Vitvi12g01682	0.771605	1
															Vitvi18g01845	3.13692	1			Vitvi12g01684	0.957226	1
															Vitvi18g01992	-1.05542	0			Vitvi12g01685	1.0327	1
															Vitvi18g01994	-1.49485	0			Vitvi12g01896	-0.9237	0
															Vitvi18g02072	1.66313	1			Vitvi12g02022	-1.36948	0
															Vitvi18g02364	-2.01554	0			Vitvi12g02039	2.38486	1
															Vitvi18g02446	2.34298	1			Vitvi12g02268	2.44987	1
															Vitvi18g02447	1.0717	1			Vitvi12g02281	-0.441862	0
															Vitvi18g02451	1.96406	1			Vitvi12g02284	-0.644737	0
															Vitvi18g02652	1.03834	1			Vitvi12g02293	-0.719463	0
															Vitvi18g02675	0.0737738	1			Vitvi12g02311	-0.794433	0
															Vitvi18g02703	1.84385	1			Vitvi12g02363	-1.08953	0
															Vitvi18g02739	-0.742706	0			Vitvi12g02369	1.0351	1
															Vitvi18g02756	-1.56051	0			Vitvi12g02415	-0.150335	0
															Vitvi18g02780	-1.29602	0			Vitvi12g02443	-3.30256	0
															Vitvi18g02796	-3.54367	0			Vitvi12g02451	3.58561	1
															Vitvi18g02797	-4.60986	0			Vitvi12g02585	0.846413	1
															Vitvi18g02803	-2.18508	0			Vitvi12g02658	-1.87203	0
															Vitvi18g02804	-2.75678	0			Vitvi13g00004	-1.47299	0
															Vitvi18g03067	1.58039	1			Vitvi13g00172	1.39057	1
															Vitvi18g03170	-0.99215	0			Vitvi13g00195	-0.723328	0
															Vitvi18g03250	2.62827	1			Vitvi13g00238	-0.620101	0
															Vitvi19g00049	-0.7585	0			Vitvi13g00239	-0.953249	0
															Vitvi19g00147	-2.58622	0			Vitvi13g00254	-0.0462163	0
															Vitvi19g00161	-0.896465	0			Vitvi13g00296	5.96259	1
															Vitvi19g00164	-0.742089	0			Vitvi13g00297	2.49601	1
															Vitvi19g00239	-0.650445	0			Vitvi13g00343	1.17159	1
															Vitvi19g00255	-0.904677	0			Vitvi13g00474	-0.455672	0
															Vitvi19g00260	-1.14047	0			Vitvi13g00579	-0.666977	0
															Vitvi19g00282	-1.2968	0			Vitvi13g00590	-1.14094	0
															Vitvi19g00373	-0.724679	0			Vitvi13g00694	-1.49163	0
															Vitvi19g00396	-0.955293	0			Vitvi13g00695	-1.76893	0
															Vitvi19g00768	-2.22787	0			Vitvi13g00738	-0.0492506	0
															Vitvi19g01747	-2.48818	0			Vitvi13g01095	0.0652706	1
															Vitvi19g01748	-1.58451	0			Vitvi13g01098	0.05085	1
															Vitvi19g01759	-3.09202	0			Vitvi13g01145	8.75468	1
															Vitvi19g01770	-2.75073	0			Vitvi13g01155	2.34409	1
															Vitvi19g01921	-3.44188	0			Vitvi13g01214	-0.0640451	0
															Vitvi19g02054	0.900171	1			Vitvi13g01267	-1.84495	0
																				Vitvi13g01307	-1.64276	0
																				Vitvi13g01317	-1.75907	0
																				Vitvi13g01389	1.86385	1
																				Vitvi13g01463	-0.603217	0
																				Vitvi13g01510	1.78813	1
																				Vitvi13g01535	-0.850106	0
																				Vitvi13g01554	-1.72734	0
																				Vitvi13g01633	-0.711659	0
																				Vitvi13g01642	-0.435972	0
																				Vitvi13g01722	-0.689248	0
																				Vitvi13g01724	-0.542492	0
																				Vitvi13g01780	-0.449093	0
																				Vitvi13g01855	-0.572523	0
																				Vitvi13g01889	-0.762281	0
																				Vitvi13g01911	0.717824	1
																				Vitvi13g01972	1.77391	1
																				Vitvi13g01973	-1.20894	0
																				Vitvi13g01976	-0.939996	0
																				Vitvi13g01979	2.09168	1
																				Vitvi13g01980	3.17071	1
																				Vitvi13g01981	2.77652	1
																				Vitvi13g02005	-0.0431122	0
																				Vitvi13g02105	0.550437	1
																				Vitvi13g02502	-0.511068	0
																				Vitvi13g02574	-0.598888	0
																				Vitvi13g02576	0.71383	1
																				Vitvi14g00010	-0.419101	0
																				Vitvi14g00043	-1.24582	0
																				Vitvi14g00127	-1.03297	0
																				Vitvi14g00168	-0.538011	0
																				Vitvi14g00218	-0.261472	0
																				Vitvi14g00291	0.547538	1
																				Vitvi14g00303	-3.18953	0
																				Vitvi14g00318	-0.481424	0
																				Vitvi14g00339	0.729229	1
																				Vitvi14g00487	1.82436	1
																				Vitvi14g00500	2.46268	1
																				Vitvi14g00619	1.34732	1
																				Vitvi14g01174	-2.16867	0
																				Vitvi14g01240	1.57484	1
																				Vitvi14g01246	0.345917	1
																				Vitvi14g01264	0.963559	1
																				Vitvi14g01272	-0.575814	0
																				Vitvi14g01273	1.13242	1
																				Vitvi14g01281	0.909659	1
																				Vitvi14g01299	2.46607	1
																				Vitvi14g01300	2.93571	1
																				Vitvi14g01307	0.667349	1
																				Vitvi14g01368	0.35444	1
																				Vitvi14g01394	1.95215	1
																				Vitvi14g01449	0.790933	1
																				Vitvi14g01450	-0.756724	0
																				Vitvi14g01465	-0.632835	0
																				Vitvi14g01487	-0.813836	0
																				Vitvi14g01522	0.919743	1
																				Vitvi14g01529	-0.623887	0
																				Vitvi14g01560	-1.01438	0
																				Vitvi14g01615	-0.814523	0
																				Vitvi14g01661	-0.610098	0
																				Vitvi14g01684	0.705814	1
																				Vitvi14g01717	0.870585	1
																				Vitvi14g01771	-0.904468	0
																				Vitvi14g01840	2.57191	1
																				Vitvi14g01911	-0.687513	0
																				Vitvi14g01916	-0.65185	0
																				Vitvi14g01928	-0.594875	0
																				Vitvi14g01985	-1.51847	0
																				Vitvi14g02027	-0.429026	0
																				Vitvi14g02435	-0.604126	0
																				Vitvi14g02467	-1.16185	0
																				Vitvi14g02510	1.03508	1
																				Vitvi14g02546	-1.41393	0
																				Vitvi14g02553	4.55852	1
																				Vitvi14g02663	0.709767	1
																				Vitvi14g02749	3.46709	1
																				Vitvi14g02913	0.0327105	1
																				Vitvi14g03018	-1.42865	0
																				Vitvi14g03037	2.82811	1
																				Vitvi14g03042	3.35567	1
																				Vitvi14g03044	1.18691	1
																				Vitvi15g00078	0.0495815	1
																				Vitvi15g00183	2.53326	1
																				Vitvi15g00263	0.922164	1
																				Vitvi15g00434	2.13319	1
																				Vitvi15g00537	-1.01755	0
																				Vitvi15g00563	-0.386456	0
																				Vitvi15g00597	2.29571	1
																				Vitvi15g00805	3.93646	1
																				Vitvi15g00832	-1.19324	0
																				Vitvi15g00844	2.26085	1
																				Vitvi15g00912	0.839942	1
																				Vitvi15g00915	-0.907182	0
																				Vitvi15g00938	0.629525	1
																				Vitvi15g00992	1.42119	1
																				Vitvi15g01019	-0.925125	0
																				Vitvi15g01069	-1.58638	0
																				Vitvi15g01078	-0.785959	0
																				Vitvi15g01093	2.59743	1
																				Vitvi15g01099	-0.448757	0
																				Vitvi15g01110	0.771732	1
																				Vitvi15g01202	3.72286	1
																				Vitvi15g01206	5.35736	1
																				Vitvi15g01346	-1.27101	0
																				Vitvi15g01543	2.37606	1
																				Vitvi15g01549	-2.84303	0
																				Vitvi15g01555	-0.863078	0
																				Vitvi16g00002	-0.122595	0
																				Vitvi16g00033	0.559622	1
																				Vitvi16g00034	0.962383	1
																				Vitvi16g00060	0.88453	1
																				Vitvi16g00061	0.934481	1
																				Vitvi16g00066	0.774873	1
																				Vitvi16g00095	-0.898548	0
																				Vitvi16g00211	2.88	1
																				Vitvi16g00253	2.71987	1
																				Vitvi16g00349	-1.18295	0
																				Vitvi16g00479	-0.486668	0
																				Vitvi16g00571	-0.647922	0
																				Vitvi16g00712	1.07517	1
																				Vitvi16g00717	-1.38041	0
																				Vitvi16g00729	-1.35371	0
																				Vitvi16g00731	-0.212679	0
																				Vitvi16g00732	-0.200524	0
																				Vitvi16g00733	-0.152902	0
																				Vitvi16g00735	-0.0900167	0
																				Vitvi16g00744	-1.21546	0
																				Vitvi16g00883	-1.71845	0
																				Vitvi16g00885	-1.35926	0
																				Vitvi16g00925	-1.14331	0
																				Vitvi16g00957	-0.627846	0
																				Vitvi16g00964	-0.651297	0
																				Vitvi16g00967	-0.75095	0
																				Vitvi16g01018	-0.70534	0
																				Vitvi16g01037	1.24006	1
																				Vitvi16g01046	2.48404	1
																				Vitvi16g01159	6.92368	1
																				Vitvi16g01163	0.733963	1
																				Vitvi16g01178	-0.180378	0
																				Vitvi16g01210	1.18247	1
																				Vitvi16g01233	0.545514	1
																				Vitvi16g01296	0.0743573	1
																				Vitvi16g01302	2.15633	1
																				Vitvi16g01332	-0.832304	0
																				Vitvi16g01344	1.8184	1
																				Vitvi16g01359	-0.374641	0
																				Vitvi16g01501	1.14238	1
																				Vitvi16g01507	0.683588	1
																				Vitvi16g01699	0.0683009	1
																				Vitvi16g01857	-1.58121	0
																				Vitvi16g01858	-0.709305	0
																				Vitvi16g01928	0.809562	1
																				Vitvi16g01935	-2.27451	0
																				Vitvi16g01957	1.62767	1
																				Vitvi16g01979	1.27127	1
																				Vitvi16g01995	2.23511	1
																				Vitvi16g02000	1.44812	1
																				Vitvi16g02034	2.07627	1
																				Vitvi17g00061	0.878781	1
																				Vitvi17g00062	0.733447	1
																				Vitvi17g00069	2.42878	1
																				Vitvi17g00139	-1.15946	0
																				Vitvi17g00152	1.50626	1
																				Vitvi17g00203	2.08689	1
																				Vitvi17g00204	2.4785	1
																				Vitvi17g00218	0.550367	1
																				Vitvi17g00227	-1.07524	0
																				Vitvi17g00251	-0.0729006	0
																				Vitvi17g00256	0.720845	1
																				Vitvi17g00439	2.21679	1
																				Vitvi17g00450	3.14487	1
																				Vitvi17g00469	-1.31871	0
																				Vitvi17g00484	-2.81063	0
																				Vitvi17g00494	-0.653062	0
																				Vitvi17g00523	-0.346639	0
																				Vitvi17g00528	1.13031	1
																				Vitvi17g00530	2.43452	1
																				Vitvi17g00607	0.530378	1
																				Vitvi17g00617	-0.636236	0
																				Vitvi17g00645	-0.664141	0
																				Vitvi17g00678	-4.7397	0
																				Vitvi17g00698	0.452287	1
																				Vitvi17g00727	-0.824935	0
																				Vitvi17g00905	-0.464974	0
																				Vitvi17g00931	-1.82948	0
																				Vitvi17g00968	2.19604	1
																				Vitvi17g00973	-1.75533	0
																				Vitvi17g01082	-2.37667	0
																				Vitvi17g01350	0.5602	1
																				Vitvi17g01366	2.28548	1
																				Vitvi17g01471	2.53167	1
																				Vitvi17g01515	0.665426	1
																				Vitvi17g01554	-1.82045	0
																				Vitvi18g00088	-0.439147	0
																				Vitvi18g00096	-0.641808	0
																				Vitvi18g00107	-0.0348822	0
																				Vitvi18g00124	-0.546043	0
																				Vitvi18g00153	-0.536702	0
																				Vitvi18g00177	2.17993	1
																				Vitvi18g00180	-0.129378	0
																				Vitvi18g00256	0.393662	1
																				Vitvi18g00291	-0.906229	0
																				Vitvi18g00362	0.728601	1
																				Vitvi18g00393	0.679647	1
																				Vitvi18g00416	-1.6291	0
																				Vitvi18g00422	-0.144397	0
																				Vitvi18g00431	-2.2425	0
																				Vitvi18g00464	-0.587366	0
																				Vitvi18g00479	-0.799002	0
																				Vitvi18g00572	-0.492733	0
																				Vitvi18g00601	-0.440705	0
																				Vitvi18g00604	-0.522869	0
																				Vitvi18g00654	-0.698307	0
																				Vitvi18g00658	-0.501864	0
																				Vitvi18g00759	1.81098	1
																				Vitvi18g00768	-0.424568	0
																				Vitvi18g00784	0.906175	1
																				Vitvi18g00881	-0.485387	0
																				Vitvi18g00894	-2.27314	0
																				Vitvi18g00899	0.699925	1
																				Vitvi18g00957	0.568789	1
																				Vitvi18g00992	-1.42869	0
																				Vitvi18g00993	1.83018	1
																				Vitvi18g01048	-0.756529	0
																				Vitvi18g01119	1.25338	1
																				Vitvi18g01162	0.820467	1
																				Vitvi18g01248	-0.829068	0
																				Vitvi18g01251	-1.09471	0
																				Vitvi18g01281	2.28675	1
																				Vitvi18g01304	2.20513	1
																				Vitvi18g01504	-0.0692836	0
																				Vitvi18g01711	-0.493885	0
																				Vitvi18g01845	2.5397	1
																				Vitvi18g01846	2.16358	1
																				Vitvi18g01992	-0.670124	0
																				Vitvi18g02364	-1.94046	0
																				Vitvi18g02412	3.00226	1
																				Vitvi18g02447	1.38668	1
																				Vitvi18g02451	2.11044	1
																				Vitvi18g02701	4.48159	1
																				Vitvi18g02703	4.37011	1
																				Vitvi18g02707	5.07759	1
																				Vitvi18g02708	4.79511	1
																				Vitvi18g02738	-0.521693	0
																				Vitvi18g02739	-0.968905	0
																				Vitvi18g02740	-0.836311	0
																				Vitvi18g02758	0.795817	1
																				Vitvi18g02796	-3.14159	0
																				Vitvi18g02797	-3.36835	0
																				Vitvi18g02848	-0.520411	0
																				Vitvi18g03161	1.4441	1
																				Vitvi18g03308	2.13139	1
																				Vitvi19g00094	-0.811537	0
																				Vitvi19g00147	-1.16338	0
																				Vitvi19g00164	-0.766175	0
																				Vitvi19g00226	-0.637765	0
																				Vitvi19g00237	-0.527225	0
																				Vitvi19g00264	-0.733697	0
																				Vitvi19g00377	-0.906609	0
																				Vitvi19g00391	7.98368	1
																				Vitvi19g00396	-0.794965	0
																				Vitvi19g00497	-0.350133	0
																				Vitvi19g00636	2.06864	1
																				Vitvi19g00641	2.30122	1
																				Vitvi19g00650	-0.557596	0
																				Vitvi19g00654	0.717314	1
																				Vitvi19g01014	2.97583	1
																				Vitvi19g01356	1.31529	1
																				Vitvi19g01452	4.06759	1
																				Vitvi19g01484	-0.630659	0
																				Vitvi19g01747	-1.4498	0
																				Vitvi19g01748	-1.28691	0
																				Vitvi19g01754	-0.5969	0
																				Vitvi19g01770	-1.97132	0
																				Vitvi19g01801	-0.609877	0
																				Vitvi19g01808	0.0575587	1
																				Vitvi19g01921	-3.01442	0
																				Vitvi19g02012	-0.674993	0
																				Vitvi19g02031	10.0259	1
																				Vitvi19g02054	0.819845	1
																				Vitvi19g02212	0.496411	1

## Sheet: Up_down_R110
control0d_vs_3gl0d	log2fold	Up/Down	Down-reg	Up-reg	3gL0d_3gl1d	log2fold	Up/Down	Down-reg	Up-reg	3gl0d_vs_3gl7d	log2fold	Up/Down	Down-reg	Up-reg	3gL0d_5gL0D	log2fold	Up/Down	Down-reg	Up-reg	3gL0d_5gL1D	log2fold	Up/Down	Down-reg	Up-reg	3gL0d_5gL7D	log2fold	Up/Down	Down-reg	Up-reg
Vitvi00g00973	-8.29351	0	2	1	0	0	0	0	0	Vitvi01g01728	3.65576	1	9	56	Vitvi00g01417	-1.24032	0	161	172	Vitvi01g01923	-3.46971	0	82	283	Vitvi00g00668	4.10149	1	478	391
Vitvi10g02353	-0.00822998	0								Vitvi01g01923	-1.41965	0			Vitvi00g02226	4.73472	1			Vitvi00g00668	4.31041	1			Vitvi00g00813	-0.567558	0
Vitvi17g00819	3.36518	1								Vitvi02g00291	-0.381406	0			Vitvi01g00031	-2.33566	0			Vitvi00g01227	-0.895451	0			Vitvi00g00910	1.58009	1
										Vitvi02g01067	0.747628	1			Vitvi01g00053	-0.652635	0			Vitvi00g02077	1.83434	1			Vitvi00g00936	-0.82433	0
										Vitvi02g01405	3.08077	1			Vitvi01g00458	-0.505325	0			Vitvi01g00031	-2.73207	0			Vitvi00g00973	0.0474658	1
										Vitvi02g01406	2.15636	1			Vitvi01g00483	-0.711934	0			Vitvi01g00053	-0.569943	0			Vitvi00g01184	0.72081	1
										Vitvi03g00247	0.356879	1			Vitvi01g00539	0.463649	1			Vitvi01g00096	2.91383	1			Vitvi00g01227	-1.75259	0
										Vitvi03g00359	0.530227	1			Vitvi01g00907	0.779302	1			Vitvi01g00103	-0.648779	0			Vitvi00g01412	1.57333	1
										Vitvi03g00864	0.0101328	1			Vitvi01g01439	-0.672305	0			Vitvi01g00146	0.498334	1			Vitvi00g01417	-1.68456	0
										Vitvi04g00644	3.82974	1			Vitvi01g01482	-1.02388	0			Vitvi01g00458	-0.397561	0			Vitvi00g01805	0.103126	1
										Vitvi04g00803	2.16521	1			Vitvi01g01536	1.51607	1			Vitvi01g00521	0.844544	1			Vitvi00g01966	-2.98298	0
										Vitvi04g01625	6.50122	1			Vitvi01g01728	3.57198	1			Vitvi01g00556	0.803494	1			Vitvi00g02077	1.5739	1
										Vitvi04g01774	6.58172	1			Vitvi01g01779	-0.278998	0			Vitvi01g00653	0.847347	1			Vitvi00g02347	1.52141	1
										Vitvi04g01941	4.13441	1			Vitvi01g01922	-1.59748	0			Vitvi01g00681	0.357793	1			Vitvi01g00002	-1.48145	0
										Vitvi04g02092	0.472514	1			Vitvi01g01923	-3.24356	0			Vitvi01g01167	-1.22705	0			Vitvi01g00031	-4.03174	0
										Vitvi04g02122	2.08976	1			Vitvi01g01962	0.789472	1			Vitvi01g01265	0.841147	1			Vitvi01g00053	-0.780743	0
										Vitvi05g00071	1.57098	1			Vitvi01g01980	0.325481	1			Vitvi01g01537	2.74026	1			Vitvi01g00103	-0.78528	0
										Vitvi05g00072	2.13513	1			Vitvi01g02014	-0.0249107	0			Vitvi01g01540	-0.374546	0			Vitvi01g00181	-1.88882	0
										Vitvi05g01758	1.38613	1			Vitvi01g02029	2.92201	1			Vitvi01g01727	-0.618979	0			Vitvi01g00291	-1.09771	0
										Vitvi05g01759	1.42394	1			Vitvi02g00031	-0.550827	0			Vitvi01g01728	3.01699	1			Vitvi01g00452	-0.369992	0
										Vitvi05g01760	1.70965	1			Vitvi02g00181	2.84384	1			Vitvi01g01922	-1.5258	0			Vitvi01g00556	0.911452	1
										Vitvi05g01882	0.0107783	1			Vitvi02g00226	-0.902208	0			Vitvi01g01962	0.857681	1			Vitvi01g00558	1.58693	1
										Vitvi05g01948	1.76739	1			Vitvi02g00250	1.01201	1			Vitvi01g02000	1.67976	1			Vitvi01g00610	-0.534343	0
										Vitvi05g01953	1.64509	1			Vitvi02g00481	-1.33626	0			Vitvi01g02131	0.674306	1			Vitvi01g00653	1.02195	1
										Vitvi05g02247	3.57021	1			Vitvi02g00529	-0.940692	0			Vitvi02g00226	-1.19582	0			Vitvi01g00784	-1.42426	0
										Vitvi05g02251	1.76077	1			Vitvi02g00568	-1.19694	0			Vitvi02g00424	0.49341	1			Vitvi01g00798	0.389673	1
										Vitvi06g00739	5.3185	1			Vitvi02g00683	-0.65639	0			Vitvi02g00683	-1.45854	0			Vitvi01g00813	-1.02543	0
										Vitvi06g01599	2.87768	1			Vitvi02g00695	-0.79412	0			Vitvi02g00695	-1.04572	0			Vitvi01g00850	0.95878	1
										Vitvi06g01601	1.06546	1			Vitvi02g00867	-0.43568	0			Vitvi02g00805	1.11238	1			Vitvi01g00889	-0.633994	0
										Vitvi06g01605	2.39552	1			Vitvi02g00963	0.542071	1			Vitvi02g01067	1.93828	1			Vitvi01g00918	1.04833	1
										Vitvi06g01629	1.06749	1			Vitvi02g01279	-0.322774	0			Vitvi02g01182	0.854504	1			Vitvi01g01037	0.0932827	1
										Vitvi06g01677	-0.0106429	0			Vitvi02g01299	2.66483	1			Vitvi02g01299	2.75957	1			Vitvi01g01167	-2.88088	0
										Vitvi07g00320	0.620234	1			Vitvi02g01405	3.30968	1			Vitvi02g01330	-1.40315	0			Vitvi01g01328	1.82151	1
										Vitvi07g00577	0.46759	1			Vitvi02g01406	2.07562	1			Vitvi02g01405	3.12923	1			Vitvi01g01458	0.701854	1
										Vitvi07g00590	6.54366	1			Vitvi03g00206	0.464744	1			Vitvi02g01406	2.14536	1			Vitvi01g01520	-1.19839	0
										Vitvi07g02686	1.22165	1			Vitvi03g00214	2.22632	1			Vitvi02g01480	-0.701861	0			Vitvi01g01540	-0.791937	0
										Vitvi07g02734	6.27668	1			Vitvi03g00304	1.31119	1			Vitvi02g01609	1.06677	1			Vitvi01g01644	-0.903435	0
										Vitvi08g00188	0.477961	1			Vitvi03g00359	0.42564	1			Vitvi03g00094	-0.805479	0			Vitvi01g01660	-0.505708	0
										Vitvi08g00957	0.826621	1			Vitvi03g00456	-0.595578	0			Vitvi03g00104	-0.716028	0			Vitvi01g01703	-2.67929	0
										Vitvi08g01174	0.956577	1			Vitvi03g00542	0.525438	1			Vitvi03g00126	0.542363	1			Vitvi01g01709	-1.73274	0
										Vitvi09g00472	7.81994	1			Vitvi03g00860	7.21805	1			Vitvi03g00144	0.334363	1			Vitvi01g01727	-0.58254	0
										Vitvi09g00659	0.579286	1			Vitvi03g01228	-0.359789	0			Vitvi03g00214	2.56688	1			Vitvi01g01728	3.62374	1
										Vitvi10g00086	0.688944	1			Vitvi03g01308	-0.897908	0			Vitvi03g00295	-0.464046	0			Vitvi01g01753	-0.613059	0
										Vitvi10g01095	-0.0242105	0			Vitvi03g01488	0.393234	1			Vitvi03g00359	0.579636	1			Vitvi01g01922	-1.31784	0
										Vitvi10g01817	5.26892	1			Vitvi03g01531	-1.40564	0			Vitvi03g00614	0.385128	1			Vitvi01g01925	-1.09011	0
										Vitvi10g02154	-0.0146154	0			Vitvi03g01651	5.02211	1			Vitvi03g00629	-0.588767	0			Vitvi01g01962	1.05424	1
										Vitvi10g02224	0.00976115	1			Vitvi04g00100	0.492956	1			Vitvi03g00864	6.38872	1			Vitvi01g01981	0.908004	1
										Vitvi10g02353	7.21094	1			Vitvi04g00307	-0.603005	0			Vitvi03g00882	2.69067	1			Vitvi01g01987	2.47714	1
										Vitvi10g02420	3.56907	1			Vitvi04g00365	0.860529	1			Vitvi03g01213	3.58863	1			Vitvi01g01999	1.13882	1
										Vitvi11g01337	-0.0177524	0			Vitvi04g00501	-1.02938	0			Vitvi03g01279	2.08486	1			Vitvi01g02000	1.48026	1
										Vitvi12g01993	2.4725	1			Vitvi04g00756	-0.354161	0			Vitvi03g01284	1.70678	1			Vitvi01g02013	-0.469512	0
										Vitvi13g00536	-0.677173	0			Vitvi04g00760	3.1717	1			Vitvi03g01448	-1.73097	0			Vitvi01g02026	1.92621	1
										Vitvi13g01155	1.92825	1			Vitvi04g01221	1.08431	1			Vitvi03g01521	2.36114	1			Vitvi01g02029	2.51446	1
										Vitvi14g02893	2.16966	1			Vitvi04g01248	0.0267551	1			Vitvi03g01559	2.05196	1			Vitvi01g02081	-1.47827	0
										Vitvi15g00690	-0.35037	0			Vitvi04g01281	-0.364418	0			Vitvi03g01561	2.54713	1			Vitvi01g02299	-0.978948	0
										Vitvi16g00735	-2.16764	0			Vitvi04g01424	-0.628133	0			Vitvi03g01755	-0.499456	0			Vitvi02g00031	-0.390362	0
										Vitvi16g01474	0.701347	1			Vitvi04g01470	-1.22238	0			Vitvi04g00179	0.80489	1			Vitvi02g00060	0.946766	1
										Vitvi16g01483	0.580446	1			Vitvi04g01539	-0.81986	0			Vitvi04g00503	-0.332934	0			Vitvi02g00112	-1.52729	0
										Vitvi16g01484	0.745729	1			Vitvi04g01625	6.89459	1			Vitvi04g00644	3.16466	1			Vitvi02g00117	0.59783	1
										Vitvi16g01485	1.28495	1			Vitvi04g01774	6.2509	1			Vitvi04g00722	-1.13612	0			Vitvi02g00155	-0.344815	0
										Vitvi16g01976	6.15983	1			Vitvi04g01780	5.95977	1			Vitvi04g00760	3.21984	1			Vitvi02g00192	1.10593	1
										Vitvi16g02090	4.08332	1			Vitvi04g01866	-0.801308	0			Vitvi04g00803	2.29554	1			Vitvi02g00209	0.521288	1
										Vitvi16g02098	4.44014	1			Vitvi04g01870	-0.759361	0			Vitvi04g00827	-2.48456	0			Vitvi02g00226	-1.91589	0
										Vitvi18g01171	0.319543	1			Vitvi04g01873	0.517059	1			Vitvi04g00890	0.895538	1			Vitvi02g00287	-1.08563	0
										Vitvi18g02451	1.54001	1			Vitvi04g01941	4.64681	1			Vitvi04g01198	0.478569	1			Vitvi02g00291	-0.718505	0
															Vitvi04g02122	2.22634	1			Vitvi04g01470	-0.82285	0			Vitvi02g00301	1.98391	1
															Vitvi04g02123	0.0222215	1			Vitvi04g01625	7.51383	1			Vitvi02g00334	-2.61972	0
															Vitvi05g00071	1.26991	1			Vitvi04g01788	0.587019	1			Vitvi02g00344	-1.60822	0
															Vitvi05g00075	0.359653	1			Vitvi04g01848	1.25256	1			Vitvi02g00395	1.02458	1
															Vitvi05g00082	-1.59832	0			Vitvi04g01941	3.64776	1			Vitvi02g00406	-0.0749169	0
															Vitvi05g00143	-0.491043	0			Vitvi04g02122	2.92357	1			Vitvi02g00407	-0.228619	0
															Vitvi05g00377	-1.08377	0			Vitvi04g02205	2.02185	1			Vitvi02g00514	-1.04401	0
															Vitvi05g00430	-0.987808	0			Vitvi05g00071	2.52215	1			Vitvi02g00519	1.70625	1
															Vitvi05g00499	-0.329147	0			Vitvi05g00072	3.04862	1			Vitvi02g00547	-1.05862	0
															Vitvi05g00529	0.711552	1			Vitvi05g00212	1.18257	1			Vitvi02g00568	-1.52774	0
															Vitvi05g00618	0.444067	1			Vitvi05g00267	0.360269	1			Vitvi02g00629	-1.22065	0
															Vitvi05g00630	-0.309572	0			Vitvi05g00483	2.63646	1			Vitvi02g00683	-1.31756	0
															Vitvi05g00733	-0.432666	0			Vitvi05g00546	-0.942163	0			Vitvi02g00695	-1.5675	0
															Vitvi05g00734	0.538704	1			Vitvi05g00836	0.265132	1			Vitvi02g00746	-0.435354	0
															Vitvi05g00736	0.626393	1			Vitvi05g00971	2.57083	1			Vitvi02g00807	-0.805103	0
															Vitvi05g00929	-1.14438	0			Vitvi05g01301	2.08474	1			Vitvi02g00868	-1.57625	0
															Vitvi05g01103	0.296808	1			Vitvi05g01575	1.15713	1			Vitvi02g01067	1.09204	1
															Vitvi05g01412	-0.777623	0			Vitvi05g01682	0.372521	1			Vitvi02g01266	-1.29008	0
															Vitvi05g01583	1.40666	1			Vitvi05g01758	2.31469	1			Vitvi02g01299	2.46701	1
															Vitvi05g01681	-0.912609	0			Vitvi05g01759	2.411	1			Vitvi02g01326	-1.55401	0
															Vitvi05g01760	1.21166	1			Vitvi05g01760	2.57334	1			Vitvi02g01328	-1.13353	0
															Vitvi05g01780	-0.802548	0			Vitvi05g01881	2.5328	1			Vitvi02g01349	0.781653	1
															Vitvi05g01882	0.0183376	1			Vitvi05g01945	1.82646	1			Vitvi02g01405	3.23641	1
															Vitvi05g01931	1.11049	1			Vitvi05g01948	2.89505	1			Vitvi02g01406	2.59194	1
															Vitvi05g01940	1.04607	1			Vitvi05g01953	2.84312	1			Vitvi02g01480	-0.649259	0
															Vitvi05g01944	1.04176	1			Vitvi05g02078	2.8765	1			Vitvi02g01483	-0.84134	0
															Vitvi05g01948	2.14933	1			Vitvi05g02247	4.39156	1			Vitvi02g01648	-0.684975	0
															Vitvi05g01953	2.06522	1			Vitvi05g02251	2.44229	1			Vitvi02g01690	3.03962	1
															Vitvi05g01956	0.676143	1			Vitvi06g00111	0.684607	1			Vitvi02g01701	-1.14587	0
															Vitvi05g02247	3.17851	1			Vitvi06g00145	0.922362	1			Vitvi02g01729	-1.70741	0
															Vitvi06g00185	-0.509272	0			Vitvi06g00172	1.07998	1			Vitvi02g01817	-0.850523	0
															Vitvi06g00266	-0.777335	0			Vitvi06g00250	1.62579	1			Vitvi03g00094	-1.41945	0
															Vitvi06g00281	-0.791665	0			Vitvi06g00281	-0.629671	0			Vitvi03g00126	0.660409	1
															Vitvi06g00400	-0.796508	0			Vitvi06g00411	0.991079	1			Vitvi03g00150	-0.50264	0
															Vitvi06g00412	-0.969701	0			Vitvi06g00679	1.21187	1			Vitvi03g00191	0.703753	1
															Vitvi06g00436	-0.568981	0			Vitvi06g00903	-0.5457	0			Vitvi03g00192	1.34423	1
															Vitvi06g00465	0.674419	1			Vitvi06g00947	-0.328847	0			Vitvi03g00214	2.53441	1
															Vitvi06g00583	0.424807	1			Vitvi06g01161	0.648633	1			Vitvi03g00250	0.600425	1
															Vitvi06g00613	0.725777	1			Vitvi06g01199	0.624522	1			Vitvi03g00295	-0.59194	0
															Vitvi06g00639	-0.397404	0			Vitvi06g01207	-1.43592	0			Vitvi03g00312	0.102936	1
															Vitvi06g01239	0.511869	1			Vitvi06g01411	-0.0216746	0			Vitvi03g00322	-0.359288	0
															Vitvi06g01321	0.422737	1			Vitvi06g01543	2.1035	1			Vitvi03g00359	0.694828	1
															Vitvi06g01329	-1.10899	0			Vitvi06g01593	-0.734677	0			Vitvi03g00365	-0.678949	0
															Vitvi06g01344	-0.720357	0			Vitvi06g01599	4.26778	1			Vitvi03g00412	-1.44699	0
															Vitvi06g01375	-1.67992	0			Vitvi06g01600	1.88169	1			Vitvi03g00417	-2.36555	0
															Vitvi06g01477	0.672705	1			Vitvi06g01601	2.21478	1			Vitvi03g00469	0.473338	1
															Vitvi06g01522	-0.570352	0			Vitvi06g01602	2.47924	1			Vitvi03g00629	-1.06975	0
															Vitvi06g01594	-0.676234	0			Vitvi06g01604	3.24899	1			Vitvi03g00635	-2.57896	0
															Vitvi06g01599	2.76283	1			Vitvi06g01605	2.89841	1			Vitvi03g00661	-1.13307	0
															Vitvi06g01601	0.937984	1			Vitvi06g01629	1.92616	1			Vitvi03g00704	1.08074	1
															Vitvi06g01603	1.38082	1			Vitvi06g01630	1.84237	1			Vitvi03g00712	0.935264	1
															Vitvi07g00057	3.02255	1			Vitvi06g01856	1.76203	1			Vitvi03g00752	3.98454	1
															Vitvi07g00256	-2.83168	0			Vitvi07g00012	1.48898	1			Vitvi03g00786	-0.609708	0
															Vitvi07g00285	-0.275248	0			Vitvi07g00068	2.78319	1			Vitvi03g00790	-0.468638	0
															Vitvi07g00293	-1.10611	0			Vitvi07g00071	0.805089	1			Vitvi03g00791	-0.64724	0
															Vitvi07g00311	0.573795	1			Vitvi07g00256	-2.52997	0			Vitvi03g00864	0.104778	1
															Vitvi07g00320	0.563553	1			Vitvi07g00320	0.831094	1			Vitvi03g00882	2.51378	1
															Vitvi07g00352	-0.547491	0			Vitvi07g00590	10.1883	1			Vitvi03g01020	-1.41394	0
															Vitvi07g00365	5.85489	1			Vitvi07g00598	0.815224	1			Vitvi03g01213	2.64577	1
															Vitvi07g00415	0.266857	1			Vitvi07g01132	-0.868047	0			Vitvi03g01227	-0.511636	0
															Vitvi07g00534	0.366485	1			Vitvi07g01187	2.43607	1			Vitvi03g01260	1.88793	1
															Vitvi07g00590	6.98876	1			Vitvi07g01332	2.58132	1			Vitvi03g01279	2.02242	1
															Vitvi07g00591	2.2574	1			Vitvi07g01385	-2.22732	0			Vitvi03g01284	1.61937	1
															Vitvi07g00688	-0.435385	0			Vitvi07g01395	-0.743666	0			Vitvi03g01308	-0.6468	0
															Vitvi07g01132	-0.828634	0			Vitvi07g01408	-0.588178	0			Vitvi03g01367	-0.225444	0
															Vitvi07g01354	0.0232324	1			Vitvi07g01547	-0.115454	0			Vitvi03g01379	-1.38405	0
															Vitvi07g01653	0.692656	1			Vitvi07g01653	0.884149	1			Vitvi03g01380	-1.10378	0
															Vitvi07g01657	0.658378	1			Vitvi07g01790	1.55595	1			Vitvi03g01382	-1.76757	0
															Vitvi07g01723	0.289133	1			Vitvi07g01847	2.24031	1			Vitvi03g01383	-0.111197	0
															Vitvi07g01772	-1.36428	0			Vitvi07g01874	1.5429	1			Vitvi03g01387	-1.19242	0
															Vitvi07g01794	1.11629	1			Vitvi07g01989	0.510375	1			Vitvi03g01437	-1.54477	0
															Vitvi07g01847	2.21548	1			Vitvi07g02062	1.98138	1			Vitvi03g01438	-1.81104	0
															Vitvi07g01948	0.478138	1			Vitvi07g02065	2.03506	1			Vitvi03g01440	-1.29196	0
															Vitvi07g01990	-0.666472	0			Vitvi07g02067	1.84787	1			Vitvi03g01442	-1.8044	0
															Vitvi07g02029	-0.75061	0			Vitvi07g02070	2.76644	1			Vitvi03g01444	-1.14393	0
															Vitvi07g02536	1.83897	1			Vitvi07g02141	0.883678	1			Vitvi03g01445	-2.01123	0
															Vitvi07g02681	-1.28584	0			Vitvi07g02202	-0.376353	0			Vitvi03g01446	-3.09445	0
															Vitvi07g02686	1.05678	1			Vitvi07g02448	0.572792	1			Vitvi03g01447	-2.93705	0
															Vitvi07g02734	7.30249	1			Vitvi07g02536	1.76568	1			Vitvi03g01448	-2.5327	0
															Vitvi07g02834	5.78932	1			Vitvi07g02676	1.61259	1			Vitvi03g01488	0.620597	1
															Vitvi07g02951	0.751757	1			Vitvi07g02686	2.18096	1			Vitvi03g01548	2.04643	1
															Vitvi08g00014	-1.34282	0			Vitvi07g02691	-0.512983	0			Vitvi03g01561	1.88475	1
															Vitvi08g00175	-1.26276	0			Vitvi07g02699	-0.00488633	0			Vitvi03g01580	-0.35743	0
															Vitvi08g00822	0.678828	1			Vitvi07g02957	-1.03634	0			Vitvi03g01594	-1.65441	0
															Vitvi08g00867	-1.05443	0			Vitvi07g03085	1.34776	1			Vitvi03g01614	1.12516	1
															Vitvi08g00957	0.975566	1			Vitvi08g00047	0.369912	1			Vitvi03g01755	-0.792634	0
															Vitvi08g01081	0.294692	1			Vitvi08g00048	0.628906	1			Vitvi04g00100	0.529249	1
															Vitvi08g01172	1.04448	1			Vitvi08g00171	0.906202	1			Vitvi04g00179	0.695895	1
															Vitvi08g01174	0.881678	1			Vitvi08g00292	-1.15442	0			Vitvi04g00255	-1.67042	0
															Vitvi08g01196	0.410729	1			Vitvi08g00769	-0.968006	0			Vitvi04g00270	-1.38192	0
															Vitvi08g01287	0.587821	1			Vitvi08g00957	2.06834	1			Vitvi04g00318	-0.986848	0
															Vitvi08g01338	0.707762	1			Vitvi08g00973	2.21287	1			Vitvi04g00341	2.03184	1
															Vitvi08g01602	-0.821035	0			Vitvi08g01174	1.20629	1			Vitvi04g00433	-0.778607	0
															Vitvi08g01604	0.505453	1			Vitvi08g01525	0.344104	1			Vitvi04g00439	-1.01134	0
															Vitvi08g01887	0.934799	1			Vitvi08g01639	1.47556	1			Vitvi04g00449	-1.74396	0
															Vitvi08g02128	1.47286	1			Vitvi08g01887	0.845178	1			Vitvi04g00503	-0.500777	0
															Vitvi08g02174	0.0213038	1			Vitvi08g01931	1.18187	1			Vitvi04g00515	0.282758	1
															Vitvi08g02368	-0.355012	0			Vitvi08g02119	2.49651	1			Vitvi04g00583	-0.402814	0
															Vitvi09g00081	-0.485215	0			Vitvi08g02120	1.15125	1			Vitvi04g00644	3.10561	1
															Vitvi09g00086	0.791561	1			Vitvi08g02128	1.27255	1			Vitvi04g00671	-0.187986	0
															Vitvi09g00385	0.799632	1			Vitvi08g02174	0.0319991	1			Vitvi04g00722	-2.25582	0
															Vitvi09g00489	0.419939	1			Vitvi08g02226	1.14518	1			Vitvi04g00760	2.91315	1
															Vitvi09g00591	2.22638	1			Vitvi09g00064	0.535784	1			Vitvi04g00803	2.47615	1
															Vitvi09g00659	1.39329	1			Vitvi09g00081	-0.652737	0			Vitvi04g00827	-3.70317	0
															Vitvi09g01427	2.15797	1			Vitvi09g00294	0.417129	1			Vitvi04g00832	1.59228	1
															Vitvi09g01497	-0.0334541	0			Vitvi09g00303	0.456775	1			Vitvi04g00871	-0.515378	0
															Vitvi09g01551	-0.492952	0			Vitvi09g00476	1.03324	1			Vitvi04g01339	-1.92779	0
															Vitvi09g01641	-0.806364	0			Vitvi09g00489	0.44802	1			Vitvi04g01459	-1.43449	0
															Vitvi10g00017	-0.369033	0			Vitvi09g00659	0.802722	1			Vitvi04g01470	-1.65608	0
															Vitvi10g00094	0.417643	1			Vitvi09g01181	0.762319	1			Vitvi04g01519	1.42027	1
															Vitvi10g00343	-0.953091	0			Vitvi09g01399	2.13453	1			Vitvi04g01580	0.408021	1
															Vitvi10g01095	-7.46169	0			Vitvi10g00094	0.4371	1			Vitvi04g01601	-0.747727	0
															Vitvi10g01107	-1.00966	0			Vitvi10g00214	0.66744	1			Vitvi04g01635	1.53544	1
															Vitvi10g01190	-0.47209	0			Vitvi10g00644	0.831589	1			Vitvi04g01776	0.0750076	1
															Vitvi10g01672	-0.844875	0			Vitvi10g00650	1.86029	1			Vitvi04g01788	0.753727	1
															Vitvi10g01728	0.0224702	1			Vitvi10g00656	1.00353	1			Vitvi04g01830	-2.46126	0
															Vitvi10g01768	-0.691616	0			Vitvi10g00661	-0.517225	0			Vitvi04g01873	0.545772	1
															Vitvi10g01833	-1.12916	0			Vitvi10g01107	-0.594887	0			Vitvi04g01896	1.96498	1
															Vitvi10g01839	-0.788618	0			Vitvi10g01211	1.20232	1			Vitvi04g01918	-1.15454	0
															Vitvi10g01928	-0.802034	0			Vitvi10g01577	0.542262	1			Vitvi04g01941	3.5676	1
															Vitvi10g02224	7.25537	1			Vitvi10g01613	1.07036	1			Vitvi04g01983	1.49303	1
															Vitvi10g02340	-0.497925	0			Vitvi10g01684	2.26529	1			Vitvi04g02075	-0.235767	0
															Vitvi11g00231	-1.5725	0			Vitvi10g01685	1.86379	1			Vitvi04g02092	0.398473	1
															Vitvi11g00269	1.09618	1			Vitvi10g01703	-1.51287	0			Vitvi04g02122	2.27349	1
															Vitvi11g00477	2.49678	1			Vitvi10g01817	6.77322	1			Vitvi04g02201	-0.673573	0
															Vitvi11g00542	0.430669	1			Vitvi10g02209	1.86464	1			Vitvi04g02205	1.97653	1
															Vitvi11g00555	1.16482	1			Vitvi10g02224	0.0311757	1			Vitvi04g02229	1.91579	1
															Vitvi11g00611	-0.464285	0			Vitvi10g02249	2.13559	1			Vitvi04g02299	-1.44622	0
															Vitvi11g01075	-0.45177	0			Vitvi10g02276	0.753217	1			Vitvi04g02314	-1.34687	0
															Vitvi11g01255	-1.61442	0			Vitvi10g02279	0.477701	1			Vitvi05g00009	-1.39478	0
															Vitvi11g01446	-1.0948	0			Vitvi10g02284	0.738581	1			Vitvi05g00028	1.14615	1
															Vitvi12g00218	-2.32932	0			Vitvi10g02420	3.5483	1			Vitvi05g00071	1.98456	1
															Vitvi12g00248	-1.03218	0			Vitvi11g00083	-1.35739	0			Vitvi05g00072	2.32959	1
															Vitvi12g00342	-1.01031	0			Vitvi11g00097	0.999734	1			Vitvi05g00272	-1.58081	0
															Vitvi12g00348	-1.32134	0			Vitvi11g00115	2.24976	1			Vitvi05g00410	0.516335	1
															Vitvi12g00532	-1.64948	0			Vitvi11g00116	1.53434	1			Vitvi05g00442	-1.28434	0
															Vitvi12g00627	1.17428	1			Vitvi11g00261	1.01778	1			Vitvi05g00460	-1.14522	0
															Vitvi12g01945	0.0185597	1			Vitvi11g00304	0.852609	1			Vitvi05g00483	2.84451	1
															Vitvi12g02022	-0.601359	0			Vitvi11g00424	-0.738937	0			Vitvi05g00548	-1.20216	0
															Vitvi12g02138	1.89238	1			Vitvi11g00477	2.65491	1			Vitvi05g00577	-1.24548	0
															Vitvi12g02233	-1.22429	0			Vitvi11g00485	0.946773	1			Vitvi05g00604	-0.529839	0
															Vitvi12g02292	-0.0262906	0			Vitvi11g00486	2.50463	1			Vitvi05g00606	0.39094	1
															Vitvi12g02415	-1.29768	0			Vitvi11g00560	-0.5099	0			Vitvi05g00800	0.465923	1
															Vitvi12g02443	-1.34627	0			Vitvi11g00751	2.55727	1			Vitvi05g00828	-0.53384	0
															Vitvi13g00012	-0.718766	0			Vitvi11g00900	1.6717	1			Vitvi05g00866	0.866912	1
															Vitvi13g00114	-0.986825	0			Vitvi11g01258	1.7717	1			Vitvi05g00905	-1.35635	0
															Vitvi13g00117	0.356159	1			Vitvi11g01349	2.01785	1			Vitvi05g00971	2.5146	1
															Vitvi13g00352	-0.296811	0			Vitvi11g01351	2.76488	1			Vitvi05g01301	1.48662	1
															Vitvi13g00576	0.647069	1			Vitvi11g01356	3.96561	1			Vitvi05g01338	-1.17875	0
															Vitvi13g00749	0.525987	1			Vitvi11g01360	1.21375	1			Vitvi05g01345	1.38291	1
															Vitvi13g00886	0.327227	1			Vitvi11g01419	-0.0661263	0			Vitvi05g01412	-1.51735	0
															Vitvi13g01145	5.03753	1			Vitvi11g01681	-0.0947504	0			Vitvi05g01453	1.14656	1
															Vitvi13g01155	2.36999	1			Vitvi12g00256	0.326407	1			Vitvi05g01621	0.432164	1
															Vitvi13g01242	0.334892	1			Vitvi12g00638	-0.556229	0			Vitvi05g01672	1.53587	1
															Vitvi13g01293	6.32821	1			Vitvi12g01945	0.0255037	1			Vitvi05g01682	0.446933	1
															Vitvi13g01690	-1.73165	0			Vitvi12g01990	2.85069	1			Vitvi05g01758	1.61801	1
															Vitvi13g01696	-2.01648	0			Vitvi12g01993	2.87424	1			Vitvi05g01759	1.76837	1
															Vitvi13g01756	-0.381572	0			Vitvi12g02371	0.976176	1			Vitvi05g01760	1.97069	1
															Vitvi13g01973	-0.552981	0			Vitvi12g02419	1.63932	1			Vitvi05g01881	2.14918	1
															Vitvi13g01998	-1.00543	0			Vitvi12g02443	-1.67119	0			Vitvi05g01931	1.02236	1
															Vitvi13g02006	-0.555509	0			Vitvi12g02709	3.39241	1			Vitvi05g01933	1.78635	1
															Vitvi13g02574	-0.930889	0			Vitvi12g02737	-0.0675009	0			Vitvi05g01945	1.92739	1
															Vitvi14g00146	-0.562112	0			Vitvi13g00233	0.480744	1			Vitvi05g01948	2.85481	1
															Vitvi14g00619	0.599784	1			Vitvi13g00536	-1.08127	0			Vitvi05g01953	2.86182	1
															Vitvi14g00902	0.745459	1			Vitvi13g00766	1.68147	1			Vitvi05g02012	-0.0807836	0
															Vitvi14g01195	-0.505577	0			Vitvi13g01145	5.92121	1			Vitvi05g02078	2.42897	1
															Vitvi14g01530	-0.642019	0			Vitvi13g01155	3.10813	1			Vitvi05g02103	-1.34193	0
															Vitvi14g01645	-0.799876	0			Vitvi13g01389	1.12297	1			Vitvi05g02221	1.48316	1
															Vitvi14g01646	-0.856052	0			Vitvi13g01395	-0.833355	0			Vitvi05g02228	1.18704	1
															Vitvi14g01952	-0.766379	0			Vitvi13g01690	-1.37801	0			Vitvi05g02247	4.30693	1
															Vitvi14g02032	0.414564	1			Vitvi13g01977	1.84952	1			Vitvi05g02251	1.66064	1
															Vitvi14g02543	1.00994	1			Vitvi13g01979	1.5788	1			Vitvi06g00016	-1.02364	0
															Vitvi14g02544	-0.607627	0			Vitvi13g01980	1.67328	1			Vitvi06g00071	-0.969707	0
															Vitvi14g02893	1.42044	1			Vitvi13g01981	1.70337	1			Vitvi06g00145	0.764308	1
															Vitvi14g02898	1.29906	1			Vitvi14g00094	-0.537459	0			Vitvi06g00158	1.52339	1
															Vitvi14g02997	-0.352935	0			Vitvi14g00183	0.652346	1			Vitvi06g00230	0.391352	1
															Vitvi14g03024	0.0221409	1			Vitvi14g00221	2.4557	1			Vitvi06g00250	0.80656	1
															Vitvi14g03036	6.11231	1			Vitvi14g00223	3.0186	1			Vitvi06g00266	-0.674099	0
															Vitvi15g00076	0.319748	1			Vitvi14g00564	1.94998	1			Vitvi06g00281	-0.898568	0
															Vitvi15g00507	-0.583221	0			Vitvi14g01195	-0.613301	0			Vitvi06g00298	0.507668	1
															Vitvi15g00674	0.884653	1			Vitvi14g01474	-0.732488	0			Vitvi06g00310	0.925057	1
															Vitvi15g00690	-0.496375	0			Vitvi14g01522	0.739929	1			Vitvi06g00374	-0.703524	0
															Vitvi15g00871	3.46793	1			Vitvi14g01822	-1.02948	0			Vitvi06g00379	-0.754573	0
															Vitvi15g01035	1.94213	1			Vitvi14g01897	1.96664	1			Vitvi06g00381	-2.95656	0
															Vitvi15g01069	-3.62148	0			Vitvi14g02493	-0.501519	0			Vitvi06g00393	-0.583751	0
															Vitvi15g01108	0.568796	1			Vitvi14g02539	0.359885	1			Vitvi06g00401	-1.22717	0
															Vitvi16g00255	-0.0475215	0			Vitvi14g02548	1.51877	1			Vitvi06g00411	1.22417	1
															Vitvi16g00309	0.603463	1			Vitvi14g02637	-1.4106	0			Vitvi06g00436	-1.47624	0
															Vitvi16g00731	-2.42285	0			Vitvi14g02893	1.34677	1			Vitvi06g00492	1.79428	1
															Vitvi16g00732	-2.68126	0			Vitvi14g02897	0.267331	1			Vitvi06g00533	0.583852	1
															Vitvi16g00733	-2.80792	0			Vitvi14g02910	1.77205	1			Vitvi06g00583	0.507098	1
															Vitvi16g00735	-3.17497	0			Vitvi14g02911	-0.0721446	0			Vitvi06g00613	1.04576	1
															Vitvi16g01073	-0.987687	0			Vitvi14g03091	-1.4054	0			Vitvi06g00679	2.02841	1
															Vitvi16g01210	0.77472	1			Vitvi15g00690	-0.463673	0			Vitvi06g00739	3.21977	1
															Vitvi16g01247	1.95931	1			Vitvi15g00840	0.314358	1			Vitvi06g00740	1.54884	1
															Vitvi16g01289	0.722066	1			Vitvi15g00871	3.19054	1			Vitvi06g00775	0.602971	1
															Vitvi16g01474	0.676988	1			Vitvi15g01089	1.14752	1			Vitvi06g00903	-0.506986	0
															Vitvi16g01475	0.553588	1			Vitvi15g01101	0.430907	1			Vitvi06g00947	-0.510867	0
															Vitvi16g01483	0.470243	1			Vitvi16g00435	1.92611	1			Vitvi06g01161	0.422407	1
															Vitvi16g01484	0.645745	1			Vitvi16g00712	0.489751	1			Vitvi06g01207	-2.54035	0
															Vitvi16g01485	0.895106	1			Vitvi16g00733	-2.13858	0			Vitvi06g01239	0.814101	1
															Vitvi16g01787	2.67063	1			Vitvi16g00735	-2.10444	0			Vitvi06g01299	-0.93709	0
															Vitvi16g01857	-0.867435	0			Vitvi16g00804	-1.60961	0			Vitvi06g01325	1.48653	1
															Vitvi16g01858	-0.970557	0			Vitvi16g00997	1.96416	1			Vitvi06g01357	-0.755633	0
															Vitvi16g01911	0.481083	1			Vitvi16g01037	1.61125	1			Vitvi06g01375	-1.89235	0
															Vitvi16g01937	2.27537	1			Vitvi16g01039	1.99203	1			Vitvi06g01451	-2.02395	0
															Vitvi16g01979	0.93071	1			Vitvi16g01193	1.06154	1			Vitvi06g01469	-0.50265	0
															Vitvi16g02067	-1.53219	0			Vitvi16g01210	0.796986	1			Vitvi06g01532	-0.565383	0
															Vitvi16g02090	4.51912	1			Vitvi16g01282	0.610179	1			Vitvi06g01578	0.0694763	1
															Vitvi16g02098	4.73314	1			Vitvi16g01289	0.674539	1			Vitvi06g01593	-0.870255	0
															Vitvi17g00061	0.928517	1			Vitvi16g01294	2.0269	1			Vitvi06g01594	-0.538746	0
															Vitvi17g00062	0.796593	1			Vitvi16g01344	1.12661	1			Vitvi06g01599	2.88212	1
															Vitvi17g00065	0.0209628	1			Vitvi16g01453	1.79759	1			Vitvi06g01600	1.59255	1
															Vitvi17g00229	-0.0215606	0			Vitvi16g01456	1.85877	1			Vitvi06g01601	1.31193	1
															Vitvi17g00256	0.472608	1			Vitvi16g01457	2.13834	1			Vitvi06g01602	1.46019	1
															Vitvi17g00371	0.720573	1			Vitvi16g01458	1.1269	1			Vitvi06g01604	2.59672	1
															Vitvi17g00484	-0.760689	0			Vitvi16g01460	1.44597	1			Vitvi06g01605	2.8266	1
															Vitvi17g00530	0.942637	1			Vitvi16g01461	1.08121	1			Vitvi06g01611	1.35565	1
															Vitvi17g00601	-0.703444	0			Vitvi16g01462	1.84486	1			Vitvi06g01628	-2.72947	0
															Vitvi17g00617	-0.834014	0			Vitvi16g01463	1.68333	1			Vitvi06g01629	1.635	1
															Vitvi17g00750	1.02472	1			Vitvi16g01464	1.80671	1			Vitvi06g01630	1.68367	1
															Vitvi17g00874	-0.276508	0			Vitvi16g01466	1.09893	1			Vitvi06g01670	-1.36503	0
															Vitvi17g01339	0.621517	1			Vitvi16g01468	1.16024	1			Vitvi06g01724	-0.546648	0
															Vitvi17g01515	0.687497	1			Vitvi16g01471	1.61222	1			Vitvi06g01768	6.56003	1
															Vitvi18g00108	2.81409	1			Vitvi16g01472	1.53349	1			Vitvi06g01949	0.887543	1
															Vitvi18g00142	0.5378	1			Vitvi16g01474	2.25079	1			Vitvi07g00012	1.0551	1
															Vitvi18g00204	-2.36309	0			Vitvi16g01475	1.10242	1			Vitvi07g00068	2.18264	1
															Vitvi18g00381	-0.40034	0			Vitvi16g01476	2.10045	1			Vitvi07g00172	0.400783	1
															Vitvi18g00412	0.390271	1			Vitvi16g01477	2.01206	1			Vitvi07g00256	-2.31196	0
															Vitvi18g00416	-0.460487	0			Vitvi16g01478	2.26248	1			Vitvi07g00293	-1.15285	0
															Vitvi18g00479	-0.774315	0			Vitvi16g01479	2.35793	1			Vitvi07g00319	0.978894	1
															Vitvi18g00654	-0.345609	0			Vitvi16g01480	2.09573	1			Vitvi07g00320	1.07733	1
															Vitvi18g00670	0.286059	1			Vitvi16g01481	2.15455	1			Vitvi07g00420	-1.8613	0
															Vitvi18g00675	-0.946845	0			Vitvi16g01482	2.27637	1			Vitvi07g00441	-0.196963	0
															Vitvi18g00683	0.537333	1			Vitvi16g01483	1.97476	1			Vitvi07g00576	-0.537692	0
															Vitvi18g00870	-0.0960628	0			Vitvi16g01484	2.1425	1			Vitvi07g00587	-0.640802	0
															Vitvi18g01036	-0.542497	0			Vitvi16g01485	2.54412	1			Vitvi07g00590	7.85685	1
															Vitvi18g01092	0.271226	1			Vitvi16g01486	2.50473	1			Vitvi07g00918	-1.49917	0
															Vitvi18g01129	-0.975817	0			Vitvi16g01498	0.440693	1			Vitvi07g00973	-0.160438	0
															Vitvi18g01144	-0.733775	0			Vitvi16g01570	1.97516	1			Vitvi07g01132	-0.659403	0
															Vitvi18g01251	-0.804592	0			Vitvi16g01787	2.42618	1			Vitvi07g01164	-0.580985	0
															Vitvi18g01307	-1.20331	0			Vitvi16g01795	-0.715746	0			Vitvi07g01267	-1.96518	0
															Vitvi18g01315	-0.439032	0			Vitvi16g01818	-0.854369	0			Vitvi07g01272	-1.88975	0
															Vitvi18g01682	-0.330526	0			Vitvi16g01911	0.552011	1			Vitvi07g01359	0.481716	1
															Vitvi18g02230	-1.35754	0			Vitvi16g01937	2.75095	1			Vitvi07g01363	-2.64323	0
															Vitvi18g02276	-1.66382	0			Vitvi16g01940	2.36954	1			Vitvi07g01385	-1.69103	0
															Vitvi18g02291	0.0229992	1			Vitvi16g01941	1.41156	1			Vitvi07g01395	-1.61378	0
															Vitvi18g02294	6.49902	1			Vitvi16g01958	1.26029	1			Vitvi07g01408	-0.991362	0
															Vitvi18g02446	1.50464	1			Vitvi16g01999	2.49224	1			Vitvi07g01472	-2.28568	0
															Vitvi18g02457	-0.978852	0			Vitvi16g02003	2.42793	1			Vitvi07g01653	0.908465	1
															Vitvi18g02496	0.289145	1			Vitvi16g02010	1.95812	1			Vitvi07g01671	0.661529	1
															Vitvi18g02683	-1.30328	0			Vitvi16g02072	1.23886	1			Vitvi07g01689	-1.01216	0
															Vitvi18g02707	2.51961	1			Vitvi16g02090	4.22845	1			Vitvi07g01740	-1.91871	0
															Vitvi18g02718	0.828185	1			Vitvi16g02098	4.46799	1			Vitvi07g01808	-0.609644	0
															Vitvi18g02797	-1.13712	0			Vitvi17g00061	0.69061	1			Vitvi07g01823	-2.04502	0
															Vitvi18g02812	-0.503891	0			Vitvi17g00062	0.717096	1			Vitvi07g01829	0.687759	1
															Vitvi18g03101	2.07368	1			Vitvi17g00229	-0.0277349	0			Vitvi07g01846	-0.516417	0
															Vitvi19g00082	-0.628717	0			Vitvi17g00278	1.64726	1			Vitvi07g01847	2.24018	1
															Vitvi19g00094	-0.493432	0			Vitvi17g00484	-0.632304	0			Vitvi07g02065	1.20009	1
															Vitvi19g00111	-0.552571	0			Vitvi17g00530	1.21602	1			Vitvi07g02067	1.14836	1
															Vitvi19g00115	-0.288483	0			Vitvi17g00541	-0.942136	0			Vitvi07g02070	1.7012	1
															Vitvi19g00334	1.58597	1			Vitvi17g01328	1.96298	1			Vitvi07g02107	-0.959675	0
															Vitvi19g00557	0.351678	1			Vitvi17g01394	2.20731	1			Vitvi07g02113	-1.40545	0
															Vitvi19g00581	0.847751	1			Vitvi17g01409	1.24795	1			Vitvi07g02149	1.1519	1
															Vitvi19g00768	-1.27105	0			Vitvi17g01451	0.658568	1			Vitvi07g02185	-0.769138	0
															Vitvi19g01767	0.44471	1			Vitvi17g01471	1.76651	1			Vitvi07g02202	-0.479542	0
															Vitvi19g02039	1.30219	1			Vitvi18g00129	2.07303	1			Vitvi07g02208	-2.09975	0
															Vitvi19g02054	0.697002	1			Vitvi18g00474	1.07696	1			Vitvi07g02221	-1.28172	0
																				Vitvi18g00635	1.27644	1			Vitvi07g02230	-1.87586	0
																				Vitvi18g00759	1.82612	1			Vitvi07g02402	-0.124513	0
																				Vitvi18g00760	1.82251	1			Vitvi07g02413	-1.6773	0
																				Vitvi18g01123	0.652962	1			Vitvi07g02536	1.46117	1
																				Vitvi18g01203	0.983704	1			Vitvi07g02555	1.53596	1
																				Vitvi18g01226	0.789459	1			Vitvi07g02561	0.83799	1
																				Vitvi18g01263	2.14931	1			Vitvi07g02650	2.1298	1
																				Vitvi18g01507	0.668324	1			Vitvi07g02674	1.38499	1
																				Vitvi18g01579	1.86284	1			Vitvi07g02686	1.94288	1
																				Vitvi18g01875	-0.729837	0			Vitvi07g02691	-0.775517	0
																				Vitvi18g02273	3.17577	1			Vitvi07g02734	5.95453	1
																				Vitvi18g02276	-2.04299	0			Vitvi07g02957	-1.2362	0
																				Vitvi18g02398	-0.0993971	0			Vitvi07g02987	-1.21428	0
																				Vitvi18g02412	3.30084	1			Vitvi07g03077	1.28776	1
																				Vitvi18g02447	2.68042	1			Vitvi07g03084	0.759977	1
																				Vitvi18g02448	2.27446	1			Vitvi07g03085	1.41268	1
																				Vitvi18g02451	2.47704	1			Vitvi07g03130	1.48683	1
																				Vitvi18g02676	2.11753	1			Vitvi08g00292	-1.28817	0
																				Vitvi18g02796	-1.42481	0			Vitvi08g00669	-0.521194	0
																				Vitvi18g02906	3.10994	1			Vitvi08g00769	-1.1803	0
																				Vitvi18g02973	-0.563151	0			Vitvi08g00771	-0.306549	0
																				Vitvi18g03032	1.36456	1			Vitvi08g00792	-0.654222	0
																				Vitvi19g00334	1.98181	1			Vitvi08g00836	-0.687593	0
																				Vitvi19g00381	2.24179	1			Vitvi08g00957	1.42713	1
																				Vitvi19g00574	0.924343	1			Vitvi08g01056	-1.1515	0
																				Vitvi19g00683	0.490061	1			Vitvi08g01143	0.466071	1
																				Vitvi19g01281	0.683984	1			Vitvi08g01174	1.2146	1
																				Vitvi19g01791	1.87138	1			Vitvi08g01222	-1.31654	0
																				Vitvi19g01844	-1.26514	0			Vitvi08g01236	-0.142938	0
																				Vitvi19g01873	0.636686	1			Vitvi08g01245	0.948212	1
																				Vitvi19g02039	0.961998	1			Vitvi08g01246	-1.63283	0
																				Vitvi19g02054	0.773435	1			Vitvi08g01455	0.610688	1
																									Vitvi08g01476	-1.24038	0
																									Vitvi08g01487	-1.09592	0
																									Vitvi08g01490	-0.415236	0
																									Vitvi08g01510	0.852259	1
																									Vitvi08g01564	-2.70561	0
																									Vitvi08g01566	-2.75119	0
																									Vitvi08g01596	-0.495208	0
																									Vitvi08g01600	-1.17997	0
																									Vitvi08g01639	1.26267	1
																									Vitvi08g01664	0.507722	1
																									Vitvi08g01673	-0.823358	0
																									Vitvi08g01723	-0.627095	0
																									Vitvi08g01736	-0.745017	0
																									Vitvi08g01761	-2.00051	0
																									Vitvi08g01811	-1.21584	0
																									Vitvi08g01886	1.37391	1
																									Vitvi08g01887	1.80419	1
																									Vitvi08g01931	0.811607	1
																									Vitvi08g01995	-0.072881	0
																									Vitvi08g02000	-1.25018	0
																									Vitvi08g02084	0.558608	1
																									Vitvi08g02085	1.1552	1
																									Vitvi08g02119	1.56834	1
																									Vitvi08g02120	0.967616	1
																									Vitvi08g02122	1.28009	1
																									Vitvi08g02128	1.22926	1
																									Vitvi08g02167	-0.587176	0
																									Vitvi08g02206	-0.61908	0
																									Vitvi08g02223	-2.89189	0
																									Vitvi08g02226	0.873783	1
																									Vitvi09g00064	0.654213	1
																									Vitvi09g00081	-0.944233	0
																									Vitvi09g00083	-1.09902	0
																									Vitvi09g00172	-0.968414	0
																									Vitvi09g00173	-0.535227	0
																									Vitvi09g00279	-1.20478	0
																									Vitvi09g00283	-0.842572	0
																									Vitvi09g00285	0.683041	1
																									Vitvi09g00307	0.630679	1
																									Vitvi09g00359	-1.68284	0
																									Vitvi09g00476	1.00656	1
																									Vitvi09g00489	0.780895	1
																									Vitvi09g00558	-0.590017	0
																									Vitvi09g00559	1.11866	1
																									Vitvi09g00590	-1.29257	0
																									Vitvi09g00659	1.51386	1
																									Vitvi09g00717	-3.76692	0
																									Vitvi09g01181	0.470429	1
																									Vitvi09g01399	2.65469	1
																									Vitvi09g01504	-1.93567	0
																									Vitvi09g01505	-1.315	0
																									Vitvi09g01581	-2.39549	0
																									Vitvi09g01946	1.64444	1
																									Vitvi09g01986	-1.16298	0
																									Vitvi10g00031	0.490648	1
																									Vitvi10g00094	0.740003	1
																									Vitvi10g00107	1.4942	1
																									Vitvi10g00214	0.632672	1
																									Vitvi10g00330	2.29999	1
																									Vitvi10g00343	-0.811126	0
																									Vitvi10g00539	-0.473965	0
																									Vitvi10g00580	-1.52484	0
																									Vitvi10g00621	-1.31666	0
																									Vitvi10g00650	1.39387	1
																									Vitvi10g00661	-0.74937	0
																									Vitvi10g00662	-0.32124	0
																									Vitvi10g00668	-1.26985	0
																									Vitvi10g00881	-1.40029	0
																									Vitvi10g00892	-0.427288	0
																									Vitvi10g01004	-1.70893	0
																									Vitvi10g01090	-1.22758	0
																									Vitvi10g01095	-0.226504	0
																									Vitvi10g01107	-0.910683	0
																									Vitvi10g01216	0.34201	1
																									Vitvi10g01361	-1.93424	0
																									Vitvi10g01547	-1.4349	0
																									Vitvi10g01703	-2.07798	0
																									Vitvi10g01768	-0.574646	0
																									Vitvi10g01773	-1.14934	0
																									Vitvi10g01775	-0.904808	0
																									Vitvi10g01777	-1.28109	0
																									Vitvi10g01787	1.35112	1
																									Vitvi10g01817	5.03449	1
																									Vitvi10g01835	-0.812123	0
																									Vitvi10g01842	-1.39255	0
																									Vitvi10g01856	-1.00814	0
																									Vitvi10g01881	1.5819	1
																									Vitvi10g01921	0.526495	1
																									Vitvi10g02081	-7.51243	0
																									Vitvi10g02090	0.491012	1
																									Vitvi10g02159	3.00997	1
																									Vitvi10g02167	4.75662	1
																									Vitvi10g02249	1.75198	1
																									Vitvi10g02276	0.755732	1
																									Vitvi10g02284	0.790223	1
																									Vitvi10g02288	0.537608	1
																									Vitvi10g02321	1.21051	1
																									Vitvi10g02333	-1.09263	0
																									Vitvi10g02349	-1.05433	0
																									Vitvi10g02420	3.56643	1
																									Vitvi11g00083	-2.16533	0
																									Vitvi11g00097	1.63416	1
																									Vitvi11g00212	-1.53692	0
																									Vitvi11g00229	0.937984	1
																									Vitvi11g00245	-1.04614	0
																									Vitvi11g00269	0.774796	1
																									Vitvi11g00365	-0.795126	0
																									Vitvi11g00371	0.966273	1
																									Vitvi11g00410	-1.09143	0
																									Vitvi11g00424	-0.832467	0
																									Vitvi11g00442	-1.68025	0
																									Vitvi11g00454	1.34423	1
																									Vitvi11g00469	-1.01385	0
																									Vitvi11g00477	3.50819	1
																									Vitvi11g00478	1.06408	1
																									Vitvi11g00486	1.58776	1
																									Vitvi11g00542	0.736927	1
																									Vitvi11g00555	0.924706	1
																									Vitvi11g00751	2.88482	1
																									Vitvi11g00764	1.92576	1
																									Vitvi11g00766	0.699154	1
																									Vitvi11g00825	-0.667348	0
																									Vitvi11g00900	1.16032	1
																									Vitvi11g00927	0.709755	1
																									Vitvi11g00929	-0.851902	0
																									Vitvi11g01212	-0.440335	0
																									Vitvi11g01243	-0.857636	0
																									Vitvi11g01258	1.65816	1
																									Vitvi11g01311	-3.68468	0
																									Vitvi11g01325	0.88644	1
																									Vitvi11g01349	1.10206	1
																									Vitvi11g01392	1.08442	1
																									Vitvi11g01400	0.645817	1
																									Vitvi11g01419	-0.167476	0
																									Vitvi11g01652	-1.00169	0
																									Vitvi11g01681	-2.32491	0
																									Vitvi12g00020	-0.42005	0
																									Vitvi12g00049	-0.496766	0
																									Vitvi12g00050	-1.3517	0
																									Vitvi12g00146	-1.27135	0
																									Vitvi12g00158	-0.496572	0
																									Vitvi12g00177	-0.998273	0
																									Vitvi12g00226	-1.95004	0
																									Vitvi12g00256	0.523573	1
																									Vitvi12g00348	-0.793108	0
																									Vitvi12g00427	-1.14914	0
																									Vitvi12g00519	0.769228	1
																									Vitvi12g00596	1.24083	1
																									Vitvi12g00638	-0.50384	0
																									Vitvi12g00752	0.560227	1
																									Vitvi12g00755	0.530297	1
																									Vitvi12g00763	1.60911	1
																									Vitvi12g01699	1.30071	1
																									Vitvi12g01945	6.15794	1
																									Vitvi12g01990	3.26102	1
																									Vitvi12g01993	3.28413	1
																									Vitvi12g02147	-1.54212	0
																									Vitvi12g02176	-1.63008	0
																									Vitvi12g02177	-2.58359	0
																									Vitvi12g02178	-2.52922	0
																									Vitvi12g02198	-0.899264	0
																									Vitvi12g02233	-1.05505	0
																									Vitvi12g02245	1.45888	1
																									Vitvi12g02371	1.26984	1
																									Vitvi12g02374	1.123	1
																									Vitvi12g02443	-3.39878	0
																									Vitvi12g02449	-0.0713285	0
																									Vitvi12g02486	-0.798124	0
																									Vitvi12g02585	0.630599	1
																									Vitvi12g02588	1.06087	1
																									Vitvi12g02709	3.21178	1
																									Vitvi13g00033	-0.543791	0
																									Vitvi13g00042	-0.441518	0
																									Vitvi13g00094	1.22675	1
																									Vitvi13g00140	-1.39996	0
																									Vitvi13g00143	1.16462	1
																									Vitvi13g00144	-0.790573	0
																									Vitvi13g00178	-1.13135	0
																									Vitvi13g00233	0.593863	1
																									Vitvi13g00237	-1.18875	0
																									Vitvi13g00275	0.967323	1
																									Vitvi13g00329	-1.17078	0
																									Vitvi13g00340	-0.52232	0
																									Vitvi13g00355	0.352374	1
																									Vitvi13g00492	-0.79875	0
																									Vitvi13g00536	-2.25041	0
																									Vitvi13g00563	-0.518885	0
																									Vitvi13g00591	-1.36228	0
																									Vitvi13g00736	-0.607444	0
																									Vitvi13g00754	-1.07883	0
																									Vitvi13g00766	1.53105	1
																									Vitvi13g01094	1.57413	1
																									Vitvi13g01145	5.15926	1
																									Vitvi13g01155	2.57627	1
																									Vitvi13g01242	0.498868	1
																									Vitvi13g01267	-1.70159	0
																									Vitvi13g01294	1.02913	1
																									Vitvi13g01376	-1.35403	0
																									Vitvi13g01395	-0.947081	0
																									Vitvi13g01423	-1.13889	0
																									Vitvi13g01433	-0.803606	0
																									Vitvi13g01537	-1.00427	0
																									Vitvi13g01552	-0.928723	0
																									Vitvi13g01554	-1.51388	0
																									Vitvi13g01783	-0.593733	0
																									Vitvi13g01849	-0.904256	0
																									Vitvi13g01897	0.485593	1
																									Vitvi13g01904	-0.529342	0
																									Vitvi13g01980	1.17672	1
																									Vitvi13g02006	-0.496616	0
																									Vitvi13g02077	1.04745	1
																									Vitvi13g02088	-1.1414	0
																									Vitvi13g02316	0.940818	1
																									Vitvi13g02324	-1.32199	0
																									Vitvi13g02493	-1.45599	0
																									Vitvi13g02537	-1.30705	0
																									Vitvi13g02566	-0.602182	0
																									Vitvi13g02571	-1.18251	0
																									Vitvi14g00010	-0.435822	0
																									Vitvi14g00031	-0.885269	0
																									Vitvi14g00080	0.563295	1
																									Vitvi14g00094	-0.632788	0
																									Vitvi14g00127	-1.15224	0
																									Vitvi14g00221	1.73386	1
																									Vitvi14g00223	1.8553	1
																									Vitvi14g00292	0.588127	1
																									Vitvi14g00340	-0.507523	0
																									Vitvi14g00427	-0.680177	0
																									Vitvi14g00438	1.4993	1
																									Vitvi14g00459	-0.700525	0
																									Vitvi14g00483	-1.39986	0
																									Vitvi14g00747	-1.272	0
																									Vitvi14g00930	-0.0738842	0
																									Vitvi14g00947	0.0801723	1
																									Vitvi14g00958	-1.09502	0
																									Vitvi14g01131	7.13642	1
																									Vitvi14g01174	-2.03333	0
																									Vitvi14g01195	-0.823544	0
																									Vitvi14g01262	0.329597	1
																									Vitvi14g01281	0.665714	1
																									Vitvi14g01317	-1.72424	0
																									Vitvi14g01361	-1.13123	0
																									Vitvi14g01401	-0.472857	0
																									Vitvi14g01474	-1.34513	0
																									Vitvi14g01499	-0.624298	0
																									Vitvi14g01530	-0.890534	0
																									Vitvi14g01628	-1.50572	0
																									Vitvi14g01642	-0.933004	0
																									Vitvi14g01647	-0.947002	0
																									Vitvi14g01683	-1.53189	0
																									Vitvi14g01720	-0.823385	0
																									Vitvi14g01768	-0.857615	0
																									Vitvi14g01771	-0.608047	0
																									Vitvi14g01796	0.425857	1
																									Vitvi14g01822	-1.11357	0
																									Vitvi14g01856	-1.3495	0
																									Vitvi14g01868	-0.213093	0
																									Vitvi14g01900	1.17131	1
																									Vitvi14g01922	-1.71457	0
																									Vitvi14g02493	-1.22953	0
																									Vitvi14g02494	-1.0852	0
																									Vitvi14g02548	1.13815	1
																									Vitvi14g02549	-1.65969	0
																									Vitvi14g02659	0.702923	1
																									Vitvi14g02663	0.71625	1
																									Vitvi14g02699	-3.54702	0
																									Vitvi14g02700	-2.0142	0
																									Vitvi14g02893	3.20901	1
																									Vitvi14g02911	-7.64106	0
																									Vitvi14g02946	-2.13597	0
																									Vitvi14g02990	1.17924	1
																									Vitvi14g03062	-2.08359	0
																									Vitvi14g03091	-2.74732	0
																									Vitvi15g00459	-0.894841	0
																									Vitvi15g00507	-0.642431	0
																									Vitvi15g00567	-1.09535	0
																									Vitvi15g00641	-1.04808	0
																									Vitvi15g00690	-0.772715	0
																									Vitvi15g00698	-1.06684	0
																									Vitvi15g00740	0.424309	1
																									Vitvi15g00840	0.459836	1
																									Vitvi15g00857	-0.730638	0
																									Vitvi15g00871	3.17945	1
																									Vitvi15g00992	1.53071	1
																									Vitvi15g00995	-1.72893	0
																									Vitvi15g01035	1.42889	1
																									Vitvi15g01089	0.588041	1
																									Vitvi15g01121	-1.3423	0
																									Vitvi15g01247	0.704751	1
																									Vitvi15g01344	-1.17433	0
																									Vitvi15g01467	0.749452	1
																									Vitvi15g01499	1.13911	1
																									Vitvi15g01552	1.65392	1
																									Vitvi15g01586	0.0984338	1
																									Vitvi15g01619	0.381522	1
																									Vitvi15g01691	-1.06535	0
																									Vitvi16g00015	-0.776356	0
																									Vitvi16g00162	1.16501	1
																									Vitvi16g00215	-0.0909109	0
																									Vitvi16g00313	-1.81432	0
																									Vitvi16g00360	-1.94185	0
																									Vitvi16g00363	-1.87788	0
																									Vitvi16g00370	-0.191618	0
																									Vitvi16g00372	-1.33643	0
																									Vitvi16g00427	-0.438334	0
																									Vitvi16g00435	1.31589	1
																									Vitvi16g00521	-0.991569	0
																									Vitvi16g00733	-3.58643	0
																									Vitvi16g00735	-3.14412	0
																									Vitvi16g00883	-1.39012	0
																									Vitvi16g00946	-0.233697	0
																									Vitvi16g00964	-0.546621	0
																									Vitvi16g00977	1.95709	1
																									Vitvi16g00997	1.00909	1
																									Vitvi16g01037	1.17251	1
																									Vitvi16g01039	1.47267	1
																									Vitvi16g01158	1.77044	1
																									Vitvi16g01176	0.0911843	1
																									Vitvi16g01193	0.917501	1
																									Vitvi16g01210	1.14059	1
																									Vitvi16g01233	0.443742	1
																									Vitvi16g01289	1.00344	1
																									Vitvi16g01292	0.73826	1
																									Vitvi16g01294	2.48697	1
																									Vitvi16g01322	-0.528186	0
																									Vitvi16g01359	-0.750319	0
																									Vitvi16g01430	-2.15932	0
																									Vitvi16g01437	-1.5662	0
																									Vitvi16g01438	-2.26427	0
																									Vitvi16g01457	0.950529	1
																									Vitvi16g01473	1.36206	1
																									Vitvi16g01474	1.34974	1
																									Vitvi16g01475	1.04274	1
																									Vitvi16g01477	0.894818	1
																									Vitvi16g01478	1.19794	1
																									Vitvi16g01481	1.1747	1
																									Vitvi16g01482	1.14471	1
																									Vitvi16g01483	1.06046	1
																									Vitvi16g01484	1.3046	1
																									Vitvi16g01485	1.62518	1
																									Vitvi16g01486	1.29832	1
																									Vitvi16g01568	-0.787111	0
																									Vitvi16g01776	0.926462	1
																									Vitvi16g01818	-1.41755	0
																									Vitvi16g01819	-1.52804	0
																									Vitvi16g01911	0.758009	1
																									Vitvi16g01937	2.10346	1
																									Vitvi16g01941	1.2583	1
																									Vitvi16g01958	1.08681	1
																									Vitvi16g01976	0.0773005	1
																									Vitvi16g01984	-0.901299	0
																									Vitvi16g01985	1.23287	1
																									Vitvi16g02003	1.49601	1
																									Vitvi16g02010	1.64871	1
																									Vitvi16g02059	-0.665126	0
																									Vitvi16g02090	4.02789	1
																									Vitvi16g02098	4.19054	1
																									Vitvi16g02145	1.17177	1
																									Vitvi17g00061	0.976637	1
																									Vitvi17g00062	1.00232	1
																									Vitvi17g00064	1.19446	1
																									Vitvi17g00069	3.48466	1
																									Vitvi17g00131	-1.47892	0
																									Vitvi17g00139	-0.685765	0
																									Vitvi17g00173	-1.65741	0
																									Vitvi17g00192	-0.388418	0
																									Vitvi17g00214	-1.63948	0
																									Vitvi17g00229	-0.0783256	0
																									Vitvi17g00264	-1.47059	0
																									Vitvi17g00278	1.72631	1
																									Vitvi17g00405	-1.28991	0
																									Vitvi17g00419	-2.43489	0
																									Vitvi17g00469	-1.24937	0
																									Vitvi17g00474	1.49631	1
																									Vitvi17g00484	-1.43581	0
																									Vitvi17g00528	0.835358	1
																									Vitvi17g00530	1.40423	1
																									Vitvi17g00539	-0.705188	0
																									Vitvi17g00577	0.427435	1
																									Vitvi17g00644	-2.57936	0
																									Vitvi17g00874	-0.341604	0
																									Vitvi17g00904	1.36887	1
																									Vitvi17g00931	-1.8709	0
																									Vitvi17g00941	-0.235238	0
																									Vitvi17g00968	0.949699	1
																									Vitvi17g01017	1.12302	1
																									Vitvi17g01021	0.418672	1
																									Vitvi17g01328	1.34018	1
																									Vitvi17g01377	-1.14977	0
																									Vitvi17g01454	-1.06001	0
																									Vitvi17g01455	-0.963325	0
																									Vitvi17g01457	-0.932215	0
																									Vitvi17g01554	-2.05928	0
																									Vitvi17g01633	-1.16136	0
																									Vitvi18g00018	-0.826154	0
																									Vitvi18g00118	-1.53472	0
																									Vitvi18g00121	-1.17692	0
																									Vitvi18g00129	1.36609	1
																									Vitvi18g00144	0.619666	1
																									Vitvi18g00161	-0.695146	0
																									Vitvi18g00177	1.20611	1
																									Vitvi18g00204	-0.17424	0
																									Vitvi18g00234	-0.569177	0
																									Vitvi18g00246	-1.21518	0
																									Vitvi18g00311	-0.801071	0
																									Vitvi18g00363	-1.29686	0
																									Vitvi18g00423	-0.716784	0
																									Vitvi18g00466	2.12066	1
																									Vitvi18g00474	0.947918	1
																									Vitvi18g00604	-0.736244	0
																									Vitvi18g00640	-0.774522	0
																									Vitvi18g00652	-0.159471	0
																									Vitvi18g00673	-2.53935	0
																									Vitvi18g00686	0.531811	1
																									Vitvi18g00708	-0.95949	0
																									Vitvi18g00747	-0.881981	0
																									Vitvi18g00759	1.10282	1
																									Vitvi18g00780	-1.28596	0
																									Vitvi18g00784	0.556148	1
																									Vitvi18g00895	-1.73238	0
																									Vitvi18g00913	-1.13473	0
																									Vitvi18g00946	-1.33373	0
																									Vitvi18g01019	-0.966176	0
																									Vitvi18g01037	-0.833944	0
																									Vitvi18g01079	1.09075	1
																									Vitvi18g01171	0.487014	1
																									Vitvi18g01181	-0.763074	0
																									Vitvi18g01203	0.715357	1
																									Vitvi18g01226	1.01728	1
																									Vitvi18g01263	2.65077	1
																									Vitvi18g01307	-0.863128	0
																									Vitvi18g01501	0.593619	1
																									Vitvi18g01649	-0.589044	0
																									Vitvi18g01733	-1.0242	0
																									Vitvi18g01735	-0.586906	0
																									Vitvi18g01778	1.69875	1
																									Vitvi18g01875	-0.799083	0
																									Vitvi18g02018	-0.589173	0
																									Vitvi18g02028	-0.741605	0
																									Vitvi18g02167	0.756392	1
																									Vitvi18g02171	0.684441	1
																									Vitvi18g02230	-1.08424	0
																									Vitvi18g02273	2.66654	1
																									Vitvi18g02276	-5.1054	0
																									Vitvi18g02287	3.07549	1
																									Vitvi18g02289	8.28076	1
																									Vitvi18g02315	0.0686456	1
																									Vitvi18g02412	1.83978	1
																									Vitvi18g02447	2.53234	1
																									Vitvi18g02448	2.85537	1
																									Vitvi18g02451	2.12397	1
																									Vitvi18g02461	-9.14134	0
																									Vitvi18g02569	-0.524081	0
																									Vitvi18g02709	0.0665416	1
																									Vitvi18g02742	-0.80705	0
																									Vitvi18g02779	-1.10124	0
																									Vitvi18g02796	-2.74362	0
																									Vitvi18g02819	-0.402379	0
																									Vitvi18g02820	-0.694622	0
																									Vitvi18g02826	-1.41433	0
																									Vitvi18g02890	-1.50167	0
																									Vitvi18g02906	2.35621	1
																									Vitvi18g02928	-0.787469	0
																									Vitvi18g02931	-1.55193	0
																									Vitvi18g02962	-0.524217	0
																									Vitvi18g02973	-0.499129	0
																									Vitvi18g03009	-2.48574	0
																									Vitvi18g03021	0.748836	1
																									Vitvi18g03025	1.6266	1
																									Vitvi18g03101	3.39366	1
																									Vitvi18g03246	0.06892	1
																									Vitvi19g00052	-1.81682	0
																									Vitvi19g00161	-0.864746	0
																									Vitvi19g00226	-0.52142	0
																									Vitvi19g00229	-1.3575	0
																									Vitvi19g00306	1.2565	1
																									Vitvi19g00334	1.9894	1
																									Vitvi19g00364	-1.28903	0
																									Vitvi19g00381	2.65042	1
																									Vitvi19g00396	-0.916014	0
																									Vitvi19g00536	-0.990562	0
																									Vitvi19g00574	1.17286	1
																									Vitvi19g00576	-0.891266	0
																									Vitvi19g00645	1.16021	1
																									Vitvi19g00724	-1.8832	0
																									Vitvi19g00760	0.91925	1
																									Vitvi19g01281	0.731647	1
																									Vitvi19g01356	0.956665	1
																									Vitvi19g01732	-0.831571	0
																									Vitvi19g01770	-1.68895	0
																									Vitvi19g01790	-1.72381	0
																									Vitvi19g01791	2.40056	1
																									Vitvi19g01801	-0.846815	0
																									Vitvi19g01804	-0.661294	0
																									Vitvi19g01806	-0.597085	0
																									Vitvi19g01844	-1.739	0
																									Vitvi19g01873	0.565574	1
																									Vitvi19g02039	0.777135	1
																									Vitvi19g02054	0.629481	1
																									Vitvi19g02150	0.504438	1
																									Vitvi19g02212	0.6569	1
																									Vitvi19g02213	0.653935	1
																									Vitvi19g02215	0.740954	1
																									Vitvi19g02230	-0.703267	0

## Sheet: Figure
	AS1B		Richter 110						Table S3: Total DEG up-regulated and down-regulated genes detected in AS1B and Richter 110
	Up-regulated	Down-regulated	Up-regulated	Down-regulated						Up-regulated	Down-regulated
Control vs 3g0	10	72	2	1					AS1B	1262	821
3g0 vs 3g1	12	11	0	0					Richter 110	732	903
3g0 vs 3g7	69	16	9	56
3go vs 5g0	392	207	161	172
3g0 vs 5g1	480	399	82	283
3g0 vs 5g7	299	116	478	391
