# Supplementary material for: Coastal Wild Grapevine Accession (Vitis vinifera L. ssp. sylvestris) Shows Distinct Late and Early Transcriptome Changes under Salt Stress in Comparison to Commercial Rootstock Richter 110
Source: Plants (Basel). 2022 Oct 12;11(20):2688. doi: 10.3390/plants11202688 (PMC9610063; doi:10.3390/plants11202688)
Supplement: Supplementary file 1 [file plants-11-02688-s001.zip › Supplementary Data S3.xlsx]

## Sheet: List_Genes_DEG_AS1B
Control0D_vs_3gL0D	3gL0D_vs_3gL1D	3gL0D_vs_3gL7D	3gL0D_vs_5gL0D	3gL0D_vs_5gL1D	3gL0D_vs_5gL7D			Number of genes								Control0D_vs_3gL0D	3gL0D_vs_3gL1D	3gL0D_vs_3gL7D	3gL0D_vs_5gL0D	3gL0D_vs_5gL1D	3gL0D_vs_5gL7D
Coincidences	Coincidences	Coincidences	Coincidences	Coincidences	Coincidences			Control 0 Days vs 3 g/L 0 Days	3 g/L 0 Days vs 3 g/L 1 Day	3 g/L 0 Days vs 3 g/L 7 Days	3 g/L 0 Days vs 5 g/L 0 Days	3 g/L 0 Days vs 5 g/L 1 Day	3 g/L 0 Days vs 5 g/L 7 Days			Coincidences	Coincidences	Coincidences	Coincidences	Coincidences	Coincidences
Vitvi00g00897	Vitvi01g01808	Vitvi00g02077	Vitvi00g02289	Vitvi00g00897	Vitvi00g02289			82	24	85	599	879	415
Vitvi01g00499	Vitvi02g00805	Vitvi00g02243	Vitvi01g00019	Vitvi00g02243	Vitvi01g00019
Vitvi01g00646	Vitvi02g01224	Vitvi01g00244	Vitvi01g00031	Vitvi01g00031	Vitvi01g00031
Vitvi01g01977	Vitvi05g01929	Vitvi01g00249	Vitvi01g00160	Vitvi01g00067	Vitvi01g00172
Vitvi02g00172	Vitvi05g01930	Vitvi01g01165	Vitvi01g00172	Vitvi01g00203	Vitvi01g00214
Vitvi02g00255	Vitvi06g00465	Vitvi01g01727	Vitvi01g00214	Vitvi01g00214	Vitvi01g00423
Vitvi02g00283	Vitvi06g01476	Vitvi01g02276	Vitvi01g00401	Vitvi01g00233	Vitvi01g00437
Vitvi02g00499	Vitvi07g00063	Vitvi02g00226	Vitvi01g00423	Vitvi01g00241	Vitvi01g00438
Vitvi02g00669	Vitvi07g00352	Vitvi02g00499	Vitvi01g00433	Vitvi01g00244	Vitvi01g00860
Vitvi02g00704	Vitvi07g01071	Vitvi02g00529	Vitvi01g00437	Vitvi01g00249	Vitvi01g00864
Vitvi02g00942	Vitvi08g01617	Vitvi02g00867	Vitvi01g00438	Vitvi01g00360	Vitvi01g00886
Vitvi02g01483	Vitvi08g02120	Vitvi02g01409	Vitvi01g00446	Vitvi01g00384	Vitvi01g00907
Vitvi03g00038	Vitvi10g01004	Vitvi02g01637	Vitvi01g00481	Vitvi01g00393	Vitvi01g01030
Vitvi04g01500	Vitvi11g01186	Vitvi03g00155	Vitvi01g00541	Vitvi01g00403	Vitvi01g01165
Vitvi04g02191	Vitvi12g00220	Vitvi03g00391	Vitvi01g00638	Vitvi01g00423	Vitvi01g01167
Vitvi04g02210	Vitvi12g02022	Vitvi03g00601	Vitvi01g00697	Vitvi01g00437	Vitvi01g01267
Vitvi05g00430	Vitvi14g02928	Vitvi03g01065	Vitvi01g00815	Vitvi01g00481	Vitvi01g01621
Vitvi05g00461	Vitvi15g00915	Vitvi03g01565	Vitvi01g00860	Vitvi01g00499	Vitvi01g01657
Vitvi05g01648	Vitvi15g01736	Vitvi04g00334	Vitvi01g00886	Vitvi01g00508	Vitvi01g01728
Vitvi05g01760	Vitvi16g00735	Vitvi04g01151	Vitvi01g00907	Vitvi01g00543	Vitvi01g01805
Vitvi06g00666	Vitvi18g02592	Vitvi04g01466	Vitvi01g01165	Vitvi01g00556	Vitvi01g01877
Vitvi06g00772	Vitvi18g02848	Vitvi05g00357	Vitvi01g01167	Vitvi01g00588	Vitvi01g01915
Vitvi06g00810	Vitvi19g00112	Vitvi05g00430	Vitvi01g01267	Vitvi01g00638	Vitvi01g01962
Vitvi06g01300		Vitvi05g00522	Vitvi01g01503	Vitvi01g00646	Vitvi01g02197
Vitvi07g00061		Vitvi05g00733	Vitvi01g01621	Vitvi01g00653	Vitvi01g02276
Vitvi07g00290		Vitvi05g01947	Vitvi01g01657	Vitvi01g00697	Vitvi02g00181
Vitvi07g00401		Vitvi05g01953	Vitvi01g01748	Vitvi01g00860	Vitvi02g00211
Vitvi07g00421		Vitvi05g02009	Vitvi01g01877	Vitvi01g00886	Vitvi02g00226
Vitvi07g00434		Vitvi05g02251	Vitvi01g01915	Vitvi01g00893	Vitvi02g00250
Vitvi07g01323		Vitvi06g00607	Vitvi01g01924	Vitvi01g00907	Vitvi02g00257
Vitvi07g01662		Vitvi06g01530	Vitvi01g01962	Vitvi01g01030	Vitvi02g00310
Vitvi07g02074		Vitvi07g00187	Vitvi01g02178	Vitvi01g01165	Vitvi02g00334
Vitvi07g02682		Vitvi07g00358	Vitvi01g02197	Vitvi01g01167	Vitvi02g00391
Vitvi08g00816		Vitvi07g00413	Vitvi01g02276	Vitvi01g01328	Vitvi02g00433
Vitvi08g01301		Vitvi07g00606	Vitvi02g00121	Vitvi01g01473	Vitvi02g00481
Vitvi08g01360		Vitvi07g01323	Vitvi02g00145	Vitvi01g01504	Vitvi02g00511
Vitvi08g01857		Vitvi07g01614	Vitvi02g00181	Vitvi01g01586	Vitvi02g00512
Vitvi09g00244		Vitvi07g01630	Vitvi02g00211	Vitvi01g01621	Vitvi02g00529
Vitvi09g00246		Vitvi07g01638	Vitvi02g00226	Vitvi01g01655	Vitvi02g00587
Vitvi09g00495		Vitvi07g01772	Vitvi02g00250	Vitvi01g01657	Vitvi02g00614
Vitvi09g01164		Vitvi07g02682	Vitvi02g00257	Vitvi01g01727	Vitvi02g00680
Vitvi09g01273		Vitvi08g01071	Vitvi02g00310	Vitvi01g01737	Vitvi02g00695
Vitvi09g01641		Vitvi08g01250	Vitvi02g00334	Vitvi01g01754	Vitvi02g00868
Vitvi10g00740		Vitvi08g01299	Vitvi02g00377	Vitvi01g01805	Vitvi02g01381
Vitvi10g00837		Vitvi09g00083	Vitvi02g00391	Vitvi01g01877	Vitvi02g01406
Vitvi10g01753		Vitvi09g00185	Vitvi02g00393	Vitvi01g01913	Vitvi02g01409
Vitvi10g01839		Vitvi09g00246	Vitvi02g00433	Vitvi01g01915	Vitvi02g01463
Vitvi10g02082		Vitvi09g01641	Vitvi02g00481	Vitvi01g01917	Vitvi02g01507
Vitvi11g00485		Vitvi10g00235	Vitvi02g00511	Vitvi01g01958	Vitvi02g01665
Vitvi11g00613		Vitvi10g00451	Vitvi02g00512	Vitvi01g01962	Vitvi02g01690
Vitvi11g01198		Vitvi10g01190	Vitvi02g00529	Vitvi01g02178	Vitvi03g00155
Vitvi12g00722		Vitvi10g01679	Vitvi02g00587	Vitvi01g02197	Vitvi03g00209
Vitvi12g01673		Vitvi10g01824	Vitvi02g00614	Vitvi01g02205	Vitvi03g00391
Vitvi12g01979		Vitvi10g01833	Vitvi02g00680	Vitvi01g02228	Vitvi03g00413
Vitvi13g00196		Vitvi10g02216	Vitvi02g00695	Vitvi01g02276	Vitvi03g00422
Vitvi13g00388		Vitvi11g00089	Vitvi02g00807	Vitvi02g00121	Vitvi03g00601
Vitvi13g01052		Vitvi11g01210	Vitvi02g00963	Vitvi02g00181	Vitvi03g01065
Vitvi13g01842		Vitvi11g01385	Vitvi02g01227	Vitvi02g00199	Vitvi03g01233
Vitvi13g02574		Vitvi11g01398	Vitvi02g01286	Vitvi02g00208	Vitvi03g01392
Vitvi14g01438		Vitvi12g00248	Vitvi02g01403	Vitvi02g00209	Vitvi03g01447
Vitvi14g01529		Vitvi12g00532	Vitvi02g01408	Vitvi02g00226	Vitvi03g01565
Vitvi14g01574		Vitvi12g01624	Vitvi02g01409	Vitvi02g00250	Vitvi03g01651
Vitvi15g00832		Vitvi12g02022	Vitvi02g01463	Vitvi02g00257	Vitvi04g00022
Vitvi15g01239		Vitvi13g01734	Vitvi02g01507	Vitvi02g00275	Vitvi04g00024
Vitvi15g01555		Vitvi13g01973	Vitvi02g01537	Vitvi02g00310	Vitvi04g00029
Vitvi16g00044		Vitvi15g01110	Vitvi02g01729	Vitvi02g00338	Vitvi04g00334
Vitvi16g00929		Vitvi16g00729	Vitvi03g00080	Vitvi02g00391	Vitvi04g00390
Vitvi16g00957		Vitvi16g00732	Vitvi03g00155	Vitvi02g00393	Vitvi04g00503
Vitvi16g01163		Vitvi16g00733	Vitvi03g00191	Vitvi02g00481	Vitvi04g00932
Vitvi16g01622		Vitvi16g00735	Vitvi03g00207	Vitvi02g00499	Vitvi04g01007
Vitvi17g00530		Vitvi16g01857	Vitvi03g00209	Vitvi02g00511	Vitvi04g01221
Vitvi17g00570		Vitvi16g01858	Vitvi03g00391	Vitvi02g00512	Vitvi04g01243
Vitvi17g01535		Vitvi17g00530	Vitvi03g00413	Vitvi02g00519	Vitvi04g01264
Vitvi18g00365		Vitvi17g00617	Vitvi03g00479	Vitvi02g00529	Vitvi04g01309
Vitvi18g02437		Vitvi17g00738	Vitvi03g00601	Vitvi02g00547	Vitvi04g01339
Vitvi18g02647		Vitvi18g00096	Vitvi03g00635	Vitvi02g00680	Vitvi04g01407
Vitvi19g00237		Vitvi18g00416	Vitvi03g00773	Vitvi02g00695	Vitvi04g01466
Vitvi19g00270		Vitvi18g01251	Vitvi03g01144	Vitvi02g00963	Vitvi04g01596
Vitvi19g00377		Vitvi18g01504	Vitvi03g01233	Vitvi02g01182	Vitvi04g01696
Vitvi19g01878		Vitvi18g02797	Vitvi03g01370	Vitvi02g01276	Vitvi04g01740
Vitvi19g01879		Vitvi19g00094	Vitvi03g01388	Vitvi02g01286	Vitvi04g02114
Vitvi19g02351		Vitvi19g00377	Vitvi03g01411	Vitvi02g01319	Vitvi04g02122
		Vitvi19g00391	Vitvi03g01559	Vitvi02g01403	Vitvi05g00055
		Vitvi19g01808	Vitvi03g01561	Vitvi02g01406	Vitvi05g00349
		Vitvi19g02342	Vitvi03g01565	Vitvi02g01409	Vitvi05g00357
			Vitvi03g01651	Vitvi02g01463	Vitvi05g00377
			Vitvi04g00022	Vitvi02g01491	Vitvi05g00381
			Vitvi04g00024	Vitvi02g01507	Vitvi05g00403
			Vitvi04g00029	Vitvi02g01602	Vitvi05g00483
			Vitvi04g00036	Vitvi02g01609	Vitvi05g00522
			Vitvi04g00153	Vitvi02g01729	Vitvi05g00549
			Vitvi04g00161	Vitvi03g00080	Vitvi05g00563
			Vitvi04g00226	Vitvi03g00155	Vitvi05g00649
			Vitvi04g00255	Vitvi03g00191	Vitvi05g00710
			Vitvi04g00259	Vitvi03g00206	Vitvi05g00733
			Vitvi04g00334	Vitvi03g00207	Vitvi05g00857
			Vitvi04g00390	Vitvi03g00209	Vitvi05g00929
			Vitvi04g00503	Vitvi03g00214	Vitvi05g01248
			Vitvi04g00524	Vitvi03g00247	Vitvi05g01278
			Vitvi04g00722	Vitvi03g00251	Vitvi05g01288
			Vitvi04g00890	Vitvi03g00322	Vitvi05g01318
			Vitvi04g01007	Vitvi03g00325	Vitvi05g01427
			Vitvi04g01221	Vitvi03g00391	Vitvi05g01583
			Vitvi04g01243	Vitvi03g00459	Vitvi05g01623
			Vitvi04g01309	Vitvi03g00479	Vitvi05g01702
			Vitvi04g01334	Vitvi03g00540	Vitvi05g01760
			Vitvi04g01339	Vitvi03g00566	Vitvi05g01773
			Vitvi04g01362	Vitvi03g00601	Vitvi05g01943
			Vitvi04g01407	Vitvi03g00651	Vitvi05g01947
			Vitvi04g01466	Vitvi03g00708	Vitvi05g01948
			Vitvi04g01539	Vitvi03g01038	Vitvi05g01950
			Vitvi04g01596	Vitvi03g01169	Vitvi05g01953
			Vitvi04g01696	Vitvi03g01260	Vitvi05g01998
			Vitvi04g01740	Vitvi03g01388	Vitvi05g02009
			Vitvi04g01788	Vitvi03g01531	Vitvi05g02124
			Vitvi04g01925	Vitvi03g01541	Vitvi05g02146
			Vitvi04g02098	Vitvi03g01555	Vitvi05g02170
			Vitvi04g02114	Vitvi03g01559	Vitvi05g02174
			Vitvi04g02122	Vitvi03g01561	Vitvi05g02202
			Vitvi04g02187	Vitvi03g01565	Vitvi05g02250
			Vitvi04g02205	Vitvi03g01574	Vitvi06g00047
			Vitvi05g00068	Vitvi03g01597	Vitvi06g00051
			Vitvi05g00071	Vitvi03g01773	Vitvi06g00354
			Vitvi05g00154	Vitvi04g00036	Vitvi06g00381
			Vitvi05g00272	Vitvi04g00060	Vitvi06g00400
			Vitvi05g00349	Vitvi04g00081	Vitvi06g00412
			Vitvi05g00357	Vitvi04g00088	Vitvi06g00465
			Vitvi05g00371	Vitvi04g00153	Vitvi06g00513
			Vitvi05g00377	Vitvi04g00161	Vitvi06g00533
			Vitvi05g00381	Vitvi04g00390	Vitvi06g00613
			Vitvi05g00460	Vitvi04g00391	Vitvi06g00638
			Vitvi05g00483	Vitvi04g00524	Vitvi06g00656
			Vitvi05g00522	Vitvi04g00525	Vitvi06g00708
			Vitvi05g00549	Vitvi04g00722	Vitvi06g00736
			Vitvi05g00563	Vitvi04g00764	Vitvi06g01207
			Vitvi05g00618	Vitvi04g00870	Vitvi06g01239
			Vitvi05g00649	Vitvi04g00890	Vitvi06g01345
			Vitvi05g00710	Vitvi04g00932	Vitvi06g01346
			Vitvi05g00733	Vitvi04g00973	Vitvi06g01362
			Vitvi05g00866	Vitvi04g01198	Vitvi06g01510
			Vitvi05g00929	Vitvi04g01221	Vitvi06g01522
			Vitvi05g01073	Vitvi04g01243	Vitvi06g01598
			Vitvi05g01248	Vitvi04g01309	Vitvi06g01600
			Vitvi05g01278	Vitvi04g01334	Vitvi06g01624
			Vitvi05g01318	Vitvi04g01339	Vitvi06g01625
			Vitvi05g01427	Vitvi04g01362	Vitvi06g01626
			Vitvi05g01583	Vitvi04g01368	Vitvi06g01627
			Vitvi05g01623	Vitvi04g01392	Vitvi06g01628
			Vitvi05g01702	Vitvi04g01407	Vitvi06g01629
			Vitvi05g01752	Vitvi04g01421	Vitvi06g01830
			Vitvi05g01754	Vitvi04g01466	Vitvi07g00055
			Vitvi05g01758	Vitvi04g01546	Vitvi07g00101
			Vitvi05g01760	Vitvi04g01550	Vitvi07g00154
			Vitvi05g01773	Vitvi04g01565	Vitvi07g00230
			Vitvi05g01860	Vitvi04g01596	Vitvi07g00311
			Vitvi05g01939	Vitvi04g01696	Vitvi07g00350
			Vitvi05g01943	Vitvi04g01740	Vitvi07g00352
			Vitvi05g01947	Vitvi04g01748	Vitvi07g00356
			Vitvi05g01948	Vitvi04g01788	Vitvi07g00358
			Vitvi05g01950	Vitvi04g01848	Vitvi07g00400
			Vitvi05g01953	Vitvi04g01866	Vitvi07g00467
			Vitvi05g01998	Vitvi04g01969	Vitvi07g00476
			Vitvi05g02009	Vitvi04g01985	Vitvi07g00657
			Vitvi05g02146	Vitvi04g02098	Vitvi07g00803
			Vitvi05g02170	Vitvi04g02117	Vitvi07g00918
			Vitvi05g02174	Vitvi04g02118	Vitvi07g00919
			Vitvi05g02202	Vitvi04g02120	Vitvi07g01333
			Vitvi05g02250	Vitvi04g02122	Vitvi07g01363
			Vitvi05g02251	Vitvi04g02123	Vitvi07g01472
			Vitvi06g00047	Vitvi04g02158	Vitvi07g01630
			Vitvi06g00051	Vitvi04g02187	Vitvi07g01638
			Vitvi06g00354	Vitvi04g02191	Vitvi07g01657
			Vitvi06g00381	Vitvi04g02205	Vitvi07g01770
			Vitvi06g00400	Vitvi04g02227	Vitvi07g01772
			Vitvi06g00412	Vitvi05g00061	Vitvi07g01848
			Vitvi06g00465	Vitvi05g00065	Vitvi07g01898
			Vitvi06g00513	Vitvi05g00071	Vitvi07g02209
			Vitvi06g00613	Vitvi05g00072	Vitvi07g02230
			Vitvi06g00638	Vitvi05g00107	Vitvi07g02244
			Vitvi06g00656	Vitvi05g00139	Vitvi07g02345
			Vitvi06g00708	Vitvi05g00149	Vitvi07g02413
			Vitvi06g00736	Vitvi05g00295	Vitvi07g02664
			Vitvi06g01239	Vitvi05g00349	Vitvi08g00060
			Vitvi06g01345	Vitvi05g00377	Vitvi08g00262
			Vitvi06g01362	Vitvi05g00430	Vitvi08g00816
			Vitvi06g01408	Vitvi05g00461	Vitvi08g00821
			Vitvi06g01510	Vitvi05g00462	Vitvi08g00836
			Vitvi06g01522	Vitvi05g00483	Vitvi08g01071
			Vitvi06g01532	Vitvi05g00522	Vitvi08g01264
			Vitvi06g01598	Vitvi05g00549	Vitvi08g01291
			Vitvi06g01600	Vitvi05g00563	Vitvi08g01325
			Vitvi06g01603	Vitvi05g00618	Vitvi08g01353
			Vitvi06g01624	Vitvi05g00633	Vitvi08g01384
			Vitvi06g01625	Vitvi05g00649	Vitvi08g01418
			Vitvi06g01626	Vitvi05g00710	Vitvi08g01510
			Vitvi06g01627	Vitvi05g00733	Vitvi08g01546
			Vitvi06g01628	Vitvi05g00857	Vitvi08g01564
			Vitvi06g01718	Vitvi05g00866	Vitvi08g01566
			Vitvi06g01830	Vitvi05g00929	Vitvi08g01701
			Vitvi06g01966	Vitvi05g01266	Vitvi08g01777
			Vitvi07g00055	Vitvi05g01278	Vitvi08g01832
			Vitvi07g00101	Vitvi05g01318	Vitvi08g01887
			Vitvi07g00154	Vitvi05g01357	Vitvi08g02107
			Vitvi07g00230	Vitvi05g01427	Vitvi08g02205
			Vitvi07g00311	Vitvi05g01469	Vitvi08g02222
			Vitvi07g00350	Vitvi05g01583	Vitvi08g02276
			Vitvi07g00356	Vitvi05g01596	Vitvi08g02307
			Vitvi07g00358	Vitvi05g01623	Vitvi08g02318
			Vitvi07g00400	Vitvi05g01648	Vitvi08g02368
			Vitvi07g00457	Vitvi05g01682	Vitvi08g02382
			Vitvi07g00467	Vitvi05g01702	Vitvi08g02383
			Vitvi07g00476	Vitvi05g01754	Vitvi08g02385
			Vitvi07g00736	Vitvi05g01757	Vitvi09g00177
			Vitvi07g00803	Vitvi05g01758	Vitvi09g00301
			Vitvi07g00918	Vitvi05g01759	Vitvi09g00311
			Vitvi07g01333	Vitvi05g01760	Vitvi09g00489
			Vitvi07g01354	Vitvi05g01773	Vitvi09g00566
			Vitvi07g01363	Vitvi05g01776	Vitvi09g00591
			Vitvi07g01439	Vitvi05g01858	Vitvi09g00659
			Vitvi07g01590	Vitvi05g01860	Vitvi09g01012
			Vitvi07g01630	Vitvi05g01877	Vitvi09g01155
			Vitvi07g01637	Vitvi05g01882	Vitvi10g00061
			Vitvi07g01638	Vitvi05g01943	Vitvi10g00228
			Vitvi07g01657	Vitvi05g01947	Vitvi10g00235
			Vitvi07g01689	Vitvi05g01948	Vitvi10g00290
			Vitvi07g01713	Vitvi05g01950	Vitvi10g00330
			Vitvi07g01770	Vitvi05g01951	Vitvi10g00451
			Vitvi07g01772	Vitvi05g01953	Vitvi10g00524
			Vitvi07g01794	Vitvi05g02009	Vitvi10g00537
			Vitvi07g01898	Vitvi05g02078	Vitvi10g00558
			Vitvi07g02202	Vitvi05g02146	Vitvi10g00599
			Vitvi07g02209	Vitvi05g02184	Vitvi10g00740
			Vitvi07g02230	Vitvi05g02251	Vitvi10g01004
			Vitvi07g02244	Vitvi05g02268	Vitvi10g01361
			Vitvi07g02267	Vitvi06g00007	Vitvi10g01636
			Vitvi07g02345	Vitvi06g00034	Vitvi10g01833
			Vitvi07g02362	Vitvi06g00047	Vitvi10g01927
			Vitvi07g02605	Vitvi06g00051	Vitvi10g01928
			Vitvi07g02664	Vitvi06g00091	Vitvi10g02234
			Vitvi07g02676	Vitvi06g00172	Vitvi10g02335
			Vitvi07g03053	Vitvi06g00258	Vitvi11g00083
			Vitvi07g03094	Vitvi06g00279	Vitvi11g00089
			Vitvi08g00175	Vitvi06g00285	Vitvi11g00212
			Vitvi08g00262	Vitvi06g00381	Vitvi11g00231
			Vitvi08g00769	Vitvi06g00400	Vitvi11g00269
			Vitvi08g00816	Vitvi06g00412	Vitvi11g00477
			Vitvi08g00821	Vitvi06g00436	Vitvi11g00542
			Vitvi08g00836	Vitvi06g00451	Vitvi11g00686
			Vitvi08g01004	Vitvi06g00465	Vitvi11g01210
			Vitvi08g01024	Vitvi06g00513	Vitvi11g01235
			Vitvi08g01071	Vitvi06g00579	Vitvi11g01243
			Vitvi08g01264	Vitvi06g00593	Vitvi11g01385
			Vitvi08g01325	Vitvi06g00607	Vitvi11g01398
			Vitvi08g01353	Vitvi06g00613	Vitvi11g01470
			Vitvi08g01418	Vitvi06g00638	Vitvi12g00037
			Vitvi08g01454	Vitvi06g00646	Vitvi12g00248
			Vitvi08g01476	Vitvi06g00652	Vitvi12g00272
			Vitvi08g01510	Vitvi06g00656	Vitvi12g00362
			Vitvi08g01546	Vitvi06g01212	Vitvi12g00530
			Vitvi08g01607	Vitvi06g01239	Vitvi12g00532
			Vitvi08g01637	Vitvi06g01300	Vitvi12g00726
			Vitvi08g01701	Vitvi06g01346	Vitvi12g01610
			Vitvi08g01777	Vitvi06g01362	Vitvi12g01874
			Vitvi08g01832	Vitvi06g01476	Vitvi12g02022
			Vitvi08g01857	Vitvi06g01510	Vitvi12g02286
			Vitvi08g01887	Vitvi06g01522	Vitvi12g02293
			Vitvi08g02051	Vitvi06g01598	Vitvi12g02353
			Vitvi08g02107	Vitvi06g01600	Vitvi12g02363
			Vitvi08g02120	Vitvi06g01601	Vitvi12g02415
			Vitvi08g02122	Vitvi06g01602	Vitvi12g02443
			Vitvi08g02128	Vitvi06g01603	Vitvi12g02658
			Vitvi08g02205	Vitvi06g01605	Vitvi12g02709
			Vitvi08g02222	Vitvi06g01624	Vitvi13g00015
			Vitvi08g02225	Vitvi06g01625	Vitvi13g00091
			Vitvi08g02230	Vitvi06g01626	Vitvi13g00114
			Vitvi08g02280	Vitvi06g01627	Vitvi13g00172
			Vitvi08g02307	Vitvi06g01628	Vitvi13g00238
			Vitvi08g02318	Vitvi06g01630	Vitvi13g00239
			Vitvi08g02330	Vitvi06g01870	Vitvi13g00410
			Vitvi08g02359	Vitvi07g00055	Vitvi13g00738
			Vitvi08g02368	Vitvi07g00056	Vitvi13g01125
			Vitvi08g02382	Vitvi07g00057	Vitvi13g01145
			Vitvi08g02383	Vitvi07g00071	Vitvi13g01376
			Vitvi08g02384	Vitvi07g00101	Vitvi13g01633
			Vitvi09g00003	Vitvi07g00154	Vitvi13g01724
			Vitvi09g00113	Vitvi07g00155	Vitvi13g01889
			Vitvi09g00172	Vitvi07g00290	Vitvi13g01973
			Vitvi09g00177	Vitvi07g00311	Vitvi13g01981
			Vitvi09g00219	Vitvi07g00348	Vitvi13g02005
			Vitvi09g00301	Vitvi07g00358	Vitvi13g02316
			Vitvi09g00311	Vitvi07g00378	Vitvi14g00018
			Vitvi09g00489	Vitvi07g00400	Vitvi14g00043
			Vitvi09g00500	Vitvi07g00420	Vitvi14g00127
			Vitvi09g00558	Vitvi07g00421	Vitvi14g00268
			Vitvi09g00591	Vitvi07g00434	Vitvi14g00487
			Vitvi09g00659	Vitvi07g00457	Vitvi14g00500
			Vitvi09g00703	Vitvi07g00467	Vitvi14g01195
			Vitvi09g01155	Vitvi07g00509	Vitvi14g01283
			Vitvi09g01399	Vitvi07g00515	Vitvi14g01300
			Vitvi09g01556	Vitvi07g00534	Vitvi14g01394
			Vitvi10g00061	Vitvi07g00538	Vitvi14g01450
			Vitvi10g00228	Vitvi07g00590	Vitvi14g01465
			Vitvi10g00235	Vitvi07g00595	Vitvi14g01532
			Vitvi10g00330	Vitvi07g00736	Vitvi14g01560
			Vitvi10g00451	Vitvi07g00795	Vitvi14g01684
			Vitvi10g00524	Vitvi07g00803	Vitvi14g01911
			Vitvi10g00537	Vitvi07g00918	Vitvi14g01928
			Vitvi10g00558	Vitvi07g00919	Vitvi14g01985
			Vitvi10g00599	Vitvi07g01104	Vitvi14g02528
			Vitvi10g00651	Vitvi07g01164	Vitvi14g02546
			Vitvi10g00740	Vitvi07g01244	Vitvi14g02553
			Vitvi10g01004	Vitvi07g01315	Vitvi14g02700
			Vitvi10g01078	Vitvi07g01323	Vitvi14g02894
			Vitvi10g01361	Vitvi07g01332	Vitvi14g02911
			Vitvi10g01636	Vitvi07g01333	Vitvi14g02931
			Vitvi10g01703	Vitvi07g01363	Vitvi14g02946
			Vitvi10g01833	Vitvi07g01630	Vitvi14g03004
			Vitvi10g01842	Vitvi07g01633	Vitvi14g03018
			Vitvi10g01881	Vitvi07g01637	Vitvi14g03042
			Vitvi10g01927	Vitvi07g01638	Vitvi14g03091
			Vitvi10g01928	Vitvi07g01657	Vitvi15g00537
			Vitvi10g02022	Vitvi07g01674	Vitvi15g00636
			Vitvi10g02249	Vitvi07g01733	Vitvi15g00643
			Vitvi10g02335	Vitvi07g01770	Vitvi15g00804
			Vitvi10g02340	Vitvi07g01772	Vitvi15g00832
			Vitvi10g02386	Vitvi07g01777	Vitvi15g00934
			Vitvi11g00083	Vitvi07g01784	Vitvi15g01035
			Vitvi11g00087	Vitvi07g01794	Vitvi15g01042
			Vitvi11g00089	Vitvi07g01847	Vitvi15g01069
			Vitvi11g00231	Vitvi07g01848	Vitvi15g01078
			Vitvi11g00247	Vitvi07g01898	Vitvi15g01110
			Vitvi11g00259	Vitvi07g01906	Vitvi15g01549
			Vitvi11g00269	Vitvi07g01973	Vitvi16g00211
			Vitvi11g00328	Vitvi07g02063	Vitvi16g00253
			Vitvi11g00443	Vitvi07g02127	Vitvi16g00349
			Vitvi11g00477	Vitvi07g02158	Vitvi16g00720
			Vitvi11g00486	Vitvi07g02185	Vitvi16g00729
			Vitvi11g00542	Vitvi07g02202	Vitvi16g00731
			Vitvi11g00686	Vitvi07g02230	Vitvi16g00732
			Vitvi11g00805	Vitvi07g02244	Vitvi16g00733
			Vitvi11g01210	Vitvi07g02267	Vitvi16g00735
			Vitvi11g01231	Vitvi07g02362	Vitvi16g00744
			Vitvi11g01235	Vitvi07g02436	Vitvi16g00875
			Vitvi11g01243	Vitvi07g02676	Vitvi16g00883
			Vitvi11g01325	Vitvi07g02682	Vitvi16g00962
			Vitvi11g01385	Vitvi07g03084	Vitvi16g00964
			Vitvi11g01398	Vitvi08g00014	Vitvi16g00967
			Vitvi11g01442	Vitvi08g00060	Vitvi16g01037
			Vitvi11g01582	Vitvi08g00262	Vitvi16g01039
			Vitvi11g01657	Vitvi08g00292	Vitvi16g01296
			Vitvi12g00037	Vitvi08g00656	Vitvi16g01344
			Vitvi12g00248	Vitvi08g00718	Vitvi16g01699
			Vitvi12g00272	Vitvi08g00738	Vitvi16g01820
			Vitvi12g00362	Vitvi08g00769	Vitvi16g01857
			Vitvi12g00530	Vitvi08g00792	Vitvi16g01858
			Vitvi12g00532	Vitvi08g00816	Vitvi16g01873
			Vitvi12g00543	Vitvi08g00821	Vitvi17g00062
			Vitvi12g00593	Vitvi08g00822	Vitvi17g00139
			Vitvi12g00638	Vitvi08g00836	Vitvi17g00152
			Vitvi12g00675	Vitvi08g00897	Vitvi17g00227
			Vitvi12g00678	Vitvi08g00973	Vitvi17g00251
			Vitvi12g00680	Vitvi08g01004	Vitvi17g00256
			Vitvi12g01610	Vitvi08g01024	Vitvi17g00450
			Vitvi12g01624	Vitvi08g01038	Vitvi17g00469
			Vitvi12g01676	Vitvi08g01071	Vitvi17g00484
			Vitvi12g01682	Vitvi08g01143	Vitvi17g00530
			Vitvi12g01684	Vitvi08g01159	Vitvi17g00539
			Vitvi12g01685	Vitvi08g01250	Vitvi17g00644
			Vitvi12g01874	Vitvi08g01264	Vitvi17g00678
			Vitvi12g01896	Vitvi08g01300	Vitvi17g00738
			Vitvi12g02022	Vitvi08g01353	Vitvi17g00968
			Vitvi12g02178	Vitvi08g01366	Vitvi17g01086
			Vitvi12g02198	Vitvi08g01392	Vitvi17g01359
			Vitvi12g02199	Vitvi08g01418	Vitvi18g00177
			Vitvi12g02293	Vitvi08g01433	Vitvi18g00310
			Vitvi12g02353	Vitvi08g01454	Vitvi18g00416
			Vitvi12g02363	Vitvi08g01476	Vitvi18g00422
			Vitvi12g02415	Vitvi08g01510	Vitvi18g00431
			Vitvi12g02443	Vitvi08g01539	Vitvi18g00572
			Vitvi12g02585	Vitvi08g01546	Vitvi18g00654
			Vitvi12g02658	Vitvi08g01607	Vitvi18g00673
			Vitvi13g00015	Vitvi08g01609	Vitvi18g00784
			Vitvi13g00033	Vitvi08g01664	Vitvi18g00894
			Vitvi13g00091	Vitvi08g01701	Vitvi18g00973
			Vitvi13g00114	Vitvi08g01736	Vitvi18g01014
			Vitvi13g00140	Vitvi08g01744	Vitvi18g01119
			Vitvi13g00172	Vitvi08g01777	Vitvi18g01251
			Vitvi13g00238	Vitvi08g01826	Vitvi18g01490
			Vitvi13g00239	Vitvi08g01832	Vitvi18g01504
			Vitvi13g00409	Vitvi08g01836	Vitvi18g01649
			Vitvi13g00410	Vitvi08g01857	Vitvi18g01845
			Vitvi13g00517	Vitvi08g01887	Vitvi18g01992
			Vitvi13g00695	Vitvi08g01890	Vitvi18g01994
			Vitvi13g00738	Vitvi08g01944	Vitvi18g02446
			Vitvi13g01125	Vitvi08g01965	Vitvi18g02648
			Vitvi13g01145	Vitvi08g01970	Vitvi18g02652
			Vitvi13g01155	Vitvi08g02107	Vitvi18g02675
			Vitvi13g01267	Vitvi08g02120	Vitvi18g02739
			Vitvi13g01307	Vitvi08g02121	Vitvi18g02796
			Vitvi13g01317	Vitvi08g02122	Vitvi18g02797
			Vitvi13g01376	Vitvi08g02128	Vitvi18g02803
			Vitvi13g01404	Vitvi08g02205	Vitvi18g02804
			Vitvi13g01423	Vitvi08g02206	Vitvi18g02819
			Vitvi13g01510	Vitvi08g02222	Vitvi18g02927
			Vitvi13g01533	Vitvi08g02261	Vitvi19g00147
			Vitvi13g01554	Vitvi08g02281	Vitvi19g00255
			Vitvi13g01633	Vitvi08g02307	Vitvi19g00283
			Vitvi13g01642	Vitvi08g02318	Vitvi19g00316
			Vitvi13g01724	Vitvi08g02368	Vitvi19g00768
			Vitvi13g01875	Vitvi08g02373	Vitvi19g01652
			Vitvi13g01887	Vitvi08g02374	Vitvi19g01747
			Vitvi13g01889	Vitvi08g02375	Vitvi19g01759
			Vitvi13g01973	Vitvi08g02382	Vitvi19g01770
			Vitvi13g01980	Vitvi08g02383	Vitvi19g01790
			Vitvi13g01981	Vitvi09g00038	Vitvi19g01921
			Vitvi13g01982	Vitvi09g00040
			Vitvi13g02005	Vitvi09g00077
			Vitvi13g02592	Vitvi09g00083
			Vitvi14g00018	Vitvi09g00113
			Vitvi14g00043	Vitvi09g00173
			Vitvi14g00097	Vitvi09g00177
			Vitvi14g00127	Vitvi09g00185
			Vitvi14g00158	Vitvi09g00219
			Vitvi14g00303	Vitvi09g00225
			Vitvi14g00316	Vitvi09g00244
			Vitvi14g00487	Vitvi09g00283
			Vitvi14g00500	Vitvi09g00301
			Vitvi14g00747	Vitvi09g00311
			Vitvi14g00973	Vitvi09g00323
			Vitvi14g01141	Vitvi09g00361
			Vitvi14g01174	Vitvi09g00473
			Vitvi14g01195	Vitvi09g00476
			Vitvi14g01240	Vitvi09g00478
			Vitvi14g01283	Vitvi09g00489
			Vitvi14g01300	Vitvi09g00500
			Vitvi14g01346	Vitvi09g00524
			Vitvi14g01394	Vitvi09g00551
			Vitvi14g01401	Vitvi09g00566
			Vitvi14g01450	Vitvi09g00622
			Vitvi14g01465	Vitvi09g00659
			Vitvi14g01508	Vitvi09g01012
			Vitvi14g01532	Vitvi09g01155
			Vitvi14g01560	Vitvi09g01164
			Vitvi14g01684	Vitvi09g01399
			Vitvi14g01771	Vitvi09g01499
			Vitvi14g01911	Vitvi09g01641
			Vitvi14g01913	Vitvi09g01664
			Vitvi14g01928	Vitvi09g01900
			Vitvi14g01985	Vitvi09g01992
			Vitvi14g02436	Vitvi10g00031
			Vitvi14g02528	Vitvi10g00061
			Vitvi14g02546	Vitvi10g00091
			Vitvi14g02553	Vitvi10g00228
			Vitvi14g02700	Vitvi10g00235
			Vitvi14g02894	Vitvi10g00294
			Vitvi14g02931	Vitvi10g00330
			Vitvi14g03004	Vitvi10g00372
			Vitvi14g03018	Vitvi10g00451
			Vitvi14g03037	Vitvi10g00503
			Vitvi14g03042	Vitvi10g00537
			Vitvi14g03068	Vitvi10g00539
			Vitvi14g03091	Vitvi10g00558
			Vitvi15g00291	Vitvi10g00618
			Vitvi15g00434	Vitvi10g00651
			Vitvi15g00537	Vitvi10g00661
			Vitvi15g00643	Vitvi10g00687
			Vitvi15g00804	Vitvi10g00740
			Vitvi15g00805	Vitvi10g00837
			Vitvi15g00832	Vitvi10g00866
			Vitvi15g00870	Vitvi10g01004
			Vitvi15g00934	Vitvi10g01016
			Vitvi15g01019	Vitvi10g01029
			Vitvi15g01035	Vitvi10g01056
			Vitvi15g01042	Vitvi10g01062
			Vitvi15g01069	Vitvi10g01190
			Vitvi15g01070	Vitvi10g01361
			Vitvi15g01078	Vitvi10g01577
			Vitvi15g01110	Vitvi10g01606
			Vitvi15g01506	Vitvi10g01617
			Vitvi15g01549	Vitvi10g01636
			Vitvi15g01619	Vitvi10g01657
			Vitvi16g00002	Vitvi10g01679
			Vitvi16g00033	Vitvi10g01682
			Vitvi16g00211	Vitvi10g01817
			Vitvi16g00253	Vitvi10g01824
			Vitvi16g00272	Vitvi10g01829
			Vitvi16g00349	Vitvi10g01833
			Vitvi16g00717	Vitvi10g01840
			Vitvi16g00729	Vitvi10g01881
			Vitvi16g00731	Vitvi10g01927
			Vitvi16g00732	Vitvi10g01928
			Vitvi16g00733	Vitvi10g02185
			Vitvi16g00735	Vitvi10g02216
			Vitvi16g00744	Vitvi10g02249
			Vitvi16g00749	Vitvi10g02340
			Vitvi16g00772	Vitvi10g02386
			Vitvi16g00809	Vitvi11g00039
			Vitvi16g00883	Vitvi11g00083
			Vitvi16g00885	Vitvi11g00087
			Vitvi16g00962	Vitvi11g00089
			Vitvi16g00964	Vitvi11g00097
			Vitvi16g00967	Vitvi11g00099
			Vitvi16g01015	Vitvi11g00115
			Vitvi16g01037	Vitvi11g00116
			Vitvi16g01039	Vitvi11g00126
			Vitvi16g01233	Vitvi11g00212
			Vitvi16g01296	Vitvi11g00231
			Vitvi16g01302	Vitvi11g00237
			Vitvi16g01334	Vitvi11g00244
			Vitvi16g01344	Vitvi11g00245
			Vitvi16g01699	Vitvi11g00247
			Vitvi16g01701	Vitvi11g00255
			Vitvi16g01857	Vitvi11g00261
			Vitvi16g01858	Vitvi11g00269
			Vitvi16g01873	Vitvi11g00290
			Vitvi16g01880	Vitvi11g00332
			Vitvi16g01935	Vitvi11g00398
			Vitvi17g00062	Vitvi11g00477
			Vitvi17g00139	Vitvi11g00485
			Vitvi17g00152	Vitvi11g00486
			Vitvi17g00203	Vitvi11g00686
			Vitvi17g00214	Vitvi11g00805
			Vitvi17g00227	Vitvi11g00900
			Vitvi17g00230	Vitvi11g01210
			Vitvi17g00251	Vitvi11g01228
			Vitvi17g00283	Vitvi11g01235
			Vitvi17g00450	Vitvi11g01243
			Vitvi17g00469	Vitvi11g01293
			Vitvi17g00484	Vitvi11g01376
			Vitvi17g00530	Vitvi11g01385
			Vitvi17g00539	Vitvi11g01392
			Vitvi17g00592	Vitvi11g01398
			Vitvi17g00593	Vitvi11g01400
			Vitvi17g00644	Vitvi11g01422
			Vitvi17g00682	Vitvi11g01440
			Vitvi17g00727	Vitvi11g01442
			Vitvi17g00738	Vitvi11g01446
			Vitvi17g00739	Vitvi11g01472
			Vitvi17g00931	Vitvi12g00037
			Vitvi17g00968	Vitvi12g00081
			Vitvi17g01082	Vitvi12g00097
			Vitvi17g01086	Vitvi12g00101
			Vitvi18g00018	Vitvi12g00146
			Vitvi18g00177	Vitvi12g00248
			Vitvi18g00393	Vitvi12g00272
			Vitvi18g00416	Vitvi12g00305
			Vitvi18g00422	Vitvi12g00316
			Vitvi18g00431	Vitvi12g00362
			Vitvi18g00572	Vitvi12g00391
			Vitvi18g00654	Vitvi12g00429
			Vitvi18g00673	Vitvi12g00493
			Vitvi18g00784	Vitvi12g00530
			Vitvi18g00894	Vitvi12g00532
			Vitvi18g00946	Vitvi12g00533
			Vitvi18g01014	Vitvi12g00593
			Vitvi18g01251	Vitvi12g00638
			Vitvi18g01281	Vitvi12g00675
			Vitvi18g01504	Vitvi12g00678
			Vitvi18g01649	Vitvi12g01610
			Vitvi18g01657	Vitvi12g01624
			Vitvi18g01733	Vitvi12g01682
			Vitvi18g01845	Vitvi12g01684
			Vitvi18g01992	Vitvi12g01685
			Vitvi18g01994	Vitvi12g01896
			Vitvi18g02072	Vitvi12g02022
			Vitvi18g02364	Vitvi12g02039
			Vitvi18g02446	Vitvi12g02268
			Vitvi18g02447	Vitvi12g02281
			Vitvi18g02451	Vitvi12g02284
			Vitvi18g02652	Vitvi12g02293
			Vitvi18g02675	Vitvi12g02311
			Vitvi18g02703	Vitvi12g02363
			Vitvi18g02739	Vitvi12g02369
			Vitvi18g02756	Vitvi12g02415
			Vitvi18g02780	Vitvi12g02443
			Vitvi18g02796	Vitvi12g02451
			Vitvi18g02797	Vitvi12g02585
			Vitvi18g02803	Vitvi12g02658
			Vitvi18g02804	Vitvi13g00004
			Vitvi18g03067	Vitvi13g00172
			Vitvi18g03170	Vitvi13g00195
			Vitvi18g03250	Vitvi13g00238
			Vitvi19g00049	Vitvi13g00239
			Vitvi19g00147	Vitvi13g00254
			Vitvi19g00161	Vitvi13g00296
			Vitvi19g00164	Vitvi13g00297
			Vitvi19g00239	Vitvi13g00343
			Vitvi19g00255	Vitvi13g00474
			Vitvi19g00260	Vitvi13g00579
			Vitvi19g00282	Vitvi13g00590
			Vitvi19g00373	Vitvi13g00694
			Vitvi19g00396	Vitvi13g00695
			Vitvi19g00768	Vitvi13g00738
			Vitvi19g01747	Vitvi13g01095
			Vitvi19g01748	Vitvi13g01098
			Vitvi19g01759	Vitvi13g01145
			Vitvi19g01770	Vitvi13g01155
			Vitvi19g01921	Vitvi13g01214
			Vitvi19g02054	Vitvi13g01267
				Vitvi13g01307
				Vitvi13g01317
				Vitvi13g01389
				Vitvi13g01463
				Vitvi13g01510
				Vitvi13g01535
				Vitvi13g01554
				Vitvi13g01633
				Vitvi13g01642
				Vitvi13g01722
				Vitvi13g01724
				Vitvi13g01780
				Vitvi13g01855
				Vitvi13g01889
				Vitvi13g01911
				Vitvi13g01972
				Vitvi13g01973
				Vitvi13g01976
				Vitvi13g01979
				Vitvi13g01980
				Vitvi13g01981
				Vitvi13g02005
				Vitvi13g02105
				Vitvi13g02502
				Vitvi13g02574
				Vitvi13g02576
				Vitvi14g00010
				Vitvi14g00043
				Vitvi14g00127
				Vitvi14g00168
				Vitvi14g00218
				Vitvi14g00291
				Vitvi14g00303
				Vitvi14g00318
				Vitvi14g00339
				Vitvi14g00487
				Vitvi14g00500
				Vitvi14g00619
				Vitvi14g01174
				Vitvi14g01240
				Vitvi14g01246
				Vitvi14g01264
				Vitvi14g01272
				Vitvi14g01273
				Vitvi14g01281
				Vitvi14g01299
				Vitvi14g01300
				Vitvi14g01307
				Vitvi14g01368
				Vitvi14g01394
				Vitvi14g01449
				Vitvi14g01450
				Vitvi14g01465
				Vitvi14g01487
				Vitvi14g01522
				Vitvi14g01529
				Vitvi14g01560
				Vitvi14g01615
				Vitvi14g01661
				Vitvi14g01684
				Vitvi14g01717
				Vitvi14g01771
				Vitvi14g01840
				Vitvi14g01911
				Vitvi14g01916
				Vitvi14g01928
				Vitvi14g01985
				Vitvi14g02027
				Vitvi14g02435
				Vitvi14g02467
				Vitvi14g02510
				Vitvi14g02546
				Vitvi14g02553
				Vitvi14g02663
				Vitvi14g02749
				Vitvi14g02913
				Vitvi14g03018
				Vitvi14g03037
				Vitvi14g03042
				Vitvi14g03044
				Vitvi15g00078
				Vitvi15g00183
				Vitvi15g00263
				Vitvi15g00434
				Vitvi15g00537
				Vitvi15g00563
				Vitvi15g00597
				Vitvi15g00805
				Vitvi15g00832
				Vitvi15g00844
				Vitvi15g00912
				Vitvi15g00915
				Vitvi15g00938
				Vitvi15g00992
				Vitvi15g01019
				Vitvi15g01069
				Vitvi15g01078
				Vitvi15g01093
				Vitvi15g01099
				Vitvi15g01110
				Vitvi15g01202
				Vitvi15g01206
				Vitvi15g01346
				Vitvi15g01543
				Vitvi15g01549
				Vitvi15g01555
				Vitvi16g00002
				Vitvi16g00033
				Vitvi16g00034
				Vitvi16g00060
				Vitvi16g00061
				Vitvi16g00066
				Vitvi16g00095
				Vitvi16g00211
				Vitvi16g00253
				Vitvi16g00349
				Vitvi16g00479
				Vitvi16g00571
				Vitvi16g00712
				Vitvi16g00717
				Vitvi16g00729
				Vitvi16g00731
				Vitvi16g00732
				Vitvi16g00733
				Vitvi16g00735
				Vitvi16g00744
				Vitvi16g00883
				Vitvi16g00885
				Vitvi16g00925
				Vitvi16g00957
				Vitvi16g00964
				Vitvi16g00967
				Vitvi16g01018
				Vitvi16g01037
				Vitvi16g01046
				Vitvi16g01159
				Vitvi16g01163
				Vitvi16g01178
				Vitvi16g01210
				Vitvi16g01233
				Vitvi16g01296
				Vitvi16g01302
				Vitvi16g01332
				Vitvi16g01344
				Vitvi16g01359
				Vitvi16g01501
				Vitvi16g01507
				Vitvi16g01699
				Vitvi16g01857
				Vitvi16g01858
				Vitvi16g01928
				Vitvi16g01935
				Vitvi16g01957
				Vitvi16g01979
				Vitvi16g01995
				Vitvi16g02000
				Vitvi16g02034
				Vitvi17g00061
				Vitvi17g00062
				Vitvi17g00069
				Vitvi17g00139
				Vitvi17g00152
				Vitvi17g00203
				Vitvi17g00204
				Vitvi17g00218
				Vitvi17g00227
				Vitvi17g00251
				Vitvi17g00256
				Vitvi17g00439
				Vitvi17g00450
				Vitvi17g00469
				Vitvi17g00484
				Vitvi17g00494
				Vitvi17g00523
				Vitvi17g00528
				Vitvi17g00530
				Vitvi17g00607
				Vitvi17g00617
				Vitvi17g00645
				Vitvi17g00678
				Vitvi17g00698
				Vitvi17g00727
				Vitvi17g00905
				Vitvi17g00931
				Vitvi17g00968
				Vitvi17g00973
				Vitvi17g01082
				Vitvi17g01350
				Vitvi17g01366
				Vitvi17g01471
				Vitvi17g01515
				Vitvi17g01554
				Vitvi18g00088
				Vitvi18g00096
				Vitvi18g00107
				Vitvi18g00124
				Vitvi18g00153
				Vitvi18g00177
				Vitvi18g00180
				Vitvi18g00256
				Vitvi18g00291
				Vitvi18g00362
				Vitvi18g00393
				Vitvi18g00416
				Vitvi18g00422
				Vitvi18g00431
				Vitvi18g00464
				Vitvi18g00479
				Vitvi18g00572
				Vitvi18g00601
				Vitvi18g00604
				Vitvi18g00654
				Vitvi18g00658
				Vitvi18g00759
				Vitvi18g00768
				Vitvi18g00784
				Vitvi18g00881
				Vitvi18g00894
				Vitvi18g00899
				Vitvi18g00957
				Vitvi18g00992
				Vitvi18g00993
				Vitvi18g01048
				Vitvi18g01119
				Vitvi18g01162
				Vitvi18g01248
				Vitvi18g01251
				Vitvi18g01281
				Vitvi18g01304
				Vitvi18g01504
				Vitvi18g01711
				Vitvi18g01845
				Vitvi18g01846
				Vitvi18g01992
				Vitvi18g02364
				Vitvi18g02412
				Vitvi18g02447
				Vitvi18g02451
				Vitvi18g02701
				Vitvi18g02703
				Vitvi18g02707
				Vitvi18g02708
				Vitvi18g02738
				Vitvi18g02739
				Vitvi18g02740
				Vitvi18g02758
				Vitvi18g02796
				Vitvi18g02797
				Vitvi18g02848
				Vitvi18g03161
				Vitvi18g03308
				Vitvi19g00094
				Vitvi19g00147
				Vitvi19g00164
				Vitvi19g00226
				Vitvi19g00237
				Vitvi19g00264
				Vitvi19g00377
				Vitvi19g00391
				Vitvi19g00396
				Vitvi19g00497
				Vitvi19g00636
				Vitvi19g00641
				Vitvi19g00650
				Vitvi19g00654
				Vitvi19g01014
				Vitvi19g01356
				Vitvi19g01452
				Vitvi19g01484
				Vitvi19g01747
				Vitvi19g01748
				Vitvi19g01754
				Vitvi19g01770
				Vitvi19g01801
				Vitvi19g01808
				Vitvi19g01921
				Vitvi19g02012
				Vitvi19g02031
				Vitvi19g02054
				Vitvi19g02212

## Sheet: List_Genes_DEG_R110
control0d_vs_3gl0d	3gL0d_3gl1d	3gl0d_vs_3gl7d	3gL0d_5gL0D	3gL0d_5gL1D	3gL0d_5gL7D											control0d_vs_3gl0d	3gL0d_3gl1d	3gl0d_vs_3gl7d	3gL0d_5gL0D	3gL0d_5gL1D	3gL0d_5gL7D
Coincidences	Coincidences	Coincidences	Coincidences	Coincidences	Coincidences			Number of genes								Coincidences	Coincidences	Coincidences	Coincidences	Coincidences	Coincidences
Vitvi00g00973		Vitvi01g01728	Vitvi00g01417	Vitvi01g01923	Vitvi00g00668			control0d_vs_3gl0d	3gL0d_3gl1d	3gl0d_vs_3gl7d	3gL0d_5gL0D	3gL0d_5gL1D	3gL0d_5gL7D
Vitvi10g02353		Vitvi01g01923	Vitvi00g02226	Vitvi00g00668	Vitvi00g00813			3	0	65	333	365	869
Vitvi17g00819		Vitvi02g00291	Vitvi01g00031	Vitvi00g01227	Vitvi00g00910
		Vitvi02g01067	Vitvi01g00053	Vitvi00g02077	Vitvi00g00936
		Vitvi02g01405	Vitvi01g00458	Vitvi01g00031	Vitvi00g00973
		Vitvi02g01406	Vitvi01g00483	Vitvi01g00053	Vitvi00g01184
		Vitvi03g00247	Vitvi01g00539	Vitvi01g00096	Vitvi00g01227
		Vitvi03g00359	Vitvi01g00907	Vitvi01g00103	Vitvi00g01412
		Vitvi03g00864	Vitvi01g01439	Vitvi01g00146	Vitvi00g01417
		Vitvi04g00644	Vitvi01g01482	Vitvi01g00458	Vitvi00g01805
		Vitvi04g00803	Vitvi01g01536	Vitvi01g00521	Vitvi00g01966
		Vitvi04g01625	Vitvi01g01728	Vitvi01g00556	Vitvi00g02077
		Vitvi04g01774	Vitvi01g01779	Vitvi01g00653	Vitvi00g02347
		Vitvi04g01941	Vitvi01g01922	Vitvi01g00681	Vitvi01g00002
		Vitvi04g02092	Vitvi01g01923	Vitvi01g01167	Vitvi01g00031
		Vitvi04g02122	Vitvi01g01962	Vitvi01g01265	Vitvi01g00053
		Vitvi05g00071	Vitvi01g01980	Vitvi01g01537	Vitvi01g00103
		Vitvi05g00072	Vitvi01g02014	Vitvi01g01540	Vitvi01g00181
		Vitvi05g01758	Vitvi01g02029	Vitvi01g01727	Vitvi01g00291
		Vitvi05g01759	Vitvi02g00031	Vitvi01g01728	Vitvi01g00452
		Vitvi05g01760	Vitvi02g00181	Vitvi01g01922	Vitvi01g00556
		Vitvi05g01882	Vitvi02g00226	Vitvi01g01962	Vitvi01g00558
		Vitvi05g01948	Vitvi02g00250	Vitvi01g02000	Vitvi01g00610
		Vitvi05g01953	Vitvi02g00481	Vitvi01g02131	Vitvi01g00653
		Vitvi05g02247	Vitvi02g00529	Vitvi02g00226	Vitvi01g00784
		Vitvi05g02251	Vitvi02g00568	Vitvi02g00424	Vitvi01g00798
		Vitvi06g00739	Vitvi02g00683	Vitvi02g00683	Vitvi01g00813
		Vitvi06g01599	Vitvi02g00695	Vitvi02g00695	Vitvi01g00850
		Vitvi06g01601	Vitvi02g00867	Vitvi02g00805	Vitvi01g00889
		Vitvi06g01605	Vitvi02g00963	Vitvi02g01067	Vitvi01g00918
		Vitvi06g01629	Vitvi02g01279	Vitvi02g01182	Vitvi01g01037
		Vitvi06g01677	Vitvi02g01299	Vitvi02g01299	Vitvi01g01167
		Vitvi07g00320	Vitvi02g01405	Vitvi02g01330	Vitvi01g01328
		Vitvi07g00577	Vitvi02g01406	Vitvi02g01405	Vitvi01g01458
		Vitvi07g00590	Vitvi03g00206	Vitvi02g01406	Vitvi01g01520
		Vitvi07g02686	Vitvi03g00214	Vitvi02g01480	Vitvi01g01540
		Vitvi07g02734	Vitvi03g00304	Vitvi02g01609	Vitvi01g01644
		Vitvi08g00188	Vitvi03g00359	Vitvi03g00094	Vitvi01g01660
		Vitvi08g00957	Vitvi03g00456	Vitvi03g00104	Vitvi01g01703
		Vitvi08g01174	Vitvi03g00542	Vitvi03g00126	Vitvi01g01709
		Vitvi09g00472	Vitvi03g00860	Vitvi03g00144	Vitvi01g01727
		Vitvi09g00659	Vitvi03g01228	Vitvi03g00214	Vitvi01g01728
		Vitvi10g00086	Vitvi03g01308	Vitvi03g00295	Vitvi01g01753
		Vitvi10g01095	Vitvi03g01488	Vitvi03g00359	Vitvi01g01922
		Vitvi10g01817	Vitvi03g01531	Vitvi03g00614	Vitvi01g01925
		Vitvi10g02154	Vitvi03g01651	Vitvi03g00629	Vitvi01g01962
		Vitvi10g02224	Vitvi04g00100	Vitvi03g00864	Vitvi01g01981
		Vitvi10g02353	Vitvi04g00307	Vitvi03g00882	Vitvi01g01987
		Vitvi10g02420	Vitvi04g00365	Vitvi03g01213	Vitvi01g01999
		Vitvi11g01337	Vitvi04g00501	Vitvi03g01279	Vitvi01g02000
		Vitvi12g01993	Vitvi04g00756	Vitvi03g01284	Vitvi01g02013
		Vitvi13g00536	Vitvi04g00760	Vitvi03g01448	Vitvi01g02026
		Vitvi13g01155	Vitvi04g01221	Vitvi03g01521	Vitvi01g02029
		Vitvi14g02893	Vitvi04g01248	Vitvi03g01559	Vitvi01g02081
		Vitvi15g00690	Vitvi04g01281	Vitvi03g01561	Vitvi01g02299
		Vitvi16g00735	Vitvi04g01424	Vitvi03g01755	Vitvi02g00031
		Vitvi16g01474	Vitvi04g01470	Vitvi04g00179	Vitvi02g00060
		Vitvi16g01483	Vitvi04g01539	Vitvi04g00503	Vitvi02g00112
		Vitvi16g01484	Vitvi04g01625	Vitvi04g00644	Vitvi02g00117
		Vitvi16g01485	Vitvi04g01774	Vitvi04g00722	Vitvi02g00155
		Vitvi16g01976	Vitvi04g01780	Vitvi04g00760	Vitvi02g00192
		Vitvi16g02090	Vitvi04g01866	Vitvi04g00803	Vitvi02g00209
		Vitvi16g02098	Vitvi04g01870	Vitvi04g00827	Vitvi02g00226
		Vitvi18g01171	Vitvi04g01873	Vitvi04g00890	Vitvi02g00287
		Vitvi18g02451	Vitvi04g01941	Vitvi04g01198	Vitvi02g00291
			Vitvi04g02122	Vitvi04g01470	Vitvi02g00301
			Vitvi04g02123	Vitvi04g01625	Vitvi02g00334
			Vitvi05g00071	Vitvi04g01788	Vitvi02g00344
			Vitvi05g00075	Vitvi04g01848	Vitvi02g00395
			Vitvi05g00082	Vitvi04g01941	Vitvi02g00406
			Vitvi05g00143	Vitvi04g02122	Vitvi02g00407
			Vitvi05g00377	Vitvi04g02205	Vitvi02g00514
			Vitvi05g00430	Vitvi05g00071	Vitvi02g00519
			Vitvi05g00499	Vitvi05g00072	Vitvi02g00547
			Vitvi05g00529	Vitvi05g00212	Vitvi02g00568
			Vitvi05g00618	Vitvi05g00267	Vitvi02g00629
			Vitvi05g00630	Vitvi05g00483	Vitvi02g00683
			Vitvi05g00733	Vitvi05g00546	Vitvi02g00695
			Vitvi05g00734	Vitvi05g00836	Vitvi02g00746
			Vitvi05g00736	Vitvi05g00971	Vitvi02g00807
			Vitvi05g00929	Vitvi05g01301	Vitvi02g00868
			Vitvi05g01103	Vitvi05g01575	Vitvi02g01067
			Vitvi05g01412	Vitvi05g01682	Vitvi02g01266
			Vitvi05g01583	Vitvi05g01758	Vitvi02g01299
			Vitvi05g01681	Vitvi05g01759	Vitvi02g01326
			Vitvi05g01760	Vitvi05g01760	Vitvi02g01328
			Vitvi05g01780	Vitvi05g01881	Vitvi02g01349
			Vitvi05g01882	Vitvi05g01945	Vitvi02g01405
			Vitvi05g01931	Vitvi05g01948	Vitvi02g01406
			Vitvi05g01940	Vitvi05g01953	Vitvi02g01480
			Vitvi05g01944	Vitvi05g02078	Vitvi02g01483
			Vitvi05g01948	Vitvi05g02247	Vitvi02g01648
			Vitvi05g01953	Vitvi05g02251	Vitvi02g01690
			Vitvi05g01956	Vitvi06g00111	Vitvi02g01701
			Vitvi05g02247	Vitvi06g00145	Vitvi02g01729
			Vitvi06g00185	Vitvi06g00172	Vitvi02g01817
			Vitvi06g00266	Vitvi06g00250	Vitvi03g00094
			Vitvi06g00281	Vitvi06g00281	Vitvi03g00126
			Vitvi06g00400	Vitvi06g00411	Vitvi03g00150
			Vitvi06g00412	Vitvi06g00679	Vitvi03g00191
			Vitvi06g00436	Vitvi06g00903	Vitvi03g00192
			Vitvi06g00465	Vitvi06g00947	Vitvi03g00214
			Vitvi06g00583	Vitvi06g01161	Vitvi03g00250
			Vitvi06g00613	Vitvi06g01199	Vitvi03g00295
			Vitvi06g00639	Vitvi06g01207	Vitvi03g00312
			Vitvi06g01239	Vitvi06g01411	Vitvi03g00322
			Vitvi06g01321	Vitvi06g01543	Vitvi03g00359
			Vitvi06g01329	Vitvi06g01593	Vitvi03g00365
			Vitvi06g01344	Vitvi06g01599	Vitvi03g00412
			Vitvi06g01375	Vitvi06g01600	Vitvi03g00417
			Vitvi06g01477	Vitvi06g01601	Vitvi03g00469
			Vitvi06g01522	Vitvi06g01602	Vitvi03g00629
			Vitvi06g01594	Vitvi06g01604	Vitvi03g00635
			Vitvi06g01599	Vitvi06g01605	Vitvi03g00661
			Vitvi06g01601	Vitvi06g01629	Vitvi03g00704
			Vitvi06g01603	Vitvi06g01630	Vitvi03g00712
			Vitvi07g00057	Vitvi06g01856	Vitvi03g00752
			Vitvi07g00256	Vitvi07g00012	Vitvi03g00786
			Vitvi07g00285	Vitvi07g00068	Vitvi03g00790
			Vitvi07g00293	Vitvi07g00071	Vitvi03g00791
			Vitvi07g00311	Vitvi07g00256	Vitvi03g00864
			Vitvi07g00320	Vitvi07g00320	Vitvi03g00882
			Vitvi07g00352	Vitvi07g00590	Vitvi03g01020
			Vitvi07g00365	Vitvi07g00598	Vitvi03g01213
			Vitvi07g00415	Vitvi07g01132	Vitvi03g01227
			Vitvi07g00534	Vitvi07g01187	Vitvi03g01260
			Vitvi07g00590	Vitvi07g01332	Vitvi03g01279
			Vitvi07g00591	Vitvi07g01385	Vitvi03g01284
			Vitvi07g00688	Vitvi07g01395	Vitvi03g01308
			Vitvi07g01132	Vitvi07g01408	Vitvi03g01367
			Vitvi07g01354	Vitvi07g01547	Vitvi03g01379
			Vitvi07g01653	Vitvi07g01653	Vitvi03g01380
			Vitvi07g01657	Vitvi07g01790	Vitvi03g01382
			Vitvi07g01723	Vitvi07g01847	Vitvi03g01383
			Vitvi07g01772	Vitvi07g01874	Vitvi03g01387
			Vitvi07g01794	Vitvi07g01989	Vitvi03g01437
			Vitvi07g01847	Vitvi07g02062	Vitvi03g01438
			Vitvi07g01948	Vitvi07g02065	Vitvi03g01440
			Vitvi07g01990	Vitvi07g02067	Vitvi03g01442
			Vitvi07g02029	Vitvi07g02070	Vitvi03g01444
			Vitvi07g02536	Vitvi07g02141	Vitvi03g01445
			Vitvi07g02681	Vitvi07g02202	Vitvi03g01446
			Vitvi07g02686	Vitvi07g02448	Vitvi03g01447
			Vitvi07g02734	Vitvi07g02536	Vitvi03g01448
			Vitvi07g02834	Vitvi07g02676	Vitvi03g01488
			Vitvi07g02951	Vitvi07g02686	Vitvi03g01548
			Vitvi08g00014	Vitvi07g02691	Vitvi03g01561
			Vitvi08g00175	Vitvi07g02699	Vitvi03g01580
			Vitvi08g00822	Vitvi07g02957	Vitvi03g01594
			Vitvi08g00867	Vitvi07g03085	Vitvi03g01614
			Vitvi08g00957	Vitvi08g00047	Vitvi03g01755
			Vitvi08g01081	Vitvi08g00048	Vitvi04g00100
			Vitvi08g01172	Vitvi08g00171	Vitvi04g00179
			Vitvi08g01174	Vitvi08g00292	Vitvi04g00255
			Vitvi08g01196	Vitvi08g00769	Vitvi04g00270
			Vitvi08g01287	Vitvi08g00957	Vitvi04g00318
			Vitvi08g01338	Vitvi08g00973	Vitvi04g00341
			Vitvi08g01602	Vitvi08g01174	Vitvi04g00433
			Vitvi08g01604	Vitvi08g01525	Vitvi04g00439
			Vitvi08g01887	Vitvi08g01639	Vitvi04g00449
			Vitvi08g02128	Vitvi08g01887	Vitvi04g00503
			Vitvi08g02174	Vitvi08g01931	Vitvi04g00515
			Vitvi08g02368	Vitvi08g02119	Vitvi04g00583
			Vitvi09g00081	Vitvi08g02120	Vitvi04g00644
			Vitvi09g00086	Vitvi08g02128	Vitvi04g00671
			Vitvi09g00385	Vitvi08g02174	Vitvi04g00722
			Vitvi09g00489	Vitvi08g02226	Vitvi04g00760
			Vitvi09g00591	Vitvi09g00064	Vitvi04g00803
			Vitvi09g00659	Vitvi09g00081	Vitvi04g00827
			Vitvi09g01427	Vitvi09g00294	Vitvi04g00832
			Vitvi09g01497	Vitvi09g00303	Vitvi04g00871
			Vitvi09g01551	Vitvi09g00476	Vitvi04g01339
			Vitvi09g01641	Vitvi09g00489	Vitvi04g01459
			Vitvi10g00017	Vitvi09g00659	Vitvi04g01470
			Vitvi10g00094	Vitvi09g01181	Vitvi04g01519
			Vitvi10g00343	Vitvi09g01399	Vitvi04g01580
			Vitvi10g01095	Vitvi10g00094	Vitvi04g01601
			Vitvi10g01107	Vitvi10g00214	Vitvi04g01635
			Vitvi10g01190	Vitvi10g00644	Vitvi04g01776
			Vitvi10g01672	Vitvi10g00650	Vitvi04g01788
			Vitvi10g01728	Vitvi10g00656	Vitvi04g01830
			Vitvi10g01768	Vitvi10g00661	Vitvi04g01873
			Vitvi10g01833	Vitvi10g01107	Vitvi04g01896
			Vitvi10g01839	Vitvi10g01211	Vitvi04g01918
			Vitvi10g01928	Vitvi10g01577	Vitvi04g01941
			Vitvi10g02224	Vitvi10g01613	Vitvi04g01983
			Vitvi10g02340	Vitvi10g01684	Vitvi04g02075
			Vitvi11g00231	Vitvi10g01685	Vitvi04g02092
			Vitvi11g00269	Vitvi10g01703	Vitvi04g02122
			Vitvi11g00477	Vitvi10g01817	Vitvi04g02201
			Vitvi11g00542	Vitvi10g02209	Vitvi04g02205
			Vitvi11g00555	Vitvi10g02224	Vitvi04g02229
			Vitvi11g00611	Vitvi10g02249	Vitvi04g02299
			Vitvi11g01075	Vitvi10g02276	Vitvi04g02314
			Vitvi11g01255	Vitvi10g02279	Vitvi05g00009
			Vitvi11g01446	Vitvi10g02284	Vitvi05g00028
			Vitvi12g00218	Vitvi10g02420	Vitvi05g00071
			Vitvi12g00248	Vitvi11g00083	Vitvi05g00072
			Vitvi12g00342	Vitvi11g00097	Vitvi05g00272
			Vitvi12g00348	Vitvi11g00115	Vitvi05g00410
			Vitvi12g00532	Vitvi11g00116	Vitvi05g00442
			Vitvi12g00627	Vitvi11g00261	Vitvi05g00460
			Vitvi12g01945	Vitvi11g00304	Vitvi05g00483
			Vitvi12g02022	Vitvi11g00424	Vitvi05g00548
			Vitvi12g02138	Vitvi11g00477	Vitvi05g00577
			Vitvi12g02233	Vitvi11g00485	Vitvi05g00604
			Vitvi12g02292	Vitvi11g00486	Vitvi05g00606
			Vitvi12g02415	Vitvi11g00560	Vitvi05g00800
			Vitvi12g02443	Vitvi11g00751	Vitvi05g00828
			Vitvi13g00012	Vitvi11g00900	Vitvi05g00866
			Vitvi13g00114	Vitvi11g01258	Vitvi05g00905
			Vitvi13g00117	Vitvi11g01349	Vitvi05g00971
			Vitvi13g00352	Vitvi11g01351	Vitvi05g01301
			Vitvi13g00576	Vitvi11g01356	Vitvi05g01338
			Vitvi13g00749	Vitvi11g01360	Vitvi05g01345
			Vitvi13g00886	Vitvi11g01419	Vitvi05g01412
			Vitvi13g01145	Vitvi11g01681	Vitvi05g01453
			Vitvi13g01155	Vitvi12g00256	Vitvi05g01621
			Vitvi13g01242	Vitvi12g00638	Vitvi05g01672
			Vitvi13g01293	Vitvi12g01945	Vitvi05g01682
			Vitvi13g01690	Vitvi12g01990	Vitvi05g01758
			Vitvi13g01696	Vitvi12g01993	Vitvi05g01759
			Vitvi13g01756	Vitvi12g02371	Vitvi05g01760
			Vitvi13g01973	Vitvi12g02419	Vitvi05g01881
			Vitvi13g01998	Vitvi12g02443	Vitvi05g01931
			Vitvi13g02006	Vitvi12g02709	Vitvi05g01933
			Vitvi13g02574	Vitvi12g02737	Vitvi05g01945
			Vitvi14g00146	Vitvi13g00233	Vitvi05g01948
			Vitvi14g00619	Vitvi13g00536	Vitvi05g01953
			Vitvi14g00902	Vitvi13g00766	Vitvi05g02012
			Vitvi14g01195	Vitvi13g01145	Vitvi05g02078
			Vitvi14g01530	Vitvi13g01155	Vitvi05g02103
			Vitvi14g01645	Vitvi13g01389	Vitvi05g02221
			Vitvi14g01646	Vitvi13g01395	Vitvi05g02228
			Vitvi14g01952	Vitvi13g01690	Vitvi05g02247
			Vitvi14g02032	Vitvi13g01977	Vitvi05g02251
			Vitvi14g02543	Vitvi13g01979	Vitvi06g00016
			Vitvi14g02544	Vitvi13g01980	Vitvi06g00071
			Vitvi14g02893	Vitvi13g01981	Vitvi06g00145
			Vitvi14g02898	Vitvi14g00094	Vitvi06g00158
			Vitvi14g02997	Vitvi14g00183	Vitvi06g00230
			Vitvi14g03024	Vitvi14g00221	Vitvi06g00250
			Vitvi14g03036	Vitvi14g00223	Vitvi06g00266
			Vitvi15g00076	Vitvi14g00564	Vitvi06g00281
			Vitvi15g00507	Vitvi14g01195	Vitvi06g00298
			Vitvi15g00674	Vitvi14g01474	Vitvi06g00310
			Vitvi15g00690	Vitvi14g01522	Vitvi06g00374
			Vitvi15g00871	Vitvi14g01822	Vitvi06g00379
			Vitvi15g01035	Vitvi14g01897	Vitvi06g00381
			Vitvi15g01069	Vitvi14g02493	Vitvi06g00393
			Vitvi15g01108	Vitvi14g02539	Vitvi06g00401
			Vitvi16g00255	Vitvi14g02548	Vitvi06g00411
			Vitvi16g00309	Vitvi14g02637	Vitvi06g00436
			Vitvi16g00731	Vitvi14g02893	Vitvi06g00492
			Vitvi16g00732	Vitvi14g02897	Vitvi06g00533
			Vitvi16g00733	Vitvi14g02910	Vitvi06g00583
			Vitvi16g00735	Vitvi14g02911	Vitvi06g00613
			Vitvi16g01073	Vitvi14g03091	Vitvi06g00679
			Vitvi16g01210	Vitvi15g00690	Vitvi06g00739
			Vitvi16g01247	Vitvi15g00840	Vitvi06g00740
			Vitvi16g01289	Vitvi15g00871	Vitvi06g00775
			Vitvi16g01474	Vitvi15g01089	Vitvi06g00903
			Vitvi16g01475	Vitvi15g01101	Vitvi06g00947
			Vitvi16g01483	Vitvi16g00435	Vitvi06g01161
			Vitvi16g01484	Vitvi16g00712	Vitvi06g01207
			Vitvi16g01485	Vitvi16g00733	Vitvi06g01239
			Vitvi16g01787	Vitvi16g00735	Vitvi06g01299
			Vitvi16g01857	Vitvi16g00804	Vitvi06g01325
			Vitvi16g01858	Vitvi16g00997	Vitvi06g01357
			Vitvi16g01911	Vitvi16g01037	Vitvi06g01375
			Vitvi16g01937	Vitvi16g01039	Vitvi06g01451
			Vitvi16g01979	Vitvi16g01193	Vitvi06g01469
			Vitvi16g02067	Vitvi16g01210	Vitvi06g01532
			Vitvi16g02090	Vitvi16g01282	Vitvi06g01578
			Vitvi16g02098	Vitvi16g01289	Vitvi06g01593
			Vitvi17g00061	Vitvi16g01294	Vitvi06g01594
			Vitvi17g00062	Vitvi16g01344	Vitvi06g01599
			Vitvi17g00065	Vitvi16g01453	Vitvi06g01600
			Vitvi17g00229	Vitvi16g01456	Vitvi06g01601
			Vitvi17g00256	Vitvi16g01457	Vitvi06g01602
			Vitvi17g00371	Vitvi16g01458	Vitvi06g01604
			Vitvi17g00484	Vitvi16g01460	Vitvi06g01605
			Vitvi17g00530	Vitvi16g01461	Vitvi06g01611
			Vitvi17g00601	Vitvi16g01462	Vitvi06g01628
			Vitvi17g00617	Vitvi16g01463	Vitvi06g01629
			Vitvi17g00750	Vitvi16g01464	Vitvi06g01630
			Vitvi17g00874	Vitvi16g01466	Vitvi06g01670
			Vitvi17g01339	Vitvi16g01468	Vitvi06g01724
			Vitvi17g01515	Vitvi16g01471	Vitvi06g01768
			Vitvi18g00108	Vitvi16g01472	Vitvi06g01949
			Vitvi18g00142	Vitvi16g01474	Vitvi07g00012
			Vitvi18g00204	Vitvi16g01475	Vitvi07g00068
			Vitvi18g00381	Vitvi16g01476	Vitvi07g00172
			Vitvi18g00412	Vitvi16g01477	Vitvi07g00256
			Vitvi18g00416	Vitvi16g01478	Vitvi07g00293
			Vitvi18g00479	Vitvi16g01479	Vitvi07g00319
			Vitvi18g00654	Vitvi16g01480	Vitvi07g00320
			Vitvi18g00670	Vitvi16g01481	Vitvi07g00420
			Vitvi18g00675	Vitvi16g01482	Vitvi07g00441
			Vitvi18g00683	Vitvi16g01483	Vitvi07g00576
			Vitvi18g00870	Vitvi16g01484	Vitvi07g00587
			Vitvi18g01036	Vitvi16g01485	Vitvi07g00590
			Vitvi18g01092	Vitvi16g01486	Vitvi07g00918
			Vitvi18g01129	Vitvi16g01498	Vitvi07g00973
			Vitvi18g01144	Vitvi16g01570	Vitvi07g01132
			Vitvi18g01251	Vitvi16g01787	Vitvi07g01164
			Vitvi18g01307	Vitvi16g01795	Vitvi07g01267
			Vitvi18g01315	Vitvi16g01818	Vitvi07g01272
			Vitvi18g01682	Vitvi16g01911	Vitvi07g01359
			Vitvi18g02230	Vitvi16g01937	Vitvi07g01363
			Vitvi18g02276	Vitvi16g01940	Vitvi07g01385
			Vitvi18g02291	Vitvi16g01941	Vitvi07g01395
			Vitvi18g02294	Vitvi16g01958	Vitvi07g01408
			Vitvi18g02446	Vitvi16g01999	Vitvi07g01472
			Vitvi18g02457	Vitvi16g02003	Vitvi07g01653
			Vitvi18g02496	Vitvi16g02010	Vitvi07g01671
			Vitvi18g02683	Vitvi16g02072	Vitvi07g01689
			Vitvi18g02707	Vitvi16g02090	Vitvi07g01740
			Vitvi18g02718	Vitvi16g02098	Vitvi07g01808
			Vitvi18g02797	Vitvi17g00061	Vitvi07g01823
			Vitvi18g02812	Vitvi17g00062	Vitvi07g01829
			Vitvi18g03101	Vitvi17g00229	Vitvi07g01846
			Vitvi19g00082	Vitvi17g00278	Vitvi07g01847
			Vitvi19g00094	Vitvi17g00484	Vitvi07g02065
			Vitvi19g00111	Vitvi17g00530	Vitvi07g02067
			Vitvi19g00115	Vitvi17g00541	Vitvi07g02070
			Vitvi19g00334	Vitvi17g01328	Vitvi07g02107
			Vitvi19g00557	Vitvi17g01394	Vitvi07g02113
			Vitvi19g00581	Vitvi17g01409	Vitvi07g02149
			Vitvi19g00768	Vitvi17g01451	Vitvi07g02185
			Vitvi19g01767	Vitvi17g01471	Vitvi07g02202
			Vitvi19g02039	Vitvi18g00129	Vitvi07g02208
			Vitvi19g02054	Vitvi18g00474	Vitvi07g02221
				Vitvi18g00635	Vitvi07g02230
				Vitvi18g00759	Vitvi07g02402
				Vitvi18g00760	Vitvi07g02413
				Vitvi18g01123	Vitvi07g02536
				Vitvi18g01203	Vitvi07g02555
				Vitvi18g01226	Vitvi07g02561
				Vitvi18g01263	Vitvi07g02650
				Vitvi18g01507	Vitvi07g02674
				Vitvi18g01579	Vitvi07g02686
				Vitvi18g01875	Vitvi07g02691
				Vitvi18g02273	Vitvi07g02734
				Vitvi18g02276	Vitvi07g02957
				Vitvi18g02398	Vitvi07g02987
				Vitvi18g02412	Vitvi07g03077
				Vitvi18g02447	Vitvi07g03084
				Vitvi18g02448	Vitvi07g03085
				Vitvi18g02451	Vitvi07g03130
				Vitvi18g02676	Vitvi08g00292
				Vitvi18g02796	Vitvi08g00669
				Vitvi18g02906	Vitvi08g00769
				Vitvi18g02973	Vitvi08g00771
				Vitvi18g03032	Vitvi08g00792
				Vitvi19g00334	Vitvi08g00836
				Vitvi19g00381	Vitvi08g00957
				Vitvi19g00574	Vitvi08g01056
				Vitvi19g00683	Vitvi08g01143
				Vitvi19g01281	Vitvi08g01174
				Vitvi19g01791	Vitvi08g01222
				Vitvi19g01844	Vitvi08g01236
				Vitvi19g01873	Vitvi08g01245
				Vitvi19g02039	Vitvi08g01246
				Vitvi19g02054	Vitvi08g01455
					Vitvi08g01476
					Vitvi08g01487
					Vitvi08g01490
					Vitvi08g01510
					Vitvi08g01564
					Vitvi08g01566
					Vitvi08g01596
					Vitvi08g01600
					Vitvi08g01639
					Vitvi08g01664
					Vitvi08g01673
					Vitvi08g01723
					Vitvi08g01736
					Vitvi08g01761
					Vitvi08g01811
					Vitvi08g01886
					Vitvi08g01887
					Vitvi08g01931
					Vitvi08g01995
					Vitvi08g02000
					Vitvi08g02084
					Vitvi08g02085
					Vitvi08g02119
					Vitvi08g02120
					Vitvi08g02122
					Vitvi08g02128
					Vitvi08g02167
					Vitvi08g02206
					Vitvi08g02223
					Vitvi08g02226
					Vitvi09g00064
					Vitvi09g00081
					Vitvi09g00083
					Vitvi09g00172
					Vitvi09g00173
					Vitvi09g00279
					Vitvi09g00283
					Vitvi09g00285
					Vitvi09g00307
					Vitvi09g00359
					Vitvi09g00476
					Vitvi09g00489
					Vitvi09g00558
					Vitvi09g00559
					Vitvi09g00590
					Vitvi09g00659
					Vitvi09g00717
					Vitvi09g01181
					Vitvi09g01399
					Vitvi09g01504
					Vitvi09g01505
					Vitvi09g01581
					Vitvi09g01946
					Vitvi09g01986
					Vitvi10g00031
					Vitvi10g00094
					Vitvi10g00107
					Vitvi10g00214
					Vitvi10g00330
					Vitvi10g00343
					Vitvi10g00539
					Vitvi10g00580
					Vitvi10g00621
					Vitvi10g00650
					Vitvi10g00661
					Vitvi10g00662
					Vitvi10g00668
					Vitvi10g00881
					Vitvi10g00892
					Vitvi10g01004
					Vitvi10g01090
					Vitvi10g01095
					Vitvi10g01107
					Vitvi10g01216
					Vitvi10g01361
					Vitvi10g01547
					Vitvi10g01703
					Vitvi10g01768
					Vitvi10g01773
					Vitvi10g01775
					Vitvi10g01777
					Vitvi10g01787
					Vitvi10g01817
					Vitvi10g01835
					Vitvi10g01842
					Vitvi10g01856
					Vitvi10g01881
					Vitvi10g01921
					Vitvi10g02081
					Vitvi10g02090
					Vitvi10g02159
					Vitvi10g02167
					Vitvi10g02249
					Vitvi10g02276
					Vitvi10g02284
					Vitvi10g02288
					Vitvi10g02321
					Vitvi10g02333
					Vitvi10g02349
					Vitvi10g02420
					Vitvi11g00083
					Vitvi11g00097
					Vitvi11g00212
					Vitvi11g00229
					Vitvi11g00245
					Vitvi11g00269
					Vitvi11g00365
					Vitvi11g00371
					Vitvi11g00410
					Vitvi11g00424
					Vitvi11g00442
					Vitvi11g00454
					Vitvi11g00469
					Vitvi11g00477
					Vitvi11g00478
					Vitvi11g00486
					Vitvi11g00542
					Vitvi11g00555
					Vitvi11g00751
					Vitvi11g00764
					Vitvi11g00766
					Vitvi11g00825
					Vitvi11g00900
					Vitvi11g00927
					Vitvi11g00929
					Vitvi11g01212
					Vitvi11g01243
					Vitvi11g01258
					Vitvi11g01311
					Vitvi11g01325
					Vitvi11g01349
					Vitvi11g01392
					Vitvi11g01400
					Vitvi11g01419
					Vitvi11g01652
					Vitvi11g01681
					Vitvi12g00020
					Vitvi12g00049
					Vitvi12g00050
					Vitvi12g00146
					Vitvi12g00158
					Vitvi12g00177
					Vitvi12g00226
					Vitvi12g00256
					Vitvi12g00348
					Vitvi12g00427
					Vitvi12g00519
					Vitvi12g00596
					Vitvi12g00638
					Vitvi12g00752
					Vitvi12g00755
					Vitvi12g00763
					Vitvi12g01699
					Vitvi12g01945
					Vitvi12g01990
					Vitvi12g01993
					Vitvi12g02147
					Vitvi12g02176
					Vitvi12g02177
					Vitvi12g02178
					Vitvi12g02198
					Vitvi12g02233
					Vitvi12g02245
					Vitvi12g02371
					Vitvi12g02374
					Vitvi12g02443
					Vitvi12g02449
					Vitvi12g02486
					Vitvi12g02585
					Vitvi12g02588
					Vitvi12g02709
					Vitvi13g00033
					Vitvi13g00042
					Vitvi13g00094
					Vitvi13g00140
					Vitvi13g00143
					Vitvi13g00144
					Vitvi13g00178
					Vitvi13g00233
					Vitvi13g00237
					Vitvi13g00275
					Vitvi13g00329
					Vitvi13g00340
					Vitvi13g00355
					Vitvi13g00492
					Vitvi13g00536
					Vitvi13g00563
					Vitvi13g00591
					Vitvi13g00736
					Vitvi13g00754
					Vitvi13g00766
					Vitvi13g01094
					Vitvi13g01145
					Vitvi13g01155
					Vitvi13g01242
					Vitvi13g01267
					Vitvi13g01294
					Vitvi13g01376
					Vitvi13g01395
					Vitvi13g01423
					Vitvi13g01433
					Vitvi13g01537
					Vitvi13g01552
					Vitvi13g01554
					Vitvi13g01783
					Vitvi13g01849
					Vitvi13g01897
					Vitvi13g01904
					Vitvi13g01980
					Vitvi13g02006
					Vitvi13g02077
					Vitvi13g02088
					Vitvi13g02316
					Vitvi13g02324
					Vitvi13g02493
					Vitvi13g02537
					Vitvi13g02566
					Vitvi13g02571
					Vitvi14g00010
					Vitvi14g00031
					Vitvi14g00080
					Vitvi14g00094
					Vitvi14g00127
					Vitvi14g00221
					Vitvi14g00223
					Vitvi14g00292
					Vitvi14g00340
					Vitvi14g00427
					Vitvi14g00438
					Vitvi14g00459
					Vitvi14g00483
					Vitvi14g00747
					Vitvi14g00930
					Vitvi14g00947
					Vitvi14g00958
					Vitvi14g01131
					Vitvi14g01174
					Vitvi14g01195
					Vitvi14g01262
					Vitvi14g01281
					Vitvi14g01317
					Vitvi14g01361
					Vitvi14g01401
					Vitvi14g01474
					Vitvi14g01499
					Vitvi14g01530
					Vitvi14g01628
					Vitvi14g01642
					Vitvi14g01647
					Vitvi14g01683
					Vitvi14g01720
					Vitvi14g01768
					Vitvi14g01771
					Vitvi14g01796
					Vitvi14g01822
					Vitvi14g01856
					Vitvi14g01868
					Vitvi14g01900
					Vitvi14g01922
					Vitvi14g02493
					Vitvi14g02494
					Vitvi14g02548
					Vitvi14g02549
					Vitvi14g02659
					Vitvi14g02663
					Vitvi14g02699
					Vitvi14g02700
					Vitvi14g02893
					Vitvi14g02911
					Vitvi14g02946
					Vitvi14g02990
					Vitvi14g03062
					Vitvi14g03091
					Vitvi15g00459
					Vitvi15g00507
					Vitvi15g00567
					Vitvi15g00641
					Vitvi15g00690
					Vitvi15g00698
					Vitvi15g00740
					Vitvi15g00840
					Vitvi15g00857
					Vitvi15g00871
					Vitvi15g00992
					Vitvi15g00995
					Vitvi15g01035
					Vitvi15g01089
					Vitvi15g01121
					Vitvi15g01247
					Vitvi15g01344
					Vitvi15g01467
					Vitvi15g01499
					Vitvi15g01552
					Vitvi15g01586
					Vitvi15g01619
					Vitvi15g01691
					Vitvi16g00015
					Vitvi16g00162
					Vitvi16g00215
					Vitvi16g00313
					Vitvi16g00360
					Vitvi16g00363
					Vitvi16g00370
					Vitvi16g00372
					Vitvi16g00427
					Vitvi16g00435
					Vitvi16g00521
					Vitvi16g00733
					Vitvi16g00735
					Vitvi16g00883
					Vitvi16g00946
					Vitvi16g00964
					Vitvi16g00977
					Vitvi16g00997
					Vitvi16g01037
					Vitvi16g01039
					Vitvi16g01158
					Vitvi16g01176
					Vitvi16g01193
					Vitvi16g01210
					Vitvi16g01233
					Vitvi16g01289
					Vitvi16g01292
					Vitvi16g01294
					Vitvi16g01322
					Vitvi16g01359
					Vitvi16g01430
					Vitvi16g01437
					Vitvi16g01438
					Vitvi16g01457
					Vitvi16g01473
					Vitvi16g01474
					Vitvi16g01475
					Vitvi16g01477
					Vitvi16g01478
					Vitvi16g01481
					Vitvi16g01482
					Vitvi16g01483
					Vitvi16g01484
					Vitvi16g01485
					Vitvi16g01486
					Vitvi16g01568
					Vitvi16g01776
					Vitvi16g01818
					Vitvi16g01819
					Vitvi16g01911
					Vitvi16g01937
					Vitvi16g01941
					Vitvi16g01958
					Vitvi16g01976
					Vitvi16g01984
					Vitvi16g01985
					Vitvi16g02003
					Vitvi16g02010
					Vitvi16g02059
					Vitvi16g02090
					Vitvi16g02098
					Vitvi16g02145
					Vitvi17g00061
					Vitvi17g00062
					Vitvi17g00064
					Vitvi17g00069
					Vitvi17g00131
					Vitvi17g00139
					Vitvi17g00173
					Vitvi17g00192
					Vitvi17g00214
					Vitvi17g00229
					Vitvi17g00264
					Vitvi17g00278
					Vitvi17g00405
					Vitvi17g00419
					Vitvi17g00469
					Vitvi17g00474
					Vitvi17g00484
					Vitvi17g00528
					Vitvi17g00530
					Vitvi17g00539
					Vitvi17g00577
					Vitvi17g00644
					Vitvi17g00874
					Vitvi17g00904
					Vitvi17g00931
					Vitvi17g00941
					Vitvi17g00968
					Vitvi17g01017
					Vitvi17g01021
					Vitvi17g01328
					Vitvi17g01377
					Vitvi17g01454
					Vitvi17g01455
					Vitvi17g01457
					Vitvi17g01554
					Vitvi17g01633
					Vitvi18g00018
					Vitvi18g00118
					Vitvi18g00121
					Vitvi18g00129
					Vitvi18g00144
					Vitvi18g00161
					Vitvi18g00177
					Vitvi18g00204
					Vitvi18g00234
					Vitvi18g00246
					Vitvi18g00311
					Vitvi18g00363
					Vitvi18g00423
					Vitvi18g00466
					Vitvi18g00474
					Vitvi18g00604
					Vitvi18g00640
					Vitvi18g00652
					Vitvi18g00673
					Vitvi18g00686
					Vitvi18g00708
					Vitvi18g00747
					Vitvi18g00759
					Vitvi18g00780
					Vitvi18g00784
					Vitvi18g00895
					Vitvi18g00913
					Vitvi18g00946
					Vitvi18g01019
					Vitvi18g01037
					Vitvi18g01079
					Vitvi18g01171
					Vitvi18g01181
					Vitvi18g01203
					Vitvi18g01226
					Vitvi18g01263
					Vitvi18g01307
					Vitvi18g01501
					Vitvi18g01649
					Vitvi18g01733
					Vitvi18g01735
					Vitvi18g01778
					Vitvi18g01875
					Vitvi18g02018
					Vitvi18g02028
					Vitvi18g02167
					Vitvi18g02171
					Vitvi18g02230
					Vitvi18g02273
					Vitvi18g02276
					Vitvi18g02287
					Vitvi18g02289
					Vitvi18g02315
					Vitvi18g02412
					Vitvi18g02447
					Vitvi18g02448
					Vitvi18g02451
					Vitvi18g02461
					Vitvi18g02569
					Vitvi18g02709
					Vitvi18g02742
					Vitvi18g02779
					Vitvi18g02796
					Vitvi18g02819
					Vitvi18g02820
					Vitvi18g02826
					Vitvi18g02890
					Vitvi18g02906
					Vitvi18g02928
					Vitvi18g02931
					Vitvi18g02962
					Vitvi18g02973
					Vitvi18g03009
					Vitvi18g03021
					Vitvi18g03025
					Vitvi18g03101
					Vitvi18g03246
					Vitvi19g00052
					Vitvi19g00161
					Vitvi19g00226
					Vitvi19g00229
					Vitvi19g00306
					Vitvi19g00334
					Vitvi19g00364
					Vitvi19g00381
					Vitvi19g00396
					Vitvi19g00536
					Vitvi19g00574
					Vitvi19g00576
					Vitvi19g00645
					Vitvi19g00724
					Vitvi19g00760
					Vitvi19g01281
					Vitvi19g01356
					Vitvi19g01732
					Vitvi19g01770
					Vitvi19g01790
					Vitvi19g01791
					Vitvi19g01801
					Vitvi19g01804
					Vitvi19g01806
					Vitvi19g01844
					Vitvi19g01873
					Vitvi19g02039
					Vitvi19g02054
					Vitvi19g02150
					Vitvi19g02212
					Vitvi19g02213
					Vitvi19g02215
					Vitvi19g02230

## Sheet: Panther_AS1B
AS1B
Control 0D 3gL0D
Analysis Type:	PANTHER Overrepresentation Test (Released 20181113)
Annotation Version and Release Date:	GO Ontology database Released 2019-01-01
Analyzed List:	upload_1 (Vitis vinifera)
Reference List:	Vitis vinifera (all genes in database)
Test Type:	FISHER
Correction:	BONFERRONI
Bonferroni count:	1387
GO biological process complete	Vitis vinifera - REFLIST (29851)	upload_1 (113)	upload_1 (expected)	upload_1 (over/under)	upload_1 (fold Enrichment)	upload_1 (P-value)
photosynthesis, light harvesting in photosystem I (GO:0009768)	19	4	0.07	+	55.61	0.00223
photosynthesis, light harvesting (GO:0009765)	22	4	0.08	+	48.03	0.00373
protein-chromophore linkage (GO:0018298)	33	4	0.12	+	32.02	0.016
response to light stimulus (GO:0009416)	100	6	0.38	+	15.85	0.00438
response to radiation (GO:0009314)	112	6	0.42	+	14.15	0.00816
response to abiotic stimulus (GO:0009628)	199	7	0.75	+	9.29	0.019
Unclassified (UNCLASSIFIED)	14480	49	54.81	-	0.89	0
		80		204					Table 1: GO ontology (Biological process) of AS1B comparing Control 0 days vs 3 g/L 0 days
									AS1B Control 0 days vs 3 g/L 0 days
									Biological process	Nb. Genes	Over/under expressed
Analysis Type:	PANTHER Overrepresentation Test (Released 20181113)								photosynthesis, light harvesting in photosystem I (GO:0009768)	4	+	8.51064
Annotation Version and Release Date:	GO Ontology database Released 2019-01-01								photosynthesis, light harvesting (GO:0009765)	4	+	8.51064
Analyzed List:	upload_1 (Vitis vinifera)								protein-chromophore linkage (GO:0018298)	4	+	8.51064
Reference List:	Vitis vinifera (all genes in database)								response to light stimulus (GO:0009416)	6	+	12.766
Test Type:	FISHER								response to radiation (GO:0009314)	6	+	12.766
Correction:	BONFERRONI								response to abiotic stimulus (GO:0009628)	7	+	14.8936
Bonferroni count:	1082
GO molecular function complete	Vitis vinifera - REFLIST (29851)	upload_1 (113)	upload_1 (expected)	upload_1 (over/under)	upload_1 (fold Enrichment)	upload_1 (P-value)			Molecular function
pigment binding (GO:0031409)	19	4	0.07	+	55.61	0.00174			pigment binding (GO:0031409)	4	+	8.51064
chlorophyll binding (GO:0016168)	33	4	0.12	+	32.02	0.0124			chlorophyll binding (GO:0016168)	4	+	8.51064
Unclassified (UNCLASSIFIED)	13584	44	51.42	-	0.86	0
		52							Cellular component
									plastoglobule (GO:0010287)	4	+	8.51064
Analysis Type:	PANTHER Overrepresentation Test (Released 20181113)								photosystem I (GO:0009522)	4	+	8.51064
Annotation Version and Release Date:	GO Ontology database Released 2019-01-01									47
Analyzed List:	upload_1 (Vitis vinifera)
Reference List:	Vitis vinifera (all genes in database)
Test Type:	FISHER
Correction:	BONFERRONI
Bonferroni count:	465
GO cellular component complete	Vitis vinifera - REFLIST (29851)	upload_1 (113)	upload_1 (expected)	upload_1 (over/under)	upload_1 (fold Enrichment)	upload_1 (P-value)
plastoglobule (GO:0010287)	24	4	0.09	+	44.03	0.0017
photosystem I (GO:0009522)	42	4	0.16	+	25.16	0.0129
Unclassified (UNCLASSIFIED)	15770	64	59.7	+	1.07	0
		72
3gL0dvs3gl7d	AS1B 3 g/L 0 days vs 3 g/L 7 days
									AS1B 3 g/L 0 days vs 3 g/L 7 days
Analysis Type:	PANTHER Overrepresentation Test (Released 20181113)								Biological process	Nb. Genes	Over/under expressed
Annotation Version and Release Date:	GO Ontology database Released 2019-01-01								negative regulation of molecular function (GO:0044092)	5	+
Analyzed List:	upload_1 (Vitis vinifera)								negative regulation of catalytic activity (GO:0043086)	5	+
Reference List:	Vitis vinifera (all genes in database)
Test Type:	FISHER								Molecular function
Correction:	BONFERRONI								enzyme inhibitor activity (GO:0004857)	5	+
Bonferroni count:	1387
GO biological process complete	Vitis vinifera - REFLIST (29851)	upload_1 (83)	upload_1 (expected)	upload_1 (over/under)	upload_1 (fold Enrichment)	upload_1 (P-value)			Cellular component
negative regulation of molecular function (GO:0044092)	107	5	0.3	+	16.81	0.0214			extracellular region (GO:0005576)	9	+
negative regulation of catalytic activity (GO:0043086)	107	5	0.3	+	16.81	0.0214				24
Unclassified (UNCLASSIFIED)	14480	35	40.26	-	0.87	0
		45		136
Analysis Type:	PANTHER Overrepresentation Test (Released 20181113)
Annotation Version and Release Date:	GO Ontology database Released 2019-01-01
Analyzed List:	upload_1 (Vitis vinifera)
Reference List:	Vitis vinifera (all genes in database)
Test Type:	FISHER
Correction:	BONFERRONI
Bonferroni count:	1082
GO molecular function complete	Vitis vinifera - REFLIST (29851)	upload_1 (83)	upload_1 (expected)	upload_1 (over/under)	upload_1 (fold Enrichment)	upload_1 (P-value)
enzyme inhibitor activity (GO:0004857)	104	5	0.29	+	17.29	0.0146
Unclassified (UNCLASSIFIED)	13584	31	37.77	-	0.82	0
		36
Analysis Type:	PANTHER Overrepresentation Test (Released 20181113)
Annotation Version and Release Date:	GO Ontology database Released 2019-01-01
Analyzed List:	upload_1 (Vitis vinifera)
Reference List:	Vitis vinifera (all genes in database)
Test Type:	FISHER
Correction:	BONFERRONI
Bonferroni count:	465
GO cellular component complete	Vitis vinifera - REFLIST (29851)	upload_1 (83)	upload_1 (expected)	upload_1 (over/under)	upload_1 (fold Enrichment)	upload_1 (P-value)
extracellular region (GO:0005576)	453	9	1.26	+	7.15	0.00256
Unclassified (UNCLASSIFIED)	15770	46	43.85	+	1.05	0
		55
3gL0D5gL0D
Analysis Type:	PANTHER Overrepresentation Test (Released 20181113)
Annotation Version and Release Date:	GO Ontology database Released 2019-01-01
Analyzed List:	upload_1 (Vitis vinifera)
Reference List:	Vitis vinifera (all genes in database)
Test Type:	FISHER
Correction:	BONFERRONI
Bonferroni count:	1387
GO biological process complete	Vitis vinifera - REFLIST (29851)	upload_1 (594)	upload_1 (expected)	upload_1 (over/under)	upload_1 (fold Enrichment)	upload_1 (P-value)
plant-type cell wall organization (GO:0009664)	75	12	1.49	+	8.04	0.000177
hydrogen peroxide catabolic process (GO:0042744)	88	13	1.75	+	7.42	0.000123
hydrogen peroxide metabolic process (GO:0042743)	88	13	1.75	+	7.42	0.000123
antibiotic catabolic process (GO:0017001)	90	13	1.79	+	7.26	0.000156
reactive oxygen species metabolic process (GO:0072593)	104	13	2.07	+	6.28	0.000701
response to biotic stimulus (GO:0009607)	97	12	1.93	+	6.22	0.00212
cofactor catabolic process (GO:0051187)	107	13	2.13	+	6.11	0.000941
antibiotic metabolic process (GO:0016999)	130	14	2.59	+	5.41	0.00133
drug catabolic process (GO:0042737)	233	25	4.64	+	5.39	8.36e-08
cellular oxidant detoxification (GO:0098869)	198	18	3.94	+	4.57	0.0004
cellular response to toxic substance (GO:0097237)	199	18	3.96	+	4.55	0.000428
cellular detoxification (GO:1990748)	199	18	3.96	+	4.55	0.000428
plant-type cell wall organization or biogenesis (GO:0071669)	151	13	3	+	4.33	0.0302
response to oxidative stress (GO:0006979)	165	14	3.28	+	4.26	0.0171
detoxification (GO:0098754)	271	21	5.39	+	3.89	0.0005
response to toxic substance (GO:0009636)	273	21	5.43	+	3.87	0.000559
cell wall organization (GO:0071555)	293	21	5.83	+	3.6	0.00163
external encapsulating structure organization (GO:0045229)	299	21	5.95	+	3.53	0.0022
cell wall organization or biogenesis (GO:0071554)	403	28	8.02	+	3.49	5.12e-05
cellular response to chemical stimulus (GO:0070887)	410	23	8.16	+	2.82	0.0238
cellular catabolic process (GO:0044248)	1174	50	23.36	+	2.14	0.00174
catabolic process (GO:0009056)	1399	59	27.84	+	2.12	0.000215
oxidation-reduction process (GO:0055114)	1992	77	39.64	+	1.94	7.76e-05
Unclassified (UNCLASSIFIED)	14480	241	288.14	-	0.84	0
nitrogen compound metabolic process (GO:0006807)	7055	97	140.39	-	0.69	0.0277
cellular aromatic compound metabolic process (GO:0006725)	3291	33	65.49	-	0.5	0.00775
heterocycle metabolic process (GO:0046483)	3158	29	62.84	-	0.46	0.00178
nucleic acid metabolic process (GO:0090304)	2581	23	51.36	-	0.45	0.0107
nucleobase-containing compound metabolic process (GO:0006139)	2985	25	59.4	-	0.42	0.000444
cellular nitrogen compound metabolic process (GO:0034641)	3714	31	73.9	-	0.42	9.45e-06
organonitrogen compound biosynthetic process (GO:1901566)	1230	5	24.48	-	0.2	0.00591			response to biotic stimulus (GO:0009607)	12
									cellular detoxification (GO:1990748)	18
									response to oxidative stress (GO:0006979)	14
Analysis Type:	PANTHER Overrepresentation Test (Released 20181113)								response to toxic substance (GO:0009636)	21
Annotation Version and Release Date:	GO Ontology database Released 2019-01-01								oxidation-reduction process (GO:0055114)	77
Analyzed List:	upload_1 (Vitis vinifera)								nutrient reservoir activity (GO:0045735)	12
Reference List:	Vitis vinifera (all genes in database)								antioxidant activity (GO:0016209)	18
Test Type:	FISHER								heme binding (GO:0020037)	35
Correction:	BONFERRONI								oxidoreductase activity (GO:0016491)	79
Bonferroni count:	1082								cation binding (GO:0043169)	88
GO molecular function complete	Vitis vinifera - REFLIST (29851)	upload_1 (594)	upload_1 (expected)	upload_1 (over/under)	upload_1 (fold Enrichment)	upload_1 (P-value)			apoplast (GO:0048046)	14
nutrient reservoir activity (GO:0045735)	88	12	1.75	+	6.85	0.00065			cell wall (GO:0005618)	29
peroxidase activity (GO:0004601)	119	14	2.37	+	5.91	0.000392			cell periphery (GO:0071944)	73
oxidoreductase activity, acting on peroxide as acceptor (GO:0016684)	122	14	2.43	+	5.77	0.000516
antioxidant activity (GO:0016209)	197	18	3.92	+	4.59	0.000291
heme binding (GO:0020037)	536	35	10.67	+	3.28	3.55e-06
tetrapyrrole binding (GO:0046906)	568	37	11.3	+	3.27	1.33e-06
monooxygenase activity (GO:0004497)	410	23	8.16	+	2.82	0.0186
cofactor binding (GO:0048037)	1203	59	23.94	+	2.46	9.7e-07
oxidoreductase activity (GO:0016491)	1898	79	37.77	+	2.09	1.39e-06
metal ion binding (GO:0046872)	2696	88	53.65	+	1.64	0.00765
cation binding (GO:0043169)	2713	88	53.99	+	1.63	0.0084
molecular_function (GO:0003674)	16267	387	323.69	+	1.2	0.000241
Unclassified (UNCLASSIFIED)	13584	207	270.31	-	0.77	0
RNA binding (GO:0003723)	1536	3	30.56	-	0.1	3.35e-07
Analysis Type:	PANTHER Overrepresentation Test (Released 20181113)
Annotation Version and Release Date:	GO Ontology database Released 2019-01-01
Analyzed List:	upload_1 (Vitis vinifera)
Reference List:	Vitis vinifera (all genes in database)
Test Type:	FISHER
Correction:	BONFERRONI
Bonferroni count:	465
GO cellular component complete	Vitis vinifera - REFLIST (29851)	upload_1 (594)	upload_1 (expected)	upload_1 (over/under)	upload_1 (fold Enrichment)	upload_1 (P-value)
plant-type cell wall (GO:0009505)	67	10	1.33	+	7.5	0.00117
apoplast (GO:0048046)	125	14	2.49	+	5.63	0.00029
extracellular region (GO:0005576)	453	50	9.01	+	5.55	1.89e-18
external encapsulating structure (GO:0030312)	275	29	5.47	+	5.3	1.2e-09
cell wall (GO:0005618)	275	29	5.47	+	5.3	1.2e-09
cell periphery (GO:0071944)	1846	73	36.73	+	1.99	2.3e-05
Unclassified (UNCLASSIFIED)	15770	289	313.8	-	0.92	0
protein-containing complex (GO:0032991)	2285	19	45.47	-	0.42	0.00452
intracellular non-membrane-bounded organelle (GO:0043232)	1185	7	23.58	-	0.3	0.0478
non-membrane-bounded organelle (GO:0043228)	1185	7	23.58	-	0.3	0.0478
intracellular organelle lumen (GO:0070013)	667	1	13.27	-	0.08	0.0228
membrane-enclosed lumen (GO:0031974)	667	1	13.27	-	0.08	0.0228
organelle lumen (GO:0043233)	667	1	13.27	-	0.08	0.0228
ribonucleoprotein complex (GO:1990904)	711	1	14.15	-	0.07	0.0111
3gL0D5gL1D
Analysis Type:	PANTHER Overrepresentation Test (Released 20181113)
Annotation Version and Release Date:	GO Ontology database Released 2019-01-01
Analyzed List:	upload_1 (Vitis vinifera)
Reference List:	Vitis vinifera (all genes in database)
Test Type:	FISHER
Correction:	BONFERRONI
Bonferroni count:	1387
GO biological process complete	Vitis vinifera - REFLIST (29851)	upload_1 (919)	upload_1 (expected)	upload_1 (over/under)	upload_1 (fold Enrichment)	upload_1 (P-value)
erythrose 4-phosphate/phosphoenolpyruvate family amino acid catabolic process (GO:1902222)	16	9	0.49	+	18.27	3.35e-05
L-phenylalanine catabolic process (GO:0006559)	16	9	0.49	+	18.27	3.35e-05
cinnamic acid metabolic process (GO:0009803)	15	8	0.46	+	17.32	0.00028
cinnamic acid biosynthetic process (GO:0009800)	15	8	0.46	+	17.32	0.00028
erythrose 4-phosphate/phosphoenolpyruvate family amino acid metabolic process (GO:1902221)	20	9	0.62	+	14.62	0.000148
L-phenylalanine metabolic process (GO:0006558)	20	9	0.62	+	14.62	0.000148			organic acid catabolic process (GO:0016054)	12
benzene-containing compound metabolic process (GO:0042537)	18	8	0.55	+	14.44	0.000825			hydrogen peroxide metabolic process (GO:0042743)	14
aromatic amino acid family catabolic process (GO:0009074)	21	9	0.65	+	13.92	0.000205			response to biotic stimulus (GO:0009607)	14
phenylpropanoid biosynthetic process (GO:0009699)	28	8	0.86	+	9.28	0.0123			drug catabolic process (GO:0042737)	32
alpha-amino acid catabolic process (GO:1901606)	41	11	1.26	+	8.71	0.000435			detoxification (GO:0098754)	28
cellular amino acid catabolic process (GO:0009063)	43	11	1.32	+	8.31	0.000652			drug metabolic process (GO:0017144)	45
organic acid catabolic process (GO:0016054)	74	12	2.28	+	5.27	0.0131			transmembrane transport (GO:0055085)	68
carboxylic acid catabolic process (GO:0046395)	74	12	2.28	+	5.27	0.0131			gene expression (GO:0010467)	30
hydrogen peroxide catabolic process (GO:0042744)	88	14	2.71	+	5.17	0.00294			nucleic acid metabolic process (GO:0090304)	31
hydrogen peroxide metabolic process (GO:0042743)	88	14	2.71	+	5.17	0.00294			antioxidant activity (GO:0016209)	25
antibiotic catabolic process (GO:0017001)	90	14	2.77	+	5.05	0.00372			heme binding (GO:0020037)	41
small molecule catabolic process (GO:0044282)	104	16	3.2	+	5	0.000834			transmembrane transporter activity (GO:0022857)	69
response to biotic stimulus (GO:0009607)	97	14	2.99	+	4.69	0.0081			catalytic activity (GO:0003824)	430
cofactor catabolic process (GO:0051187)	107	15	3.29	+	4.55	0.00523			nucleic acid binding (GO:0003676)	54
drug catabolic process (GO:0042737)	233	32	7.17	+	4.46	3.33e-08			extracellular region (GO:0005576)	49
reactive oxygen species metabolic process (GO:0072593)	104	14	3.2	+	4.37	0.0166			cell wall (GO:0005618)	28
cellular oxidant detoxification (GO:0098869)	198	25	6.1	+	4.1	2.29e-05			membrane (GO:0016020)	273
cellular response to toxic substance (GO:0097237)	199	25	6.13	+	4.08	2.5e-05			organelle part (GO:0044422)	37
cellular detoxification (GO:1990748)	199	25	6.13	+	4.08	2.5e-05
antibiotic metabolic process (GO:0016999)	130	16	4	+	4	0.0113
monocarboxylic acid biosynthetic process (GO:0072330)	187	22	5.76	+	3.82	0.000493
response to oxidative stress (GO:0006979)	165	18	5.08	+	3.54	0.0145
response to toxic substance (GO:0009636)	273	29	8.4	+	3.45	5.53e-05
detoxification (GO:0098754)	271	28	8.34	+	3.36	0.00016
monocarboxylic acid metabolic process (GO:0032787)	277	26	8.53	+	3.05	0.00237
cellular response to chemical stimulus (GO:0070887)	410	35	12.62	+	2.77	0.000336
cell wall organization (GO:0071555)	293	24	9.02	+	2.66	0.047
cell wall organization or biogenesis (GO:0071554)	403	33	12.41	+	2.66	0.00173
drug metabolic process (GO:0017144)	554	45	17.06	+	2.64	4.11e-05
carbohydrate metabolic process (GO:0005975)	944	59	29.06	+	2.03	0.00141
catabolic process (GO:0009056)	1399	86	43.07	+	2	6.43e-06
oxidation-reduction process (GO:0055114)	1992	120	61.33	+	1.96	1.58e-08
cellular catabolic process (GO:0044248)	1174	68	36.14	+	1.88	0.00299
transmembrane transport (GO:0055085)	1281	68	39.44	+	1.72	0.0371
biological_process (GO:0008150)	15371	583	473.22	+	1.23	1.05e-09
metabolic process (GO:0008152)	10980	408	338.03	+	1.21	0.0045
Unclassified (UNCLASSIFIED)	14480	336	445.78	-	0.75	0
nitrogen compound metabolic process (GO:0006807)	7055	162	217.2	-	0.75	0.022
macromolecule metabolic process (GO:0043170)	6454	137	198.69	-	0.69	0.000661
heterocycle metabolic process (GO:0046483)	3158	49	97.22	-	0.5	4.87e-05
cellular nitrogen compound metabolic process (GO:0034641)	3714	54	114.34	-	0.47	1.24e-07
gene expression (GO:0010467)	2092	30	64.4	-	0.47	0.00235
nucleobase-containing compound metabolic process (GO:0006139)	2985	42	91.9	-	0.46	3.89e-06
RNA metabolic process (GO:0016070)	2220	29	68.35	-	0.42	0.000102
nucleic acid metabolic process (GO:0090304)	2581	31	79.46	-	0.39	5.73e-07
cellular amide metabolic process (GO:0043603)	789	6	24.29	-	0.25	0.0267
organelle organization (GO:0006996)	963	7	29.65	-	0.24	0.00166
peptide metabolic process (GO:0006518)	715	5	22.01	-	0.23	0.044
amide biosynthetic process (GO:0043604)	631	2	19.43	-	0.1	0.002
peptide biosynthetic process (GO:0043043)	587	1	18.07	-	0.06	0.000718
RNA processing (GO:0006396)	616	1	18.96	-	0.05	0.000341
RNA modification (GO:0009451)	676	1	20.81	-	0.05	4.99e-05
nucleic acid phosphodiester bond hydrolysis (GO:0090305)	722	1	22.23	-	0.04	1.65e-05
Analysis Type:	PANTHER Overrepresentation Test (Released 20181113)
Annotation Version and Release Date:	GO Ontology database Released 2019-01-01
Analyzed List:	upload_1 (Vitis vinifera)
Reference List:	Vitis vinifera (all genes in database)
Test Type:	FISHER
Correction:	BONFERRONI
Bonferroni count:	1082
GO molecular function complete	Vitis vinifera - REFLIST (29851)	upload_1 (919)	upload_1 (expected)	upload_1 (over/under)	upload_1 (fold Enrichment)	upload_1 (P-value)
phenylalanine ammonia-lyase activity (GO:0045548)	15	8	0.46	+	17.32	0.000219
ammonia-lyase activity (GO:0016841)	17	8	0.52	+	15.29	0.000458
peroxidase activity (GO:0004601)	119	16	3.66	+	4.37	0.00319
oxidoreductase activity, acting on peroxide as acceptor (GO:0016684)	122	16	3.76	+	4.26	0.00426
antioxidant activity (GO:0016209)	197	25	6.06	+	4.12	1.63e-05
tetrapyrrole binding (GO:0046906)	568	45	17.49	+	2.57	4.78e-05
heme binding (GO:0020037)	536	41	16.5	+	2.48	0.000406
monooxygenase activity (GO:0004497)	410	30	12.62	+	2.38	0.032
cofactor binding (GO:0048037)	1203	80	37.04	+	2.16	8.17e-07
oxidoreductase activity (GO:0016491)	1898	124	58.43	+	2.12	2.21e-11
transmembrane transporter activity (GO:0022857)	1246	69	38.36	+	1.8	0.00692
catalytic activity (GO:0003824)	10361	430	318.98	+	1.35	1.41e-10
molecular_function (GO:0003674)	16267	622	500.8	+	1.24	1.19e-12
Unclassified (UNCLASSIFIED)	13584	297	418.2	-	0.71	0
nucleic acid binding (GO:0003676)	3351	54	103.16	-	0.52	4.85e-05
structural molecule activity (GO:0005198)	492	1	15.15	-	0.07	0.0122
nuclease activity (GO:0004518)	680	1	20.93	-	0.05	3.95e-05
RNA binding (GO:0003723)	1536	1	47.29	-	0.02	1.96e-16
Analysis Type:	PANTHER Overrepresentation Test (Released 20181113)
Annotation Version and Release Date:	GO Ontology database Released 2019-01-01
Analyzed List:	upload_1 (Vitis vinifera)
Reference List:	Vitis vinifera (all genes in database)
Test Type:	FISHER
Correction:	BONFERRONI
Bonferroni count:	465
GO cellular component complete	Vitis vinifera - REFLIST (29851)	upload_1 (919)	upload_1 (expected)	upload_1 (over/under)	upload_1 (fold Enrichment)	upload_1 (P-value)
apoplast (GO:0048046)	125	16	3.85	+	4.16	0.00242
extracellular region (GO:0005576)	453	49	13.95	+	3.51	2.19e-10
external encapsulating structure (GO:0030312)	275	28	8.47	+	3.31	7.08e-05
cell wall (GO:0005618)	275	28	8.47	+	3.31	7.08e-05
intrinsic component of plasma membrane (GO:0031226)	281	24	8.65	+	2.77	0.00842
cell periphery (GO:0071944)	1846	107	56.83	+	1.88	6.69e-07
plasma membrane (GO:0005886)	1536	79	47.29	+	1.67	0.00778
intrinsic component of membrane (GO:0031224)	5816	239	179.05	+	1.33	0.00104
membrane part (GO:0044425)	6063	242	186.66	+	1.3	0.00713
integral component of membrane (GO:0016021)	5728	228	176.34	+	1.29	0.0176
membrane (GO:0016020)	7074	273	217.78	+	1.25	0.0198
Unclassified (UNCLASSIFIED)	15770	448	485.5	-	0.92	0
intracellular organelle part (GO:0044446)	2512	37	77.34	-	0.48	0.00013
organelle part (GO:0044422)	2513	37	77.37	-	0.48	0.00013
protein-containing complex (GO:0032991)	2285	23	70.35	-	0.33	2.41e-08
intracellular non-membrane-bounded organelle (GO:0043232)	1185	8	36.48	-	0.22	1.28e-05
non-membrane-bounded organelle (GO:0043228)	1185	8	36.48	-	0.22	1.28e-05
nuclear part (GO:0044428)	850	5	26.17	-	0.19	0.000513
ribosome (GO:0005840)	415	1	12.78	-	0.08	0.0497
nuclear lumen (GO:0031981)	578	1	17.79	-	0.06	0.000359
intracellular organelle lumen (GO:0070013)	667	1	20.53	-	0.05	2.48e-05
membrane-enclosed lumen (GO:0031974)	667	1	20.53	-	0.05	2.48e-05
organelle lumen (GO:0043233)	667	1	20.53	-	0.05	2.48e-05
ribonucleoprotein complex (GO:1990904)	711	1	21.89	-	0.05	8.32e-06
3gL0D5gL7D
Analysis Type:	PANTHER Overrepresentation Test (Released 20181113)
Annotation Version and Release Date:	GO Ontology database Released 2019-01-01
Analyzed List:	upload_1 (Vitis vinifera)
Reference List:	Vitis vinifera (all genes in database)
Test Type:	FISHER
Correction:	BONFERRONI
Bonferroni count:	1387
GO biological process complete	Vitis vinifera - REFLIST (29851)	upload_1 (406)	upload_1 (expected)	upload_1 (over/under)	upload_1 (fold Enrichment)	upload_1 (P-value)
plant-type cell wall organization (GO:0009664)	75	9	1.02	+	8.82	0.00271					reactive oxygen species metabolic process (GO:0072593)	9
hydrogen peroxide catabolic process (GO:0042744)	88	9	1.2	+	7.52	0.00904					drug catabolic process (GO:0042737)	17
hydrogen peroxide metabolic process (GO:0042743)	88	9	1.2	+	7.52	0.00904					cell wall organization (GO:0071555)	16
antibiotic catabolic process (GO:0017001)	90	9	1.22	+	7.35	0.0107					oxidation-reduction process (GO:0055114)	53
reactive oxygen species metabolic process (GO:0072593)	104	9	1.41	+	6.36	0.0313					gene expression (GO:0010467)	9
cofactor catabolic process (GO:0051187)	107	9	1.46	+	6.18	0.0385					nucleic acid metabolic process (GO:0090304)	9
antibiotic metabolic process (GO:0016999)	130	10	1.77	+	5.66	0.0287					nutrient reservoir activity (GO:0045735)	11
drug catabolic process (GO:0042737)	233	17	3.17	+	5.36	8.02e-05					peroxidase activity (GO:0004601)	10
cellular oxidant detoxification (GO:0098869)	198	13	2.69	+	4.83	0.00864					heme binding (GO:0020037)	27
cellular response to toxic substance (GO:0097237)	199	13	2.71	+	4.8	0.0091					oxidoreductase activity (GO:0016491)	54
cellular detoxification (GO:1990748)	199	13	2.71	+	4.8	0.0091					cell wall (GO:0005618)	24
cell wall organization (GO:0071555)	293	16	3.99	+	4.01	0.00715					plasma membrane part (GO:0044459)	15
external encapsulating structure organization (GO:0045229)	299	16	4.07	+	3.93	0.00911					cell periphery (GO:0071944)	56
cell wall organization or biogenesis (GO:0071554)	403	19	5.48	+	3.47	0.0073					organelle (GO:0043226)	53
oxidation-reduction process (GO:0055114)	1992	53	27.09	+	1.96	0.00737					nucleus (GO:0005634)	17
Unclassified (UNCLASSIFIED)	14480	174	196.94	-	0.88	0
nitrogen compound metabolic process (GO:0006807)	7055	58	95.95	-	0.6	0.00548
organic cyclic compound metabolic process (GO:1901360)	3354	19	45.62	-	0.42	0.00718
cellular biosynthetic process (GO:0044249)	2754	14	37.46	-	0.37	0.0165
cellular aromatic compound metabolic process (GO:0006725)	3291	16	44.76	-	0.36	0.000711
heterocycle metabolic process (GO:0046483)	3158	14	42.95	-	0.33	0.000272
gene expression (GO:0010467)	2092	9	28.45	-	0.32	0.0407
cellular nitrogen compound biosynthetic process (GO:0044271)	1875	7	25.5	-	0.27	0.037
nucleobase-containing compound metabolic process (GO:0006139)	2985	11	40.6	-	0.27	4.57e-05
RNA metabolic process (GO:0016070)	2220	8	30.19	-	0.26	0.00277
cellular nitrogen compound metabolic process (GO:0034641)	3714	13	50.51	-	0.26	1.86e-07
nucleic acid metabolic process (GO:0090304)	2581	9	35.1	-	0.26	0.000203
Analysis Type:	PANTHER Overrepresentation Test (Released 20181113)
Annotation Version and Release Date:	GO Ontology database Released 2019-01-01
Analyzed List:	upload_1 (Vitis vinifera)
Reference List:	Vitis vinifera (all genes in database)
Test Type:	FISHER
Correction:	BONFERRONI
Bonferroni count:	1082
GO molecular function complete	Vitis vinifera - REFLIST (29851)	upload_1 (406)	upload_1 (expected)	upload_1 (over/under)	upload_1 (fold Enrichment)	upload_1 (P-value)
nutrient reservoir activity (GO:0045735)	88	11	1.2	+	9.19	0.000105
manganese ion binding (GO:0030145)	78	8	1.06	+	7.54	0.0226
peroxidase activity (GO:0004601)	119	10	1.62	+	6.18	0.0109
oxidoreductase activity, acting on peroxide as acceptor (GO:0016684)	122	10	1.66	+	6.03	0.0134
antioxidant activity (GO:0016209)	197	13	2.68	+	4.85	0.0064
oxidoreductase activity, acting on paired donors, with incorporation or reduction of molecular oxygen, NAD(P)H as one donor, and incorporation of one atom of oxygen (GO:0016709)	265	14	3.6	+	3.88	0.0305
tetrapyrrole binding (GO:0046906)	568	29	7.73	+	3.75	3.54e-06
heme binding (GO:0020037)	536	27	7.29	+	3.7	1.63e-05
monooxygenase activity (GO:0004497)	410	19	5.58	+	3.41	0.0072
oxidoreductase activity, acting on paired donors, with incorporation or reduction of molecular oxygen (GO:0016705)	509	21	6.92	+	3.03	0.013
cofactor binding (GO:0048037)	1203	45	16.36	+	2.75	2.29e-06
oxidoreductase activity (GO:0016491)	1898	54	25.81	+	2.09	0.000455
Unclassified (UNCLASSIFIED)	13584	151	184.75	-	0.82	0
nucleic acid binding (GO:0003676)	3351	18	45.58	-	0.39	0.00242
RNA binding (GO:0003723)	1536	2	20.89	-	0.1	0.000311
Analysis Type:	PANTHER Overrepresentation Test (Released 20181113)
Annotation Version and Release Date:	GO Ontology database Released 2019-01-01
Analyzed List:	upload_1 (Vitis vinifera)
Reference List:	Vitis vinifera (all genes in database)
Test Type:	FISHER
Correction:	BONFERRONI
Bonferroni count:	465
GO cellular component complete	Vitis vinifera - REFLIST (29851)	upload_1 (406)	upload_1 (expected)	upload_1 (over/under)	upload_1 (fold Enrichment)	upload_1 (P-value)
apoplast (GO:0048046)	125	12	1.7	+	7.06	0.000166
external encapsulating structure (GO:0030312)	275	24	3.74	+	6.42	1.54e-09
cell wall (GO:0005618)	275	24	3.74	+	6.42	1.54e-09
extracellular region (GO:0005576)	453	39	6.16	+	6.33	3.08e-16
intrinsic component of plasma membrane (GO:0031226)	281	15	3.82	+	3.92	0.00608
plasma membrane part (GO:0044459)	311	15	4.23	+	3.55	0.0186
cell periphery (GO:0071944)	1846	56	25.11	+	2.23	1.85e-05
Unclassified (UNCLASSIFIED)	15770	201	214.49	-	0.94	0
intracellular (GO:0005622)	8159	75	110.97	-	0.68	0.0185
intracellular organelle (GO:0043229)	6293	53	85.59	-	0.62	0.0219
organelle (GO:0043226)	6311	53	85.84	-	0.62	0.0173
nucleus (GO:0005634)	2911	17	39.59	-	0.43	0.0205

## Sheet: Figure AS1B
photosynthesis, light harvesting in photosystem I (GO:0009768)	4
photosynthesis, light harvesting (GO:0009765)	4
protein-chromophore linkage (GO:0018298)	4
response to light stimulus (GO:0009416)	6
response to radiation (GO:0009314)	6
response to abiotic stimulus (GO:0009628)	7
pigment binding (GO:0031409)	4
chlorophyll binding (GO:0016168)	4
plastoglobule (GO:0010287)	4
photosystem I (GO:0009522)	4
negative regulation of molecular function (GO:0044092)	5
negative regulation of catalytic activity (GO:0043086)	5
enzyme inhibitor activity (GO:0004857)	5
extracellular region (GO:0005576)	9
response to biotic stimulus (GO:0009607)	12
cellular detoxification (GO:1990748)	18
response to oxidative stress (GO:0006979)	14
response to toxic substance (GO:0009636)	21
oxidation-reduction process (GO:0055114)	77
nutrient reservoir activity (GO:0045735)	12
antioxidant activity (GO:0016209)	18
heme binding (GO:0020037)	35
oxidoreductase activity (GO:0016491)	79
cation binding (GO:0043169)	88
apoplast (GO:0048046)	14
cell wall (GO:0005618)	29
cell periphery (GO:0071944)	73
organic acid catabolic process (GO:0016054)	12
hydrogen peroxide metabolic process (GO:0042743)	14
response to biotic stimulus (GO:0009607)	14
drug catabolic process (GO:0042737)	32
detoxification (GO:0098754)	28
drug metabolic process (GO:0017144)	45
transmembrane transport (GO:0055085)	68
gene expression (GO:0010467)	30
nucleic acid metabolic process (GO:0090304)	31
antioxidant activity (GO:0016209)	25
heme binding (GO:0020037)	41
transmembrane transporter activity (GO:0022857)	69
catalytic activity (GO:0003824)	430
nucleic acid binding (GO:0003676)	54
extracellular region (GO:0005576)	49
cell wall (GO:0005618)	28
membrane (GO:0016020)	273
organelle part (GO:0044422)	37
reactive oxygen species metabolic process (GO:0072593)	9
drug catabolic process (GO:0042737)	17
cell wall organization (GO:0071555)	16
oxidation-reduction process (GO:0055114)	53
gene expression (GO:0010467)	9
nucleic acid metabolic process (GO:0090304)	9
nutrient reservoir activity (GO:0045735)	11
peroxidase activity (GO:0004601)	10
heme binding (GO:0020037)	27
oxidoreductase activity (GO:0016491)	54
cell wall (GO:0005618)	24
plasma membrane part (GO:0044459)	15
cell periphery (GO:0071944)	56
organelle (GO:0043226)	53
nucleus (GO:0005634)	17

## Sheet: Panther_R110
3gL0D3gL7D
Analysis Type:	PANTHER Overrepresentation Test (Released 20181113)
Annotation Version and Release Date:	GO Ontology database Released 2019-01-01
Analyzed List:	upload_1 (Vitis vinifera)
Reference List:	Vitis vinifera (all genes in database)
Test Type:	FISHER
Correction:	BONFERRONI
Bonferroni count:	1387
GO biological process complete	Vitis vinifera - REFLIST (29851)	upload_1 (130)	upload_1 (expected)	upload_1 (over/under)	upload_1 (fold Enrichment)	upload_1 (P-value)
cell wall macromolecule catabolic process (GO:0016998)	34	4	0.15	+	27.01	0.0308
response to biotic stimulus (GO:0009607)	97	8	0.42	+	18.94	2.73e-05
Unclassified (UNCLASSIFIED)	14480	52	63.06	-	0.82	0
		64		200
Analysis Type:	PANTHER Overrepresentation Test (Released 20181113)
Annotation Version and Release Date:	GO Ontology database Released 2019-01-01
Analyzed List:	upload_1 (Vitis vinifera)
Reference List:	Vitis vinifera (all genes in database)
Test Type:	FISHER
Correction:	BONFERRONI
Bonferroni count:	465
GO cellular component complete	Vitis vinifera - REFLIST (29851)	upload_1 (130)	upload_1 (expected)	upload_1 (over/under)	upload_1 (fold Enrichment)	upload_1 (P-value)
Unclassified (UNCLASSIFIED)	15770	80	68.68	+	1.16	0
intracellular part (GO:0044424)	7904	14	34.42	-	0.41	0.00673
intracellular (GO:0005622)	8159	14	35.53	-	0.39	0.00305
intracellular organelle (GO:0043229)	6293	8	27.41	-	0.29	0.00191
organelle (GO:0043226)	6311	8	27.48	-	0.29	0.00191
intracellular membrane-bounded organelle (GO:0043231)	5629	6	24.51	-	0.24	0.00199
membrane-bounded organelle (GO:0043227)	5723	6	24.92	-	0.24	0.00131
		136
Analysis Type:	PANTHER Overrepresentation Test (Released 20181113)
Annotation Version and Release Date:	GO Ontology database Released 2019-01-01
Analyzed List:	upload_1 (Vitis vinifera)
Reference List:	Vitis vinifera (all genes in database)
Test Type:	FISHER
Correction:	BONFERRONI
Bonferroni count:	1082
GO molecular function complete	Vitis vinifera - REFLIST (29851)	upload_1 (130)	upload_1 (expected)	upload_1 (over/under)	upload_1 (fold Enrichment)	upload_1 (P-value)
Unclassified (UNCLASSIFIED)	13584	49	59.16	-	0.83	0
3gL0D5gL0D
Analysis Type:	PANTHER Overrepresentation Test (Released 20181113)
Annotation Version and Release Date:	GO Ontology database Released 2019-01-01
Analyzed List:	upload_1 (Vitis vinifera)
Reference List:	Vitis vinifera (all genes in database)
Test Type:	FISHER
Correction:	BONFERRONI
Bonferroni count:	1387
GO biological process complete	Vitis vinifera - REFLIST (29851)	upload_1 (288)	upload_1 (expected)	upload_1 (over/under)	upload_1 (fold Enrichment)	upload_1 (P-value)
water transport (GO:0006833)	36	9	0.35	+	25.91	5.33e-07
fluid transport (GO:0042044)	36	9	0.35	+	25.91	5.33e-07
cellular carbohydrate metabolic process (GO:0044262)	288	12	2.78	+	4.32	0.0496
ion transmembrane transport (GO:0034220)	673	20	6.49	+	3.08	0.0187
ion transport (GO:0006811)	888	26	8.57	+	3.03	0.0012
carbohydrate metabolic process (GO:0005975)	944	27	9.11	+	2.96	0.00114
transmembrane transport (GO:0055085)	1281	36	12.36	+	2.91	2.24e-05
Unclassified (UNCLASSIFIED)	14480	109	139.7	-	0.78	0
Analysis Type:	PANTHER Overrepresentation Test (Released 20181113)
Annotation Version and Release Date:	GO Ontology database Released 2019-01-01
Analyzed List:	upload_1 (Vitis vinifera)
Reference List:	Vitis vinifera (all genes in database)
Test Type:	FISHER
Correction:	BONFERRONI
Bonferroni count:	465
GO cellular component complete	Vitis vinifera - REFLIST (29851)	upload_1 (288)	upload_1 (expected)	upload_1 (over/under)	upload_1 (fold Enrichment)	upload_1 (P-value)
central vacuole (GO:0042807)	13	5	0.13	+	39.87	0.000277
plant-type vacuole membrane (GO:0009705)	66	7	0.64	+	10.99	0.00299
plant-type vacuole (GO:0000325)	104	9	1	+	8.97	0.000683
integral component of plasma membrane (GO:0005887)	175	12	1.69	+	7.11	0.000129
intrinsic component of plasma membrane (GO:0031226)	281	16	2.71	+	5.9	1.56e-05
vacuolar membrane (GO:0005774)	160	9	1.54	+	5.83	0.0179
vacuolar part (GO:0044437)	169	9	1.63	+	5.52	0.0269
plasma membrane part (GO:0044459)	311	16	3	+	5.33	5.85e-05
vacuole (GO:0005773)	257	11	2.48	+	4.44	0.0279
extracellular region (GO:0005576)	453	18	4.37	+	4.12	0.000367
Unclassified (UNCLASSIFIED)	15770	150	152.15	-	0.99	0
protein-containing complex (GO:0032991)	2285	5	22.05	-	0.23	0.00765
Analysis Type:	PANTHER Overrepresentation Test (Released 20181113)
Annotation Version and Release Date:	GO Ontology database Released 2019-01-01
Analyzed List:	upload_1 (Vitis vinifera)
Reference List:	Vitis vinifera (all genes in database)
Test Type:	FISHER
Correction:	BONFERRONI
Bonferroni count:	1082
GO molecular function complete	Vitis vinifera - REFLIST (29851)	upload_1 (288)	upload_1 (expected)	upload_1 (over/under)	upload_1 (fold Enrichment)	upload_1 (P-value)
water transmembrane transporter activity (GO:0005372)	36	9	0.35	+	25.91	4.16e-07
water channel activity (GO:0015250)	36	9	0.35	+	25.91	4.16e-07
substrate-specific channel activity (GO:0022838)	132	9	1.27	+	7.07	0.00987
passive transmembrane transporter activity (GO:0022803)	139	9	1.34	+	6.71	0.0146
channel activity (GO:0015267)	139	9	1.34	+	6.71	0.0146
secondary active transmembrane transporter activity (GO:0015291)	252	12	2.43	+	4.94	0.011
hydrolase activity, hydrolyzing O-glycosyl compounds (GO:0004553)	464	17	4.48	+	3.8	0.00493
heme binding (GO:0020037)	536	19	5.17	+	3.67	0.00215
tetrapyrrole binding (GO:0046906)	568	20	5.48	+	3.65	0.00127
hydrolase activity, acting on glycosyl bonds (GO:0016798)	493	17	4.76	+	3.57	0.0106
inorganic molecular entity transmembrane transporter activity (GO:0015318)	675	21	6.51	+	3.22	0.00449
transmembrane transporter activity (GO:0022857)	1246	35	12.02	+	2.91	2.85e-05
transporter activity (GO:0005215)	1360	36	13.12	+	2.74	7.51e-05
molecular_function (GO:0003674)	16267	195	156.94	+	1.24	0.00791
Unclassified (UNCLASSIFIED)	13584	93	131.06	-	0.71	0
3gL0D5gL1D
Analysis Type:	PANTHER Overrepresentation Test (Released 20181113)
Annotation Version and Release Date:	GO Ontology database Released 2019-01-01
Analyzed List:	upload_1 (Vitis vinifera)
Reference List:	Vitis vinifera (all genes in database)
Test Type:	FISHER
Correction:	BONFERRONI
Bonferroni count:	1387
GO biological process complete	Vitis vinifera - REFLIST (29851)	upload_1 (672)	upload_1 (expected)	upload_1 (over/under)	upload_1 (fold Enrichment)	upload_1 (P-value)
cinnamic acid metabolic process (GO:0009803)	15	8	0.34	+	23.69	2.69e-05
cinnamic acid biosynthetic process (GO:0009800)	15	8	0.34	+	23.69	2.69e-05
erythrose 4-phosphate/phosphoenolpyruvate family amino acid catabolic process (GO:1902222)	16	8	0.36	+	22.21	3.96e-05
L-phenylalanine catabolic process (GO:0006559)	16	8	0.36	+	22.21	3.96e-05
benzene-containing compound metabolic process (GO:0042537)	18	8	0.41	+	19.74	8.08e-05
erythrose 4-phosphate/phosphoenolpyruvate family amino acid metabolic process (GO:1902221)	20	8	0.45	+	17.77	0.000155
L-phenylalanine metabolic process (GO:0006558)	20	8	0.45	+	17.77	0.000155
aromatic amino acid family catabolic process (GO:0009074)	21	8	0.47	+	16.92	0.00021
phenylpropanoid biosynthetic process (GO:0009699)	28	8	0.63	+	12.69	0.00129
water transport (GO:0006833)	36	8	0.81	+	9.87	0.00647
fluid transport (GO:0042044)	36	8	0.81	+	9.87	0.00647
alpha-amino acid catabolic process (GO:1901606)	41	9	0.92	+	9.75	0.00179
cellular amino acid catabolic process (GO:0009063)	43	9	0.97	+	9.3	0.00252
cytoskeleton-dependent cytokinesis (GO:0061640)	55	10	1.24	+	8.08	0.00209
mitotic cytokinesis (GO:0000281)	55	10	1.24	+	8.08	0.00209
plant-type primary cell wall biogenesis (GO:0009833)	55	10	1.24	+	8.08	0.00209
phenylpropanoid metabolic process (GO:0009698)	85	14	1.91	+	7.32	5.17e-05
cytokinesis (GO:0000910)	62	10	1.4	+	7.16	0.00545
response to biotic stimulus (GO:0009607)	97	14	2.18	+	6.41	0.000225
cellulose metabolic process (GO:0030243)	88	12	1.98	+	6.06	0.00293
hydrogen peroxide catabolic process (GO:0042744)	88	12	1.98	+	6.06	0.00293
hydrogen peroxide metabolic process (GO:0042743)	88	12	1.98	+	6.06	0.00293
cellulose biosynthetic process (GO:0030244)	74	10	1.67	+	6	0.0221
secondary metabolite biosynthetic process (GO:0044550)	245	33	5.52	+	5.98	6.01e-12
plant-type cell wall biogenesis (GO:0009832)	82	11	1.85	+	5.96	0.00895
antibiotic catabolic process (GO:0017001)	90	12	2.03	+	5.92	0.00362
cell division (GO:0051301)	80	10	1.8	+	5.55	0.0408
beta-glucan metabolic process (GO:0051273)	98	12	2.21	+	5.44	0.00804
cellular glucan metabolic process (GO:0006073)	172	21	3.87	+	5.42	2.94e-06
secondary metabolic process (GO:0019748)	403	49	9.07	+	5.4	5.76e-17
glucan biosynthetic process (GO:0009250)	108	13	2.43	+	5.35	0.00393
drug catabolic process (GO:0042737)	233	28	5.25	+	5.34	8.72e-09
plant-type cell wall organization or biogenesis (GO:0071669)	151	18	3.4	+	5.3	5.75e-05
reactive oxygen species metabolic process (GO:0072593)	104	12	2.34	+	5.13	0.0139
glucan metabolic process (GO:0044042)	184	21	4.14	+	5.07	8.74e-06
cell wall biogenesis (GO:0042546)	133	15	2.99	+	5.01	0.00145
cofactor catabolic process (GO:0051187)	107	12	2.41	+	4.98	0.0181
cellular polysaccharide biosynthetic process (GO:0033692)	122	13	2.75	+	4.73	0.0132
cellular polysaccharide metabolic process (GO:0044264)	200	21	4.5	+	4.66	3.3e-05
detoxification (GO:0098754)	271	27	6.1	+	4.43	9.66e-07
response to toxic substance (GO:0009636)	273	27	6.15	+	4.39	1.12e-06
polysaccharide biosynthetic process (GO:0000271)	144	14	3.24	+	4.32	0.0159
cellular oxidant detoxification (GO:0098869)	198	18	4.46	+	4.04	0.00225
cellular response to toxic substance (GO:0097237)	199	18	4.48	+	4.02	0.00241
cellular detoxification (GO:1990748)	199	18	4.48	+	4.02	0.00241
cellular carbohydrate biosynthetic process (GO:0034637)	155	14	3.49	+	4.01	0.034
monocarboxylic acid biosynthetic process (GO:0072330)	187	16	4.21	+	3.8	0.0171
cell wall organization (GO:0071555)	293	25	6.6	+	3.79	7.04e-05
polysaccharide metabolic process (GO:0005976)	310	26	6.98	+	3.73	5.24e-05
external encapsulating structure organization (GO:0045229)	299	25	6.73	+	3.71	0.000101
cell wall organization or biogenesis (GO:0071554)	403	33	9.07	+	3.64	1.36e-06
cellular carbohydrate metabolic process (GO:0044262)	288	23	6.48	+	3.55	0.000707
carbohydrate metabolic process (GO:0005975)	944	56	21.25	+	2.64	3.01e-07
drug metabolic process (GO:0017144)	554	32	12.47	+	2.57	0.00409
cellular catabolic process (GO:0044248)	1174	63	26.43	+	2.38	1.37e-06
catabolic process (GO:0009056)	1399	75	31.49	+	2.38	2.33e-08
oxidation-reduction process (GO:0055114)	1992	101	44.84	+	2.25	1.41e-10
organic substance catabolic process (GO:1901575)	1150	50	25.89	+	1.93	0.0267
biosynthetic process (GO:0009058)	3277	126	73.77	+	1.71	5.87e-06
metabolic process (GO:0008152)	10980	357	247.18	+	1.44	2.47e-14
biological_process (GO:0008150)	15371	468	346.03	+	1.35	5.78e-18
Unclassified (UNCLASSIFIED)	14480	204	325.97	-	0.63	0
cellular nitrogen compound metabolic process (GO:0034641)	3714	43	83.61	-	0.51	0.000719
RNA metabolic process (GO:0016070)	2220	22	49.98	-	0.44	0.0123
heterocycle metabolic process (GO:0046483)	3158	30	71.09	-	0.42	3e-05
nucleobase-containing compound metabolic process (GO:0006139)	2985	27	67.2	-	0.4	1.94e-05
nucleic acid metabolic process (GO:0090304)	2581	22	58.1	-	0.38	7.66e-05
organonitrogen compound biosynthetic process (GO:1901566)	1230	8	27.69	-	0.29	0.0241
RNA processing (GO:0006396)	616	1	13.87	-	0.07	0.0497
amide biosynthetic process (GO:0043604)	631	1	14.2	-	0.07	0.0334
RNA modification (GO:0009451)	676	1	15.22	-	0.07	0.0103
nucleic acid phosphodiester bond hydrolysis (GO:0090305)	722	1	16.25	-	0.06	0.0033
Analysis Type:	PANTHER Overrepresentation Test (Released 20181113)
Annotation Version and Release Date:	GO Ontology database Released 2019-01-01
Analyzed List:	upload_1 (Vitis vinifera)
Reference List:	Vitis vinifera (all genes in database)
Test Type:	FISHER
Correction:	BONFERRONI
Bonferroni count:	465
GO cellular component complete	Vitis vinifera - REFLIST (29851)	upload_1 (672)	upload_1 (expected)	upload_1 (over/under)	upload_1 (fold Enrichment)	upload_1 (P-value)
apoplast (GO:0048046)	125	15	2.81	+	5.33	0.000238
anchored component of plasma membrane (GO:0046658)	106	12	2.39	+	5.03	0.00557
external encapsulating structure (GO:0030312)	275	31	6.19	+	5.01	9.84e-10
cell wall (GO:0005618)	275	31	6.19	+	5.01	9.84e-10
anchored component of membrane (GO:0031225)	118	13	2.66	+	4.89	0.00319
extracellular region (GO:0005576)	453	48	10.2	+	4.71	7.41e-15
intrinsic component of plasma membrane (GO:0031226)	281	23	6.33	+	3.64	0.000159
plasma membrane part (GO:0044459)	311	23	7	+	3.29	0.00081
cell periphery (GO:0071944)	1846	98	41.56	+	2.36	9.77e-12
plasma membrane (GO:0005886)	1536	68	34.58	+	1.97	0.000125
Unclassified (UNCLASSIFIED)	15770	335	355.01	-	0.94	0
intracellular (GO:0005622)	8159	136	183.67	-	0.74	0.0139
intracellular membrane-bounded organelle (GO:0043231)	5629	88	126.72	-	0.69	0.0434
membrane-bounded organelle (GO:0043227)	5723	88	128.84	-	0.68	0.0205
intracellular organelle (GO:0043229)	6293	95	141.67	-	0.67	0.00286
organelle (GO:0043226)	6311	95	142.07	-	0.67	0.00233
nucleus (GO:0005634)	2911	35	65.53	-	0.53	0.0134
intracellular organelle part (GO:0044446)	2512	25	56.55	-	0.44	0.000892
organelle part (GO:0044422)	2513	25	56.57	-	0.44	0.000891
intracellular non-membrane-bounded organelle (GO:0043232)	1185	8	26.68	-	0.3	0.0212
non-membrane-bounded organelle (GO:0043228)	1185	8	26.68	-	0.3	0.0212
protein-containing complex (GO:0032991)	2285	11	51.44	-	0.21	3.43e-09
nuclear part (GO:0044428)	850	2	19.14	-	0.1	0.00103
nuclear lumen (GO:0031981)	578	1	13.01	-	0.08	0.0342
intracellular organelle lumen (GO:0070013)	667	1	15.02	-	0.07	0.00533
membrane-enclosed lumen (GO:0031974)	667	1	15.02	-	0.07	0.00533
organelle lumen (GO:0043233)	667	1	15.02	-	0.07	0.00533
ribonucleoprotein complex (GO:1990904)	711	1	16.01	-	0.06	0.00163
Analysis Type:	PANTHER Overrepresentation Test (Released 20181113)
Annotation Version and Release Date:	GO Ontology database Released 2019-01-01
Analyzed List:	upload_1 (Vitis vinifera)
Reference List:	Vitis vinifera (all genes in database)
Test Type:	FISHER
Correction:	BONFERRONI
Bonferroni count:	1082
GO molecular function complete	Vitis vinifera - REFLIST (29851)	upload_1 (672)	upload_1 (expected)	upload_1 (over/under)	upload_1 (fold Enrichment)	upload_1 (P-value)
phenylalanine ammonia-lyase activity (GO:0045548)	15	8	0.34	+	23.69	2.1e-05
ammonia-lyase activity (GO:0016841)	17	8	0.38	+	20.9	4.45e-05
water transmembrane transporter activity (GO:0005372)	36	8	0.81	+	9.87	0.00504
water channel activity (GO:0015250)	36	8	0.81	+	9.87	0.00504
manganese ion binding (GO:0030145)	78	16	1.76	+	9.11	2.58e-07
nutrient reservoir activity (GO:0045735)	88	17	1.98	+	8.58	1.61e-07
serine-type exopeptidase activity (GO:0070008)	49	8	1.1	+	7.25	0.0366
cellulose synthase (UDP-forming) activity (GO:0016760)	73	10	1.64	+	6.09	0.0155
cellulose synthase activity (GO:0016759)	73	10	1.64	+	6.09	0.0155
peroxidase activity (GO:0004601)	119	14	2.68	+	5.23	0.00164
oxidoreductase activity, acting on peroxide as acceptor (GO:0016684)	122	14	2.75	+	5.1	0.00214
oxidoreductase activity, acting on paired donors, with incorporation or reduction of molecular oxygen, NAD(P)H as one donor, and incorporation of one atom of oxygen (GO:0016709)	265	27	5.97	+	4.53	4.8e-07
transferase activity, transferring acyl groups other than amino-acyl groups (GO:0016747)	410	40	9.23	+	4.33	1.07e-10
antioxidant activity (GO:0016209)	197	18	4.43	+	4.06	0.00165
transferase activity, transferring acyl groups (GO:0016746)	444	40	10	+	4	1.12e-09
monooxygenase activity (GO:0004497)	410	34	9.23	+	3.68	4.35e-07
heme binding (GO:0020037)	536	43	12.07	+	3.56	5.51e-09
tetrapyrrole binding (GO:0046906)	568	43	12.79	+	3.36	3.14e-08
hydrolase activity, hydrolyzing O-glycosyl compounds (GO:0004553)	464	35	10.45	+	3.35	2.45e-06
hydrolase activity, acting on glycosyl bonds (GO:0016798)	493	36	11.1	+	3.24	3.21e-06
iron ion binding (GO:0005506)	482	33	10.85	+	3.04	6.16e-05
glucosyltransferase activity (GO:0046527)	374	25	8.42	+	2.97	0.0037
oxidoreductase activity, acting on paired donors, with incorporation or reduction of molecular oxygen (GO:0016705)	509	33	11.46	+	2.88	0.000201
lyase activity (GO:0016829)	359	22	8.08	+	2.72	0.0487
oxidoreductase activity (GO:0016491)	1898	102	42.73	+	2.39	1.95e-12
cofactor binding (GO:0048037)	1203	64	27.08	+	2.36	9.28e-07
transition metal ion binding (GO:0046914)	1415	70	31.85	+	2.2	3.21e-06
metal ion binding (GO:0046872)	2696	115	60.69	+	1.89	8.79e-08
cation binding (GO:0043169)	2713	115	61.07	+	1.88	1.07e-07
transmembrane transporter activity (GO:0022857)	1246	52	28.05	+	1.85	0.0428
transferase activity (GO:0016740)	3981	145	89.62	+	1.62	7.18e-06
catalytic activity (GO:0003824)	10361	377	233.24	+	1.62	6.58e-26
ion binding (GO:0043167)	5952	190	133.99	+	1.42	0.000319
molecular_function (GO:0003674)	16267	491	366.2	+	1.34	1.38e-19
Unclassified (UNCLASSIFIED)	13584	181	305.8	-	0.59	0
nucleic acid binding (GO:0003676)	3351	32	75.44	-	0.42	8.69e-06
RNA binding (GO:0003723)	1536	3	34.58	-	0.09	1.26e-08
endonuclease activity (GO:0004519)	618	1	13.91	-	0.07	0.0246
nuclease activity (GO:0004518)	680	1	15.31	-	0.07	0.00822
3gL0D5gL7D
Analysis Type:	PANTHER Overrepresentation Test (Released 20181113)
Annotation Version and Release Date:	GO Ontology database Released 2019-01-01
Analyzed List:	upload_1 (Vitis vinifera)
Reference List:	Vitis vinifera (all genes in database)
Test Type:	FISHER
Correction:	BONFERRONI
Bonferroni count:	1387
GO biological process complete	Vitis vinifera - REFLIST (29851)	upload_1 (1487)	upload_1 (expected)	upload_1 (over/under)	upload_1 (fold Enrichment)	upload_1 (P-value)
water transport (GO:0006833)	36	12	1.79	+	6.69	0.00246
fluid transport (GO:0042044)	36	12	1.79	+	6.69	0.00246
cytoskeleton-dependent cytokinesis (GO:0061640)	55	15	2.74	+	5.47	0.0011
mitotic cytokinesis (GO:0000281)	55	15	2.74	+	5.47	0.0011
plant-type primary cell wall biogenesis (GO:0009833)	55	15	2.74	+	5.47	0.0011
cytokinesis (GO:0000910)	62	15	3.09	+	4.86	0.00395
cellulose biosynthetic process (GO:0030244)	74	16	3.69	+	4.34	0.00654
cellular glucan metabolic process (GO:0006073)	172	37	8.57	+	4.32	5.82e-09
glucan metabolic process (GO:0044042)	184	38	9.17	+	4.15	8.67e-09
glucan biosynthetic process (GO:0009250)	108	22	5.38	+	4.09	0.000284
cell wall biogenesis (GO:0042546)	133	26	6.63	+	3.92	4.76e-05
plant-type cell wall biogenesis (GO:0009832)	82	16	4.08	+	3.92	0.0202
cellulose metabolic process (GO:0030243)	88	17	4.38	+	3.88	0.0124
hydrogen peroxide catabolic process (GO:0042744)	88	17	4.38	+	3.88	0.0124
hydrogen peroxide metabolic process (GO:0042743)	88	17	4.38	+	3.88	0.0124
plant-type cell wall organization or biogenesis (GO:0071669)	151	29	7.52	+	3.86	1.11e-05
beta-glucan biosynthetic process (GO:0051274)	84	16	4.18	+	3.82	0.0262
antibiotic catabolic process (GO:0017001)	90	17	4.48	+	3.79	0.016
polysaccharide biosynthetic process (GO:0000271)	144	27	7.17	+	3.76	5.57e-05
cellular polysaccharide metabolic process (GO:0044264)	200	37	9.96	+	3.71	2.56e-07
cellular polysaccharide biosynthetic process (GO:0033692)	122	22	6.08	+	3.62	0.00173
response to biotic stimulus (GO:0009607)	97	17	4.83	+	3.52	0.0375
cellular carbohydrate biosynthetic process (GO:0034637)	155	27	7.72	+	3.5	0.000208
beta-glucan metabolic process (GO:0051273)	98	17	4.88	+	3.48	0.0421
reactive oxygen species metabolic process (GO:0072593)	104	18	5.18	+	3.47	0.0255
cell wall organization (GO:0071555)	293	49	14.6	+	3.36	7.75e-09
cellular carbohydrate metabolic process (GO:0044262)	288	48	14.35	+	3.35	1.42e-08
polysaccharide metabolic process (GO:0005976)	310	51	15.44	+	3.3	4.92e-09
external encapsulating structure organization (GO:0045229)	299	49	14.89	+	3.29	1.47e-08
drug catabolic process (GO:0042737)	233	37	11.61	+	3.19	1.02e-05
carbohydrate biosynthetic process (GO:0016051)	208	33	10.36	+	3.18	6.64e-05
cell wall organization or biogenesis (GO:0071554)	403	61	20.08	+	3.04	9.48e-10
secondary metabolic process (GO:0019748)	403	56	20.08	+	2.79	1.58e-07
secondary metabolite biosynthetic process (GO:0044550)	245	33	12.2	+	2.7	0.00187
carbohydrate metabolic process (GO:0005975)	944	113	47.02	+	2.4	9.09e-13
oxidation-reduction process (GO:0055114)	1992	207	99.23	+	2.09	1.34e-18
drug metabolic process (GO:0017144)	554	54	27.6	+	1.96	0.0157
transmembrane transport (GO:0055085)	1281	106	63.81	+	1.66	0.00205
cellular catabolic process (GO:0044248)	1174	97	58.48	+	1.66	0.00567
catabolic process (GO:0009056)	1399	115	69.69	+	1.65	0.000853
metabolic process (GO:0008152)	10980	677	546.96	+	1.24	2.48e-08
biological_process (GO:0008150)	15371	928	765.69	+	1.21	1.87e-13
Unclassified (UNCLASSIFIED)	14480	559	721.31	-	0.77	0
organic cyclic compound metabolic process (GO:1901360)	3354	109	167.08	-	0.65	0.00142
cellular aromatic compound metabolic process (GO:0006725)	3291	99	163.94	-	0.6	3.32e-05
heterocycle metabolic process (GO:0046483)	3158	84	157.31	-	0.53	8.94e-08
gene expression (GO:0010467)	2092	55	104.21	-	0.53	0.000175
cellular nitrogen compound metabolic process (GO:0034641)	3714	95	185.01	-	0.51	9.71e-11
RNA metabolic process (GO:0016070)	2220	55	110.59	-	0.5	6.13e-06
nucleobase-containing compound metabolic process (GO:0006139)	2985	72	148.7	-	0.48	2.02e-09
nucleic acid metabolic process (GO:0090304)	2581	59	128.57	-	0.46	7.64e-09
organonitrogen compound biosynthetic process (GO:1901566)	1230	27	61.27	-	0.44	0.00185
organelle organization (GO:0006996)	963	17	47.97	-	0.35	0.000757
peptide metabolic process (GO:0006518)	715	12	35.62	-	0.34	0.0169
cellular amide metabolic process (GO:0043603)	789	13	39.3	-	0.33	0.00398
cellular localization (GO:0051641)	527	7	26.25	-	0.27	0.0286
macromolecule localization (GO:0033036)	536	6	26.7	-	0.22	0.0048
cellular component assembly (GO:0022607)	508	5	25.31	-	0.2	0.00388
intracellular transport (GO:0046907)	421	4	20.97	-	0.19	0.0228
establishment of localization in cell (GO:0051649)	441	4	21.97	-	0.18	0.0116
protein localization (GO:0008104)	459	4	22.86	-	0.17	0.00588
RNA modification (GO:0009451)	676	5	33.67	-	0.15	3.66e-06
protein transport (GO:0015031)	414	3	20.62	-	0.15	0.00582
establishment of protein localization (GO:0045184)	421	3	20.97	-	0.14	0.00408
nucleic acid phosphodiester bond hydrolysis (GO:0090305)	722	5	35.97	-	0.14	6.48e-07
chromosome organization (GO:0051276)	379	2	18.88	-	0.11	0.0037
amide biosynthetic process (GO:0043604)	631	3	31.43	-	0.1	4.52e-07
translation (GO:0006412)	584	2	29.09	-	0.07	5.22e-07
peptide biosynthetic process (GO:0043043)	587	2	29.24	-	0.07	3.3e-07
mRNA metabolic process (GO:0016071)	300	1	14.94	-	0.07	0.0197
RNA processing (GO:0006396)	616	2	30.69	-	0.07	1.13e-07
ncRNA processing (GO:0034470)	310	1	15.44	-	0.06	0.014
ncRNA metabolic process (GO:0034660)	405	1	20.17	-	0.05	0.00014
protein-containing complex subunit organization (GO:0043933)	441	1	21.97	-	0.05	3.24e-05
Analysis Type:	PANTHER Overrepresentation Test (Released 20181113)
Annotation Version and Release Date:	GO Ontology database Released 2019-01-01
Analyzed List:	upload_1 (Vitis vinifera)
Reference List:	Vitis vinifera (all genes in database)
Test Type:	FISHER
Correction:	BONFERRONI
Bonferroni count:	465
GO cellular component complete	Vitis vinifera - REFLIST (29851)	upload_1 (1487)	upload_1 (expected)	upload_1 (over/under)	upload_1 (fold Enrichment)	upload_1 (P-value)
central vacuole (GO:0042807)	13	8	0.65	+	12.35	0.00137
apoplast (GO:0048046)	125	33	6.23	+	5.3	2.44e-10
plant-type vacuole membrane (GO:0009705)	66	14	3.29	+	4.26	0.0102
plant-type cell wall (GO:0009505)	67	13	3.34	+	3.9	0.0442
plant-type vacuole (GO:0000325)	104	20	5.18	+	3.86	0.000736
extracellular region (GO:0005576)	453	84	22.57	+	3.72	2.11e-19
external encapsulating structure (GO:0030312)	275	49	13.7	+	3.58	3.41e-10
cell wall (GO:0005618)	275	49	13.7	+	3.58	3.41e-10
plasmodesma (GO:0009506)	87	15	4.33	+	3.46	0.0432
symplast (GO:0055044)	87	15	4.33	+	3.46	0.0432
cell-cell junction (GO:0005911)	88	15	4.38	+	3.42	0.0484
cell junction (GO:0030054)	88	15	4.38	+	3.42	0.0484
vacuolar membrane (GO:0005774)	160	23	7.97	+	2.89	0.00956
vacuolar part (GO:0044437)	169	23	8.42	+	2.73	0.0206
intrinsic component of plasma membrane (GO:0031226)	281	37	14	+	2.64	0.000324
vacuole (GO:0005773)	257	33	12.8	+	2.58	0.00191
plasma membrane part (GO:0044459)	311	37	15.49	+	2.39	0.00243
cell periphery (GO:0071944)	1846	187	91.96	+	2.03	8.46e-16
plasma membrane (GO:0005886)	1536	135	76.51	+	1.76	5.63e-07
intrinsic component of membrane (GO:0031224)	5816	403	289.72	+	1.39	2.1e-09
integral component of membrane (GO:0016021)	5728	388	285.34	+	1.36	1.2e-07
membrane part (GO:0044425)	6063	407	302.02	+	1.35	9.85e-08
membrane (GO:0016020)	7074	453	352.38	+	1.29	3.13e-06
Unclassified (UNCLASSIFIED)	15770	716	785.57	-	0.91	0
intracellular (GO:0005622)	8159	324	406.43	-	0.8	0.000897
intracellular part (GO:0044424)	7904	313	393.73	-	0.79	0.00111
intracellular membrane-bounded organelle (GO:0043231)	5629	221	280.4	-	0.79	0.0402
membrane-bounded organelle (GO:0043227)	5723	223	285.09	-	0.78	0.0217
organelle (GO:0043226)	6311	237	314.38	-	0.75	0.00036
intracellular organelle (GO:0043229)	6293	236	313.48	-	0.75	0.000349
nucleus (GO:0005634)	2911	96	145.01	-	0.66	0.00537
intracellular organelle part (GO:0044446)	2512	65	125.13	-	0.52	1.38e-06
organelle part (GO:0044422)	2513	65	125.18	-	0.52	1.38e-06
intracellular non-membrane-bounded organelle (GO:0043232)	1185	17	59.03	-	0.29	1.31e-07
non-membrane-bounded organelle (GO:0043228)	1185	17	59.03	-	0.29	1.31e-07
mitochondrion (GO:0005739)	589	8	29.34	-	0.27	0.00429
protein-containing complex (GO:0032991)	2285	30	113.83	-	0.26	2.94e-18
membrane protein complex (GO:0098796)	441	5	21.97	-	0.23	0.0191
catalytic complex (GO:1902494)	652	7	32.48	-	0.22	0.000103
nuclear part (GO:0044428)	850	7	42.34	-	0.17	2.56e-08
mitochondrial part (GO:0044429)	296	2	14.74	-	0.14	0.0466
ribosome (GO:0005840)	415	2	20.67	-	0.1	0.000288
ribonucleoprotein complex (GO:1990904)	711	3	35.42	-	0.08	3.59e-09
nuclear lumen (GO:0031981)	578	2	28.79	-	0.07	1.61e-07
cytosolic part (GO:0044445)	293	1	14.6	-	0.07	0.00982
ribosomal subunit (GO:0044391)	321	1	15.99	-	0.06	0.00205
intracellular organelle lumen (GO:0070013)	667	2	33.23	-	0.06	2.44e-09
membrane-enclosed lumen (GO:0031974)	667	2	33.23	-	0.06	2.44e-09
organelle lumen (GO:0043233)	667	2	33.23	-	0.06	2.44e-09
Analysis Type:	PANTHER Overrepresentation Test (Released 20181113)
Annotation Version and Release Date:	GO Ontology database Released 2019-01-01
Analyzed List:	upload_1 (Vitis vinifera)
Reference List:	Vitis vinifera (all genes in database)
Test Type:	FISHER
Correction:	BONFERRONI
Bonferroni count:	1082
GO molecular function complete	Vitis vinifera - REFLIST (29851)	upload_1 (1487)	upload_1 (expected)	upload_1 (over/under)	upload_1 (fold Enrichment)	upload_1 (P-value)
water transmembrane transporter activity (GO:0005372)	36	12	1.79	+	6.69	0.00192
water channel activity (GO:0015250)	36	12	1.79	+	6.69	0.00192
xyloglucan:xyloglucosyl transferase activity (GO:0016762)	36	11	1.79	+	6.13	0.0103
serine-type carboxypeptidase activity (GO:0004185)	44	12	2.19	+	5.47	0.0108
carboxypeptidase activity (GO:0004180)	48	12	2.39	+	5.02	0.0227
serine-type exopeptidase activity (GO:0070008)	49	12	2.44	+	4.92	0.0271
cellulose synthase (UDP-forming) activity (GO:0016760)	73	16	3.64	+	4.4	0.00439
cellulose synthase activity (GO:0016759)	73	16	3.64	+	4.4	0.00439
heme binding (GO:0020037)	536	72	26.7	+	2.7	1.28e-09
oxidoreductase activity, acting on paired donors, with incorporation or reduction of molecular oxygen, NAD(P)H as one donor, and incorporation of one atom of oxygen (GO:0016709)	265	35	13.2	+	2.65	0.00153
tetrapyrrole binding (GO:0046906)	568	73	28.29	+	2.58	6.13e-09
glucosyltransferase activity (GO:0046527)	374	48	18.63	+	2.58	2.6e-05
monooxygenase activity (GO:0004497)	410	52	20.42	+	2.55	1.32e-05
iron ion binding (GO:0005506)	482	61	24.01	+	2.54	6.1e-07
oxidoreductase activity, acting on paired donors, with incorporation or reduction of molecular oxygen (GO:0016705)	509	62	25.36	+	2.45	1.8e-06
hydrolase activity, hydrolyzing O-glycosyl compounds (GO:0004553)	464	56	23.11	+	2.42	1.56e-05
hydrolase activity, acting on glycosyl bonds (GO:0016798)	493	59	24.56	+	2.4	7.36e-06
UDP-glucosyltransferase activity (GO:0035251)	321	37	15.99	+	2.31	0.0141
oxidoreductase activity (GO:0016491)	1898	203	94.55	+	2.15	1.21e-19
cofactor binding (GO:0048037)	1203	126	59.93	+	2.1	1.18e-10
transferase activity, transferring hexosyl groups (GO:0016758)	550	57	27.4	+	2.08	0.00111
transferase activity, transferring glycosyl groups (GO:0016757)	701	65	34.92	+	1.86	0.00684
transition metal ion binding (GO:0046914)	1415	121	70.49	+	1.72	5.18e-05
transmembrane transporter activity (GO:0022857)	1246	106	62.07	+	1.71	0.000429
metal ion binding (GO:0046872)	2696	216	134.3	+	1.61	2.67e-08
cation binding (GO:0043169)	2713	217	135.15	+	1.61	2.98e-08
transporter activity (GO:0005215)	1360	108	67.75	+	1.59	0.00768
catalytic activity (GO:0003824)	10361	710	516.12	+	1.38	8.86e-21
transferase activity (GO:0016740)	3981	269	198.31	+	1.36	0.000563
ion binding (GO:0043167)	5952	389	296.49	+	1.31	1.89e-05
molecular_function (GO:0003674)	16267	984	810.33	+	1.21	4.7e-16
Unclassified (UNCLASSIFIED)	13584	503	676.67	-	0.74	0
nucleic acid binding (GO:0003676)	3351	85	166.93	-	0.51	9.74e-10
structural molecule activity (GO:0005198)	492	5	24.51	-	0.2	0.00601
nuclease activity (GO:0004518)	680	5	33.87	-	0.15	3.01e-06
endonuclease activity (GO:0004519)	618	4	30.79	-	0.13	5.51e-06
RNA binding (GO:0003723)	1536	8	76.51	-	0.1	4.29e-20
structural constituent of ribosome (GO:0003735)	390	1	19.43	-	0.05	0.000239
catalytic activity, acting on RNA (GO:0140098)	426	1	21.22	-	0.05	3.38e-05

## Sheet: Figure R110
cell wall macromolecule catabolic process (GO:0016998)	4
response to biotic stimulus (GO:0009607)	8
intracellular (GO:0005622)	14
organelle (GO:0043226)	8
membrane-bounded organelle (GO:0043227)	6
water transport (GO:0006833)	9
ion transmembrane transport (GO:0034220)	20
carbohydrate metabolic process (GO:0005975)	27
transmembrane transport (GO:0055085)	36
water channel activity (GO:0015250)	9
heme binding (GO:0020037)	19
hydrolase activity, acting on glycosyl bonds (GO:0016798)	17
transporter activity (GO:0005215)	36
plasma membrane part (GO:0044459)	16
vacuole (GO:0005773)	11
extracellular region (GO:0005576)	18
aromatic amino acid family catabolic process (GO:0009074)	8
water transport (GO:0006833)	8
response to biotic stimulus (GO:0009607)	14
detoxification (GO:0098754)	27
cell wall organization (GO:0071555)	25
oxidation-reduction process (GO:0055114)	101
cellular nitrogen compound metabolic process (GO:0034641)	43
water channel activity (GO:0015250)	8
antioxidant activity (GO:0016209)	18
heme binding (GO:0020037)	43
oxidoreductase activity (GO:0016491)	102
ion binding (GO:0043167)	190
cell wall (GO:0005618)	31
extracellular region (GO:0005576)	48
plasma membrane (GO:0005886)	68
organelle (GO:0043226)	95
nucleus (GO:0005634)	35
water transport (GO:0006833)	12
mitotic cytokinesis (GO:0000281)	15
cell wall biogenesis (GO:0042546)	26
response to biotic stimulus (GO:0009607)	17
reactive oxygen species metabolic process (GO:0072593)	18
cell wall organization (GO:0071555)	49
carbohydrate metabolic process (GO:0005975)	113
oxidation-reduction process (GO:0055114)	207
metabolic process (GO:0008152)	677
gene expression (GO:0010467)	55
water channel activity (GO:0015250)	12
cellulose synthase activity (GO:0016759)	16
heme binding (GO:0020037)	72
monooxygenase activity (GO:0004497)	52
cofactor binding (GO:0048037)	126
cation binding (GO:0043169)	217
transporter activity (GO:0005215)	108
catalytic activity (GO:0003824)	710
transferase activity (GO:0016740)	269
central vacuole (GO:0042807)	8
cell wall (GO:0005618)	49
cell-cell junction (GO:0005911)	15
vacuole (GO:0005773)	33
membrane (GO:0016020)	453
nucleus (GO:0005634)	96
mitochondrion (GO:0005739)	8
