# Supplementary material for: Coastal Wild Grapevine Accession (Vitis vinifera L. ssp. sylvestris) Shows Distinct Late and Early Transcriptome Changes under Salt Stress in Comparison to Commercial Rootstock Richter 110
Source: Plants (Basel). 2022 Oct 12;11(20):2688. doi: 10.3390/plants11202688 (PMC9610063; doi:10.3390/plants11202688)
Supplement: Supplementary file 1 [file plants-11-02688-s001.zip › Supplementary Data S4.xlsx]

## Sheet: Core genes function AS1B
Reference Annotation V2	NCBI Refseq annotation	Description	Function
Vitvi16g01857	LOC100232980	protein=L-idonate 5-dehydrogenase	secondary metabolism
Vitvi03g00155	LOC100233027	aquaporin PIP2-2	hydric regulation
Vitvi11g00089	LOC100233095	germin-like protein 6 precursor	secondary metabolism
Vitvi15g01110	LOC100240701	aquaporin PIP2-2	hydric regulation
Vitvi03g01565	LOC100241734	cell number regulator 1	growth
Vitvi04g02017	LOC100242814	uncharacterized	uncharacterized
Vitvi01g02276	LOC100243721	uncharacterized	uncharacterized
Vitvi07g01630	LOC100244040	Late Embriogenesis Abundant	hydric regulation
Vitvi13g01973	LOC100244452	actin 1	cytoskeleton reorganization
Vitvi07g00358	LOC100245280	Subtilisin like protease	Protein modification
Vitvi05g00522	LOC100245904	MARD1	signalling
Vitvi04g01466	LOC100247204	chaperone dnaJ11	Protein modification
Vitvi18g01251	LOC100248905	glycolipid transfer protein	lipid metabolism
Vitvi11g01385	LOC100249036	arabinogalactan protein	cell wall remodelling
Vitvi07g01772	LOC100249295	patatin	lipid metabolism
Vitvi18g01504	LOC100249415	uncharacterized oxidoreductase	secondary metabolism
Vitvi05g01953	LOC100249526	early nodulin 75 like	metal transport
	LOC100249681	tropinone reductase homolog At5g06060 isoform X1	secondary metabolism
Vitvi16g00732	LOC100250066	plant invertase/pectin methylesterase inhibitor	cell wall remodelling
Vitvi11g01398	LOC100250908	xyloglucan endotransglucosylase/hydrolase	cell wall remodelling
Vitvi16g00735	LOC100251832	plant invertase/pectin methylesterase inhibitor	cell wall remodelling
Vitvi03g00391	LOC100252012	allene oxyde synthase	hormone response
Vitvi07g01638	LOC100252558	snakin1	biotic stress
Vitvi18g00416	LOC100253997	RNA bindig protein 38 isoform X1	rna binding
Vitvi08g01071	LOC100255106	Protien with IQ-domain	signalling
Vitvi16g00733	LOC100255225	pectin esterase inhibitor	cell wall remodelling
Vitvi10g01833	LOC100257235	xyloglucan endotransglucosylase/hydrolase 2	cell wall remodelling
Vitvi16g01858	LOC100257330	L-idonate 5-dehydrogenase isoform X1	secondary metabolism
Vitvi02g00226	LOC100258159	cytochrome P450 78A3	secondary metabolism
Vitvi16g00729	LOC100258685	uncharacterized	uncharacterized
Vitvi17g00530	LOC100258695	protein NRT1/ PTR FAMILY 2.11	ion transport
Vitvi02g00529	LOC100259122	protein NRT1/ PTR FAMILY 2.11	ion transport
Vitvi12g00532	LOC100260174	peroxidase	secondary metabolism
Vitvi05g02009	LOC100261265	dirigent protein 16	cell wall remodelling
Vitvi11g01210	LOC100261539	peroxidase	secondary metabolism
Vitvi01g01165	LOC100261607	plasma membrane-associated cation-binding protein 1	siganlling
Vitvi05g00733	LOC100263056	inorganic phosphate transporter	phosphate transport
Vitvi02g01409	LOC100263272	P21: Thaumatin/osmotin	biotic stress
Vitvi03g00601	LOC100264565	3-oxo-Delta(4,5)-steroid 5-beta-reductase	signaling
Vitvi05g01947	LOC100264738	nodulin 75 like	metal transport
Vitvi18g02797	LOC100266028	snakin 2	biotic stress
Vitvi12g02022	LOC100266411	uncharacterized	uncharacterized
Vitvi12g00248	LOC100267709	fascilin like arabinogalactan	cell wall remodelling
Vitvi10g00235	LOC100852467	PYRICULARIA ORYZAE RESISTANCE 21	hormone response
Vitvi10g00451	LOC100854489	stem-specific protein TSJT1	secondary metabolism

## Sheet: Core genes function R110
Reference Annotation V2	NCBI Refseq annotation	Description	Function
Vitvi01g01728	LOC100264403	brassinosteroid insensitive 1-associated receptor kinase 1	signaling
Vitvi02g01404	LOC100259841	thaumatin-like	hydric regulation
Vitvi02g01405	LOC100246096	osmotin/thaumatin	hydric regulation
Vitvi02g01406	LOC100242737	osmotin/thaumatin	hydric regulation
Vitvi03g00206	LOC100232985	chitinase	biotic stress
Vitvi03g00359	LOC100852699	polyol transporter 5	hydric regulation
Vitvi03g01651	LOC100247990	pathogenesis-related protein 1	hormone response
Vitvi04g00307	LOC100252631	aquaporin TIP-4	hydric regulation
Vitvi04g01248	LOC100256465	vicilin	hydric regulation
Vitvi04g01424	LOC100852802	lactoylglutathione lyase	secondary metabolism
Vitvi04g01866	0	BURP domain protein	cell wall remodelling
Vitvi04g01941	LOC100265510	aspartyl protease family protein At5g10770-like	protein modification
Vitvi04g02122	LOC100253073	salicylate carboxymethyltransferase	hormone response
Vitvi05g00071	LOC100244758	uncharaterized phosphatase inhibitor	signaling
Vitvi05g01583	LOC100233107	chitinase	biotic stress
Vitvi05g01760	LOC100246525	Class 10 plant pathogenesis-related protein 2B	hormone response
Vitvi05g01941		uncharacterized	uncharacterized
Vitvi05g01948	LOC100244140	uncharacterized	uncharacterized
Vitvi05g01950	LOC100259740	early nodulin 75 like	metal transport
Vitvi05g01953	LOC100249526	early nodulin like	metal transport
Vitvi05g02247	LOC100268127	endochitinase EP3	biotic stress
Vitvi06g00051	LOC104878665	G-type lectin S-receptor-like serine/threonine-protein kinase At4g27290 [	signaling
Vitvi06g00412	LOC100250080	aquaporin TIP-1	hydric regulation
Vitvi06g01599	LOC100244918	dirigent protein	cell wall remodelling
Vitvi06g01601	LOC100253541	dirigent protein 22	cell wall remodelling
Vitvi06g01603	LOC100263839	dirigent protein 7	cell wall remodelling
Vitvi07g00055	LOC100263090	3-ketoacyl-CoA synthase 20-like	secondary metabolism
Vitvi07g00311	LOC100253698	ABC transporter C family member 4	secondary metabolism
Vitvi07g00320	LOC100245197	beta-glucosidase 11 isoform X1	cell wall remodelling
Vitvi07g00365	LOC100264209	pathogenesis-related protein STH-21	signaling
Vitvi07g00590	LOC100263477	ethylene-responsive transcription factor ERF098-like	hormone response
Vitvi07g01657	LOC100249138	isoflavone 3 hydroxylase	secondary metabolism
Vitvi07g01772	LOC100249295	patatin	lipid metabolism
Vitvi07g02686	LOC100259314	cytochrome P450	secondary metabolism
Vitvi07g03060	LOC100852777	probable xyloglucan endotransglucosylase/hydrolase protein 7	cell wall remodelling
Vitvi08g00957	LOC100262021	glutathione transferase GST 23	secondary metabolism
Vitvi08g01174	LOC100264818	cation/H(+) antiporter 20	ion transport
Vitvi08g02368	LOC100248693	arabinogalactan	cell wall remodelling
Vitvi09g00086	LOC100263428	cytochrome P450	secondary metabolism
Vitvi09g00659	LOC100254354	protein TSS	Growth
Vitvi09g01427	LOC100259856	beta-amyrin synthase	secondary metabolism
Vitvi12g00248	LOC100267709	fasciclin-like arabinogalactan protein 13	cell wall remodelling
Vitvi12g00532	LOC100260174	peroxidase 27	secondary metabolism
Vitvi12g01610	LOC100253830	aminotransferase ALD1	signaling
Vitvi12g02415	LOC100260202	peroxidase 27	secondary metabolism
Vitvi13g00605	LOC100233002	aquaporin like	hydric regulation
Vitvi13g01155	LOC100257498	3-hydroxyisobutyryl-CoA hydrolase 1	lipid metabolism
Vitvi13g01973	LOC100244452	actin	cytoskeleton dynamics
Vitvi14g00487	LOC100255405	pathogenesis-related protein PR-4	biotic stress
Vitvi14g02893	LOC100853032	uncharacterized	uncharacterized
Vitvi15g00690	LOC100262551	transketolase	secondary metabolism
Vitvi15g01069	LOC100246548	ferric reduction oxidase 2 isoform X1	secondary metabolism
Vitvi16g00735	LOC100251832	Pectinesterase 1/Pectinesterase inhibitor	secondary metabolism
Vitvi16g01474	LOC100253166	stilbene synthase	secondary metabolism
Vitvi16g01483	LOC100256566	stilbene synthase	secondary metabolism
Vitvi16g01484	LOC100242994	stilbene synthase	secondary metabolism
Vitvi16g01485	LOC100262321	stilbene synthase	secondary metabolism
Vitvi16g01857	LOC100232980	oxidoreductase	secondary metabolism
Vitvi16g02090	0	ser/thr kinase PBL2	signalling
Vitvi16g02098	LOC100262212	LEAF RUST 10 DISEASE-RESISTANCE LOCUS RECEPTOR-LIKE PROTEIN KINASE	signaling
Vitvi17g00256	LOC100257810	protein DETOXIFICATION 16	secondary metabolism
Vitvi18g00416	LOC100253997	RNA-binding protein	RNA-binding
Vitvi18g00654	LOC100253922	LIM domain-containing protein WLIM1	cytoskeleton dynamics
Vitvi18g02446	LOC100267145	terpene synthase	secondary metabolism
Vitvi18g02797	LOC100266028	snakin-2	biotic stress
