# Supplementary material for: Coastal Wild Grapevine Accession (Vitis vinifera L. ssp. sylvestris) Shows Distinct Late and Early Transcriptome Changes under Salt Stress in Comparison to Commercial Rootstock Richter 110
Source: Plants (Basel). 2022 Oct 12;11(20):2688. doi: 10.3390/plants11202688 (PMC9610063; doi:10.3390/plants11202688)
Supplement: Supplementary file 1 [file plants-11-02688-s001.zip › Supplementary Data S5.xlsx]

## Sheet: AS1B Ctrl vs 50mM-0d
Control0D_vs_3gL0D
Coincidences
Vitvi00g00897
Vitvi01g00499	XP_010651450.1 adagio protein 3
Vitvi01g00646	XP_002271639.2PREDICTED: uncharacterized protein LOC100242640 isoform X2
Vitvi01g01977	XP_034672643.1MLP-like protein 43
Vitvi02g00172
Vitvi02g00255	RVW14802.1 StAR-related lipid transfer protein 7, mitochondrial
Vitvi02g00283	XP_002277375.1 probable cinnamyl alcohol dehydrogenase 1 isoform X1
Vitvi02g00499	RVX15632.1Pectinesterase inhibitor 9
Vitvi02g00669	XP_002278650.1 plant intracellular Ras-group-related LRR protein 5
Vitvi02g00704	CBI33878.3unnamed protein product, partial
Vitvi02g00942	XP_002270541.1 geraniol 8-hydroxylase
Vitvi02g01483	XP_002279188.2 type I inositol polyphosphate 5-phosphatase 2
Vitvi03g00038	XP_002274902.1 cytochrome P450 84A1
Vitvi04g01500	XP_002262760.2PREDICTED: uncharacterized protein LOC100254073
Vitvi04g02191
Vitvi04g02210	RVW24770.1 Monooxygenase 3
Vitvi05g00430	XP_002280508.1 basic 7S globulin
Vitvi05g00461	XP_002281505.1 probable membrane-associated kinase regulator 1
Vitvi05g01648	XP_019075756.1 UDP-glycosyltransferase 74E2
Vitvi05g01760	XP_002274785.1 major allergen Pru av 1
Vitvi06g00666	NP_001268166.1asparagine synthetase [glutamine-hydrolyzing]-like
Vitvi06g00772	XP_002269676.1 LOB domain-containing protein 15 isoform X1
Vitvi06g00810	XP_002265739.1 pathogenesis-related genes transcriptional activator PTI6
Vitvi06g01300
Vitvi07g00061	XP_002280916.1PREDICTED: uncharacterized protein LOC100245954
Vitvi07g00290	XP_010652164.1 heavy metal-associated isoprenylated plant protein 35
Vitvi07g00401	XP_002270249.1 probable beta-D-xylosidase 2 isoform X1
Vitvi07g00421	XP_002270750.3 probable WRKY transcription factor 65
Vitvi07g00434	XP_002277882.1 probable WRKY transcription factor 23
Vitvi07g01323	XP_002264172.2 serine/threonine-protein kinase SRK2I isoform X1
Vitvi07g01662	XP_002278841.3 cytochrome P450 81E8
Vitvi07g02074	XP_002280909.1PREDICTED: uncharacterized protein LOC100262404
Vitvi07g02682	CAN78486.1hypothetical protein VITISV_024015
Vitvi08g00816	XP_002267787.1 alanine--glyoxylate aminotransferase 2 homolog 2, mitochondrial
Vitvi08g01301	XP_002276567.1 fructose-1,6-bisphosphatase, chloroplastic
Vitvi08g01360	XP_002279834.1 chlorophyll a-b binding protein CP29.1, chloroplastic
Vitvi08g01857	XP_010653818.1PREDICTED: uncharacterized protein LOC100257213
Vitvi09g00244
Vitvi09g00246
Vitvi09g00495
Vitvi09g01164	XP_002263153.1 chaperone protein dnaJ 8, chloroplastic
Vitvi09g01273	XP_010655143.1PREDICTED: uncharacterized protein LOC100262159 isoform X2
Vitvi09g01641	XP_002285278.1PREDICTED: uncharacterized protein LOC100244679
Vitvi10g00740	XP_002275075.1 chlorophyll a-b binding protein of LHCII type 1
Vitvi10g00837	XP_002278480.1 F-box protein At5g46170
Vitvi10g01753	XP_010646777.1 cold shock domain-containing protein 4-like
Vitvi10g01839	XP_003633024.1 chlorophyll a-b binding protein of LHCII type 1
Vitvi10g02082
Vitvi11g00485	XP_002285304.1 blue copper protein
Vitvi11g00613	XP_010656551.1PREDICTED: uncharacterized protein LOC104880696
Vitvi11g01198	XP_002266816.1 ABC transporter I family member 17
Vitvi12g00722	XP_010657480.1 glucose-6-phosphate 1-dehydrogenase, chloroplastic isoform X1
Vitvi12g01673	XP_034702666.1NDR1/HIN1-like protein 13
Vitvi12g01979	XP_002267418.2 AAA-ATPase ASD, mitochondrial
Vitvi13g00196	XP_002281126.1 methylesterase 17
Vitvi13g00388	XP_002281554.1 putative lipid-transfer protein DIR1
Vitvi13g01052	XP_002263156.1 dnaJ protein homolog
Vitvi13g01842	XP_002270378.1 serine/threonine-protein phosphatase PP2A-2 catalytic subunit
Vitvi13g02574	RVW93603.1hypothetical protein CK203_028841
Vitvi14g01438
Vitvi14g01529
Vitvi14g01574	XP_002263142.1 probable adenylate kinase 7, mitochondrial
Vitvi15g00832	XP_002269833.1 F-box protein PP2-A13
Vitvi15g01239	XP_002268577.1 glycine-rich protein A3
Vitvi15g01555	XP_002266943.1PREDICTED: uncharacterized protein LOC100242029
Vitvi16g00044	XP_010662058.1 cytochrome P450 89A2
Vitvi16g00929	XP_002269895.1 sorbitol dehydrogenase isoform X1
Vitvi16g00957	XP_002279586.1 F-box protein PP2-A13
Vitvi16g01163	XP_010662653.1 nuclear valosin-containing protein-like
Vitvi16g01622
Vitvi17g00530	XP_002270812.1 protein NRT1/ PTR FAMILY 2.11
Vitvi17g00570	XP_002274899.1 F-box/kelch-repeat protein At1g74510
Vitvi17g01535	XP_002283257.1PREDICTED: uncharacterized protein LOC100246674
Vitvi18g00365	XP_010664070.1 sulfate transporter isoform X1
Vitvi18g02437
Vitvi18g02647	CAN80827.1hypothetical protein VITISV_031155
Vitvi19g00237
Vitvi19g00270	XP_002284668.1 NAC domain-containing protein 72
Vitvi19g00377	XP_002283133.1PREDICTED: uncharacterized protein LOC100258992
Vitvi19g01878	XP_034679498.1glycosyl hydrolase 5 family protein-like
Vitvi19g01879
Vitvi19g02351	XP_002264727.1 anthocyanidin 3-O-glucosyltransferase 2

## Sheet: R110 Ctrl vs 50mM-0d
Vitvi00g00973	YP_002608383.1ribosomal protein S12
Vitvi10g02353	CBI23436.3unnamed protein product, partial
Vitvi17g00819	XP_019081891.1 carbonic anhydrase 2 isoform X1

## Sheet: 50mM-1d vs 2d
Vitvi01g01808	XP_002268812.3 probable protein phosphatase 2C 40
Vitvi02g00805	XP_002276561.1 geraniol 8-hydroxylase
Vitvi02g01224	XP_002274370.1 protein NUCLEAR FUSION DEFECTIVE 4
Vitvi05g01929
Vitvi05g01930	XP_010650062.1 1-aminocyclopropane-1-carboxylate oxidase homolog 1
Vitvi06g00465	XP_002283749.1 outer envelope pore protein 16, chloroplastic
Vitvi06g01476	XP_002276591.2PREDICTED: uncharacterized protein LOC100248360
Vitvi07g00063	XP_003634993.2 beta-carotene isomerase D27, chloroplastic
Vitvi07g00352	XP_002271736.1 endoglucanase 17
Vitvi07g01071	XP_003635006.1 auxin-induced in root cultures protein 12
Vitvi08g01617	XP_002269285.1 probable xyloglucan endotransglucosylase/hydrolase protein 32
Vitvi08g02120
Vitvi10g01004
Vitvi11g01186	XP_002266059.1 auxin efflux carrier component 2
Vitvi12g00220	XP_002279296.2 RING-H2 finger protein ATL40
Vitvi12g02022	XP_034701161.1metallothiol transferase FosB-like
Vitvi14g02928	RVW20818.1Receptor-like protein kinase FERONIA
Vitvi15g00915	XP_002266493.1 cytochrome P450 78A3-like isoform X1
Vitvi15g01736	XP_002264117.1 probable glutathione S-transferase
Vitvi16g00735	XP_002264167.1 21 kDa protein
Vitvi18g02592	XP_002285723.1 cationic peroxidase 1
Vitvi18g02848	XP_019071878.1 extensin
Vitvi19g00112	XP_002285441.1 phosphoenolpyruvate carboxylase, housekeeping isozyme
