# Supplementary material for: Coastal Wild Grapevine Accession (Vitis vinifera L. ssp. sylvestris) Shows Distinct Late and Early Transcriptome Changes under Salt Stress in Comparison to Commercial Rootstock Richter 110
Source: Plants (Basel). 2022 Oct 12;11(20):2688. doi: 10.3390/plants11202688 (PMC9610063; doi:10.3390/plants11202688)
Supplement: Supplementary file 1 [file plants-11-02688-s001.zip › Supplementary Data S6.xlsx]

## Sheet: Hoja1
Primers designed for the qPCR
Gene id	refseq description	Forward primer (3' to 5')	Reverse primer (3' to 5')
Vitvi17g00530	LOC100258695 protein NRT1/ PTR	TGGTAATTGGAGCTGCTGGG	AGCTCACGTCAGATTGCACA
Vitvi02g00529	LOC100259122 protein NRT1/PTR	TGATGTCATTAGGTTGCCCAAGT	TCGAGATTGGCAGGTAGCAC
Vitvi01g01165	LOC100261607 Calcium calmodulin	TCAAAGCCCACAAATCGAGGT	TCTGCTTTGCGTTTGTGTGG
Vitvi06g00412	LOC100250080 aquaporin TIP1-1	TTCTCCCTATCCTCTGGCGT	ATGTTGGCACCCACGATGAA
Vitvi08g01174	LOC100264818 Cation proton antiporter	ACTTGGACCCTCTGCTTTGG	GAGTAATTCCGACCGTCGCT
Vitvi02g01406	LOC100242737 Osmotin	GAGCCTCAATGTGAATGCCG	AGTGCGAATTCGGCTAAGGT
Vitvi02g01405	LOC100246096 Osmotin	TGGTACACCCCCTAACACCT	ACCGGTAGTCTTTAGCGCAG
